# Supplementary material for: Subacute and chronic proteomic and phosphoproteomic analyses of a mouse model of traumatic brain injury at two timepoints and comparison with chronic traumatic encephalopathy in human samples
Source: Mol Brain. 2022 Jul 18;15:62. doi: 10.1186/s13041-022-00945-4 (PMC9290256; doi:10.1186/s13041-022-00945-4)
Supplement: Supplementary file 1 — Additional file 1. Raw data of proteins and phosphoproteins. [file 13041_2022_945_MOESM1_ESM.xlsx]

## Sheet: Proteins
Accession	Description	Exp. q-value	Sum PEP Score	Coverage	# Peptides	# PSMs	# Unique Peptides	# Protein Groups	# AAs	MW [kDa]	calc. pI	Modifications	Abundance Ratio: (TBI-SA) / (Control)	Abundance Ratio: (Cross Ref) / (Control)	Abundance Ratio: (Sham-SA) / (Control)	Abundance Ratio: (Sham-CH) / (Control)	Abundance Ratio: (TBI-CH) / (Control)	Abundances (Normalized): F1: 126, Control, Control	Abundances (Normalized): F2: 126, Control, Control	Abundances (Normalized): F3: 126, Sample, Control	Abundances (Normalized): F4: 126, Control, Control	Abundances (Normalized): F5: 126, Control, Control	Abundances (Normalized): F6: 126, Control, Control	Abundances (Normalized): F1: 131, Sample, Cross Ref	Abundances (Normalized): F2: 131, Sample, Cross Ref	Abundances (Normalized): F3: 131, Sample, Cross Ref	Abundances (Normalized): F4: 131, Sample, Cross Ref	Abundances (Normalized): F5: 131, Sample, Cross Ref	Abundances (Normalized): F6: 131, Sample, Cross Ref	Abundances (Normalized): F2: 127N, Sample, Sham-CH	Abundances (Normalized): F2: 128N, Sample, Sham-CH	Abundances (Normalized): F2: 129N, Sample, Sham-CH	Abundances (Normalized): F5: 129C, Sample, Sham-CH	Abundances (Normalized): F2: 128C, Sample, TBI-CH	Abundances (Normalized): F3: 129N, Sample, TBI-CH	Abundances (Normalized): F4: 128C, Sample, TBI-CH	Abundances (Normalized): F4: 130C, Sample, TBI-CH	Abundances (Normalized): F3: 127N, Sample, TBI-SA	Abundances (Normalized): F4: 128N, Sample, TBI-SA	Abundances (Normalized): F5: 127C, Sample, TBI-SA	Abundances (Normalized): F6: 127C, Sample, TBI-SA	Abundances (Normalized): F4: 129N, Sample, Sham-SA	Abundances (Normalized): F5: 128C, Sample, Sham-SA	Abundances (Normalized): F5: 130C, Sample, Sham-SA	Abundances Count: F1: 126, Control, Control	Abundances Count: F2: 126, Control, Control	Abundances Count: F3: 126, Sample, Control	Abundances Count: F4: 126, Control, Control	Abundances Count: F5: 126, Control, Control
Q9JHU4	Cytoplasmic dynein 1 heavy chain 1 OS=Mus musculus GN=Dync1h1 PE=1 SV=2	0	1493.33	53.4238	220	1310	219	1	4644	531.7	6.42		0.71	0.809	0.833	0.805	0.895	34993.5	33190.2	35463.2	33750.8	33713.7	30981.2	32980.5	30713.8	23300.9	27344	30885	19973.5	30865.7	30191.5	32675.9	24483.4	32148	33376.1	27053.1	29169.8	21505.2	23917.2	30601.1	18046.1	25730.2	30309.8	32660.8	140	141	143	132	143
A3KGU7	Spectrin alpha chain, non-erythrocytic 1 OS=Mus musculus GN=Sptan1 PE=1 SV=1	0	1449.35	67.8644	165	1380	165	1	2477	285	5.34		1.144	1.018	1.048	0.933	0.888	27372.7	29792.8	37611.2	32481	37445.7	32582.8	21853.4	36388.1	36750.7	34559	32396.3	38981.6	23897.3	23020.4	26898.8	40498.9	26049.1	34548.5	27487.8	31254.1	52624	40211.5	48119.4	28077.4	39567.3	40882.9	34187.1	96	107	124	111	125
Q5SXR6	Clathrin heavy chain OS=Mus musculus GN=Cltc PE=1 SV=1	0	1346.33	75.6998	111	1731	111	1	1679	191.9	5.69		0.96	0.977	0.968	0.959	0.994	47427.8	43856.3	47062.3	43022.2	31180.3	40202.5	47907.9	48892.7	42443.9	42955.4	30373.7	35311.1	41787.9	46078	44689.2	33855.7	43446.8	48613.2	42115.9	46121.5	39841.6	43323.6	33280.7	36473.9	42503.2	32477.9	30087.5	98	95	92	91	94
P20357	Microtubule-associated protein 2 OS=Mus musculus GN=Map2 PE=1 SV=2	0	1108.13	72.7024	113	1452	96	1	1828	199	4.91	Phospho [S16; S18; T20; S28; T606; S608; S654; S655; S938; S1485; S1487; T1609; T1650; S1783; S1785]	1.228	1.092	1.163	1.118	1.011	30881.9	32648.9	37064.4	41509	27977.7	29680.5	29854.1	33932.2	49454.9	46533.3	26221	35464.8	35122.8	32520.4	32467.1	29274.2	31217.5	33070.7	49918.5	43043.7	50983	55845.5	27590	38712.2	52892.5	30627.6	26828	92	95	94	104	90
A2ARP8	Microtubule-associated protein 1A OS=Mus musculus GN=Map1a PE=1 SV=1	0	982.126	50.365	127	1031	126	1	3014	325.7	5.01	Phospho [T742; S764; S765; S1146; S1219; S1229; S1527; T1710; S1818; S1844; T1871; S1872; T1874; S2010; S2027]	1.21	1.075	1.18	1.077	0.985	21942.8	20661.8	24419.1	28020.3	25410.2	24852.3	22375	21825.5	28794.1	29934	23832.6	29840.9	19657	19083.6	18784.8	28532.2	18137.2	21520.2	31940.4	27829.2	30879.6	36934.6	25808.9	32010.2	37350.8	27240.9	25976.8	78	77	91	96	91
A0A0G2JGX4	Sodium/potassium-transporting ATPase subunit alpha OS=Mus musculus GN=Atp1a3 PE=1 SV=1	0	939.547	60.2339	78	1791	54	1	1026	112.9	5.41		1.165	1.074	0.98	1.125	1.049	32336.4	37466.2	39599.9	38845.4	49168.9	39355.8	37394.8	38516.6	41392.2	45268.1	60450.8	33498.7	44963.8	45844.8	36686.9	65503.7	38681.1	38242.4	43530.6	43962.7	36784.4	51926.2	56247.7	46440.1	41498.9	49767.3	48529.2	72	68	71	73	67
Q62261	Spectrin beta chain, non-erythrocytic 1 OS=Mus musculus GN=Sptbn1 PE=1 SV=2	0	907.202	60.4317	128	676	113	1	2363	274.1	5.58	Phospho [S2102; S2318; T2319]	1.003	0.939	0.957	0.894	0.891	13331.2	17552.1	16595.9	15436.8	14635.6	17365.2	11310.5	19520	13736.6	15623.3	12559.2	16736.3	13722.7	13659.2	15046.9	15559.2	15008.4	16211.3	12982.3	14130.8	18579.6	17140.4	17056.9	12711.4	16556.3	14327.1	13817.7	65	77	83	77	71
Q6ZQ49	Sodium/potassium-transporting ATPase subunit alpha (Fragment) OS=Mus musculus GN=Atp1a2 PE=2 SV=1	0	769.98	59.589	74	1333	49	1	1022	112.2	5.6		1.105	1.104	1.014	1.092	1.056	15144.1	18945.4	13679.1	15379.3	15211.8	12557.6	16516	16354.9	21831.8	15956.6	16966.4	12256.9	18601.7	19900.3	17479.8	20869.5	19740.9	13194.8	18238.6	16874.4	16596.9	18809.7	15168.1	13486.3	16219.2	15796.6	15538.1	35	40	48	44	41
O08553	Dihydropyrimidinase-related protein 2 OS=Mus musculus GN=Dpysl2 PE=1 SV=2	0	725.162	79.8951	42	1530	37	1	572	62.2	6.38	Phospho [T218; S226; T509]	1.154	1.079	1.067	1.116	1.094	30741.8	31842.9	30147.5	25846.5	36732.9	33061.5	32608.1	32530.8	35379	24604.8	42876.8	36720.6	33409.7	36971.1	38617.2	42648.5	36352.3	30426.7	29915.6	26689.3	32883.2	27175.5	40249.2	44898.5	25090.7	39649	39414.1	44	43	44	42	46
Q8VDN2	Sodium/potassium-transporting ATPase subunit alpha-1 OS=Mus musculus GN=Atp1a1 PE=1 SV=1	0	719.316	53.5679	66	1280	43	1	1023	112.9	5.45	Phospho [S47]	1.083	1.049	0.983	1.18	1.033	25921	12308	13394.3	14985.7	10280.8	12836.5	29087	12584.9	13518.8	18517.5	11346.3	10712.6	14602.3	14242.2	11490.3	17310.2	11816.4	12917.6	18239	17749.2	12874.9	22585.4	10871.6	11281.2	18996.9	10072.9	9634.2	36	36	38	38	35
S4R2R5	Ankyrin-2 OS=Mus musculus GN=Ank2 PE=1 SV=3	0	710.885	41	122	547	83	1	3900	426.2	5.12	Phospho [S1797; S2768; S3284; T3351; S3352; T3354]	1.009	1.004	1.026	0.935	0.942	10261.3	10341.9	13239.6	12882	10483.9	12268.2	9762.9	10122.8	15147.4	12886.4	10094.9	12247.5	8533.4	8369.8	8889	9962	9107	12781.5	12857.3	12368.6	14676.3	13696	10683	11731.8	14193.3	10390	10340.7	52	58	72	69	57
Q7TMM9	Tubulin beta-2A chain OS=Mus musculus GN=Tubb2a PE=1 SV=1	0	705.894	85.618	42	1637	3	1	445	49.9	4.89		1.604	1.29	1.375	1.2	1.123	1475.9	2102.8	905.4	875.2	1923	1506.3	1341.5	2590.8	1767.2	1091.4	2137.4	2116.6	2195.2	2390.9	2185.7	1917.7	2087.6	835.5	1319.5	1115.3	1217.4	1836	2556.4	2686.6	1590.6	2218.9	1865.9	3	3	2	2	1
P14873	Microtubule-associated protein 1B OS=Mus musculus GN=Map1b PE=1 SV=2	0	701.389	46.3068	90	705	89	1	2464	270.1	4.83	Phospho [S967; S974; S1307; S1391; S1395; S1497; T1629; S1813; S1814; S1815]	1.179	1.08	1.115	1.05	0.984	15704.2	13119.1	14164.2	14807.1	17778.2	21892.9	16288	12635.9	17981	16581.7	17117.1	25682.3	11059.3	10767.6	11944.4	19715.7	11829.2	12497.1	15547.8	14792.6	18203.1	17520.6	19102.3	28149	17201.8	19389.2	17620.6	63	60	61	67	59
O08599	Syntaxin-binding protein 1 OS=Mus musculus GN=Stxbp1 PE=1 SV=2	0	701.36	86.8687	60	1241	60	1	594	67.5	6.96		1.046	1.135	0.981	1.073	1.006	34181.7	28505.5	27736.2	34359	32868.1	24437.2	41578.2	29767.4	31194.2	45055	35931.3	25159.6	31530.2	32926.6	29936.3	34147.4	28669.5	27307.5	36398.2	35317	30643.9	35696.4	34652.6	22751.2	33232.4	31382.2	32141.9	56	50	56	53	52
P68372	Tubulin beta-4B chain OS=Mus musculus GN=Tubb4b PE=1 SV=1	0	694.141	85.618	42	1666	2	1	445	49.8	4.89		1.145	1.216	1.143	1.243	1.125	7479.9	8458.7	6080.9	6712.3	7596.8	7926.3	8520.8	11594.8	7367.8	8228.4	8821.5	9581.1	11109.1	11965.6	10843.1	9804	8989.6	7111.1	8364.1	7874	6417.5	7515.3	8720.3	9326.5	7520.8	8984.3	7852.1	15	15	14	14	15
B2RSN3	Tubulin beta chain OS=Mus musculus GN=Tubb2b PE=1 SV=1	0	693.87	85.618	42	1601	2	1	445	49.9	4.89		1.12	1.137	1.071	1.058	1.01	24832.5	28332.5	25929.8	23820.2	30144.7	34166.3	27396.6	36594.8	23608.8	30425	35341.3	37038.3	28051.5	34094.6	32126.3	31148.7	27578.5	27104.7	23984.7	25255.7	26202.5	25533.1	40281.6	33744.6	26224.7	34985.3	29903.1	46	42	39	44	40
P68369	Tubulin alpha-1A chain OS=Mus musculus GN=Tuba1a PE=1 SV=1	0	645.828	86.4745	41	2321	7	1	451	50.1	5.06		1.206	1.092	1.075	1.114	1.055	12830.8	10370.4	13726.4	9115.5	9316.5	8569.3	13015.6	12457.3	14386.2	11160.5	11239.9	7563.7	12637.1	12005.6	12165.9	9171.8	10333.2	12688.4	11933.1	10599.7	11988	12083.5	12992.7	10433.2	10972.6	10520	9011.2	11	13	11	10	13
Q9D6F9	Tubulin beta-4A chain OS=Mus musculus GN=Tubb4a PE=1 SV=3	0	641.875	84.9099	39	1471	7	1	444	49.6	4.88		0.943	0.948	0.877	0.905	0.942	5425.4	4445.8	3705.7	6317.7	3901	5526.8	5712.4	4895.1	2599.4	6625.7	3884	4658.3	4423.7	5586.1	4612	2808.6	4556	3474.3	5618.2	6035	2609.7	5875	4222.6	5193.4	5460.9	3418.1	3415.9	9	9	9	9	9
P52480	Pyruvate kinase PKM OS=Mus musculus GN=Pkm PE=1 SV=4	0	634.986	79.096	50	1056	50	1	531	57.8	7.47		1.147	1.118	1.139	1.288	1.063	20013	19841.6	23276.6	25246.2	25119.5	25873.8	21710.2	23255.7	32089.9	27441.7	23868	27566.8	28158.6	30540.4	23359.5	31958.6	20679.7	23588.1	30375.1	27561.6	29302.4	30401.3	22542.6	28393.1	29327.8	27001.3	25256.7	46	50	41	45	45
A0A0A0MQA5	Tubulin alpha chain (Fragment) OS=Mus musculus GN=Tuba4a PE=1 SV=1	0	631.154	78.4067	42	2088	14	1	477	52.9	5.19		1.13	1.203	1.143	1.351	1.033	34355.3	33832.6	41384.5	35994.6	30171	30207	36416.9	49275.5	37577.5	49716.9	37085	38167	53404.4	65048	48724.6	43168.7	33431.3	43271.4	39625.7	39848.5	38261.9	42890	38391.7	31363.2	40504.1	41553.8	30549.3	39	39	39	39	39
P99024	Tubulin beta-5 chain OS=Mus musculus GN=Tubb5 PE=1 SV=1	0	617.705	85.8108	42	1421	7	1	444	49.6	4.89		1.063	1.167	1.011	0.999	1	3153.5	2151.5	1430.3	2395.5	2123.6	1452.3	3064.8	2279.1	1782.6	2881	2131.4	2254.7	2134.3	2013.6	2327.2	1860.9	2042.3	1467.8	2668.8	2540.9	1089.1	2835.1	2540.1	1712.1	2744	2088.4	1848.8	7	5	6	6	5
Q99KI0	Aconitate hydratase, mitochondrial OS=Mus musculus GN=Aco2 PE=1 SV=1	0	605.446	70.641	55	863	55	1	780	85.4	7.93		1.056	1.105	1.093	1.163	1.07	19260	19698.2	17774.6	18238.2	22778	19049.6	23040.4	20928.1	21622.8	19829	24305	19526.1	22620.3	25962.7	21703.9	25530.6	20702.2	18975.7	19438.9	19410.9	20710	20091.1	23555.5	15385.8	18720.9	24739.1	24671.7	41	43	47	44	37
P63017	Heat shock cognate 71 kDa protein OS=Mus musculus GN=Hspa8 PE=1 SV=1	0	586.277	66.2539	47	980	33	1	646	70.8	5.52		1.147	1.165	1.146	1.168	1.116	20347	30983.1	26950.4	26520.7	27518.4	30315.3	22410.7	32726.6	29455.9	34760.9	29032.7	42434.7	31116.9	36569.2	30844.3	33218.4	30621.8	28443.7	32928.5	30888	29605.5	31794.1	28575.8	37990.3	34207.6	29474.2	27540	43	49	48	48	44
Q80Y52	Heat shock protein 90, alpha (Cytosolic), class A member 1 OS=Mus musculus GN=Hsp90aa1 PE=1 SV=2	0	584.528	71.2142	57	917	37	1	733	84.7	5.01	Phospho [S231; S263]	0.974	1.016	0.952	1.004	0.989	22130.7	18694.9	19851.1	26524.7	28136.6	27259	23163.1	21520.7	20466.1	22812.5	27267.1	28906.2	21256.4	22626.3	20855.8	23226.9	18548.8	21068.8	23388.3	26097.4	19674	22851.8	27404.5	27727.6	22491.5	26377.2	26685.8	45	45	47	46	47
F8WHB1	Calcium-transporting ATPase OS=Mus musculus GN=Atp2b2 PE=1 SV=1	0	574.139	51.0861	63	646	5	1	1243	136.7	5.97		1.124	1.031	1.079	1.064	1.046	13272.2	13243.4	13947	15540.2	11861	12368.5	13165.7	14231.5	13491.9	16346.9	12193.8	13353.6	14721.6	13419.8	12882	12638.8	12915.2	14338.9	18282.7	16736.1	13679.4	21495.8	12011.3	14261.8	19426.9	12631	11540.2	52	49	46	54	46
P46460	Vesicle-fusing ATPase OS=Mus musculus GN=Nsf PE=1 SV=2	0	552.837	79.3011	64	773	64	1	744	82.6	6.95		0.918	0.962	0.946	0.987	0.994	32198.4	24571.1	21334.2	23268.3	20270.6	20208	31024.5	23979.1	15808.4	25818.4	20963.2	19750.7	26117.8	26413.2	24462.9	21353.7	24779.7	20580.5	23818.9	23642.7	17757.5	22949.7	21203.5	16423.7	21420.4	21601.9	20683.5	58	55	49	51	47
D0VYV6	Erythrocyte protein band 4.1-like 3 isoform B OS=Mus musculus GN=Epb41l3 PE=2 SV=1	0	549.62	64.4347	58	529	19	1	911	101.4	5.33	Phospho [S428; T477; S686]	0.962	0.95	0.979	0.995	1.003	9418.9	13691	13411	9960.5	11239.7	13789	9077.6	12433.7	12025.6	8629.4	12135.2	13838.3	13124.6	12804.7	13439.4	12878.8	13854.4	12660.9	9298.6	9467.1	12345.3	8864.2	11162.9	14433.5	8719.4	11875.4	12141.8	40	46	46	38	42
Q9QXS1	Plectin OS=Mus musculus GN=Plec PE=1 SV=3	0	549.124	28.4161	118	336	118	1	4691	533.9	5.96	Phospho [S1443]	0.991	0.943	0.994	0.891	0.926	8609.7	7613.1	10705.8	6580.3	7992.5	9135.8	6229	8085.4	9636	6696.3	6866.2	10269	5784.9	5275.9	6291.5	8664.4	6533.8	10705.6	6376.3	6374.8	10412	7359.8	9070	9086.8	7730.3	8391.3	7557.7	39	51	57	38	47
A0A0A0MQF6	Glyceraldehyde-3-phosphate dehydrogenase OS=Mus musculus GN=Gapdh PE=1 SV=1	0	546.88	87.4652	37	1338	3	1	359	38.6	8.97	Phospho [T200; T201; T206; T208]	1.303	1.239	1.181	1.287	1.118	46125.7	32664.1	26940.8	47629.4	23390	38174.6	52742.6	35668.4	34830.5	66635.4	26231.9	53247.1	40948.2	45067.7	39519.7	33251.6	37670.5	28077.8	56454.7	52275.5	35235.8	62618.6	24251.2	60857.6	48105.8	29792.9	27476.7	36	35	35	34	31
A0A0J9YUN4	Dynamin-1 OS=Mus musculus GN=Dnm1 PE=1 SV=1	0	543.389	75.6944	64	648	3	1	864	97.2	6.87		0.952	1.001	0.956	0.968	0.923	17422.8	14769.4	14480.8	19487.9	11573.8	15030.6	17950.9	13904.2	11961	24181.1	13158.1	12705	15480.2	16875	13743.9	10745.4	14414.7	14921.5	17819.3	17061.7	13906.2	19125.8	10701.8	14738.8	19120.4	10972.2	12088.3	46	49	50	54	44
Q04447	Creatine kinase B-type OS=Mus musculus GN=Ckb PE=1 SV=1	0	541.586	89.5013	31	1633	29	1	381	42.7	5.67		1.102	1.143	1.077	1.133	1.082	31200.9	30226.2	35493.1	23590.4	25754.5	25979.5	32865.9	31022.9	39073.6	28422.9	26890.9	38230.4	33454.8	34277.7	31986.9	29319.3	30802.8	36352.3	26912.6	24908.8	35907.6	26032.5	25430.7	35733.7	24978.6	27396.3	26920.3	29	30	29	34	32
P11499	Heat shock protein HSP 90-beta OS=Mus musculus GN=Hsp90ab1 PE=1 SV=3	0	536.262	72.6519	55	854	34	1	724	83.2	5.03	Phospho [S226; S255; S261]	0.87	0.949	0.963	0.97	0.982	13594.7	12224.3	14879.5	12360.2	12467.6	11940.3	13586.2	14429.7	10497.7	10593.7	12785.1	11676.5	13483.6	14567	14376.8	10805.1	11947.5	16162.7	10693.9	12180.1	13576.4	10174.2	11896	8735	11074.8	12541.3	12624.3	29	33	29	28	32
G5E829	Plasma membrane calcium-transporting ATPase 1 OS=Mus musculus GN=Atp2b1 PE=1 SV=1	0	533.017	42.1311	58	534	26	1	1220	134.7	5.91		0.989	0.991	0.967	0.898	0.981	8157.1	7695.4	7382.5	7235.2	7391.1	6359.1	8303.4	6504.4	7300.8	7688.5	7571.7	6493.6	6498.4	6718.5	6592.8	6606.9	7734	6859.8	7146.9	7187.3	7139.4	6908.3	7973.5	6509.6	7173.9	7479.8	7345.1	26	27	30	27	25
P56480	ATP synthase subunit beta, mitochondrial OS=Mus musculus GN=Atp5b PE=1 SV=2	0	529.721	76.1815	30	829	30	1	529	56.3	5.34		1.016	0.964	1.024	0.911	0.934	18900.5	15672.9	13157.4	13500	11847.5	11535.5	13616.6	16865.8	15737.5	13981.1	10193.3	10744.1	12993.3	12878.9	13930.7	11781.4	12940.4	15473	11570.6	13305	14815.8	13943	12945.4	11462.8	13802.9	12680.2	13557.9	34	32	35	37	33
O88935	Synapsin-1 OS=Mus musculus GN=Syn1 PE=1 SV=2	0	526.802	72.5212	36	562	34	1	706	74.1	9.8	Phospho [S427; S432]	1.027	0.944	0.939	0.858	0.978	10362.8	15252.1	11543.2	13960.9	11187.1	14328	10983.6	13858.8	8932.1	12771.7	11694	14134.9	12061.2	12629.5	13367.2	9177.1	15436.8	10588.4	12566	12858.2	9035.6	13861.1	12572.4	17766.7	12934.8	10714.2	10497.1	34	33	33	32	33
Q9ERD7	Tubulin beta-3 chain OS=Mus musculus GN=Tubb3 PE=1 SV=1	0	526.593	74.2222	33	1161	14	1	450	50.4	4.93		0.979	1.017	0.974	1.018	0.995	8389.1	6272.6	5103.8	5426.5	7266.2	5345.8	8573.6	7111.4	4454.8	6090.1	8478.2	4423.5	6885.8	7434.7	7621.4	6725.7	6270.4	5022.8	6021.9	5909	4658.8	5318.2	8693.5	4448.1	5548.4	7718.5	7073.7	18	15	14	15	14
P39053	Dynamin-1 OS=Mus musculus GN=Dnm1 PE=1 SV=2	0	524.44	72.549	62	624	2	1	867	97.7	7.74		0.573	0.809	0.605	0.7	0.841	201.1	84.1	228.5	333.7	190	240.6	353	71.3	92.3	247.1	215.5	125.9	88.8	86.4	58.8	79.8	91.6	145.9	246.1	266.6	71.5	217.3	99.9	151.7	133	111.2	155	1	1	2	1	2
S4R1W1	Glyceraldehyde-3-phosphate dehydrogenase OS=Mus musculus GN=Gm3839 PE=1 SV=1	0	523.009	90.6907	34	1272	1	1	333	35.8	8.03	Phospho [T174; T175; T180; T182]	0.752	0.744	0.573	0.724	0.858	319.8	421.4	163.9	125.4			279.8	308	60.2	127.3			318.4	392.9	366.3		480.2	154	96.6	93.5	125	90.3			74.1			1	1	1	1
P63038	60 kDa heat shock protein, mitochondrial OS=Mus musculus GN=Hspd1 PE=1 SV=1	0	521.003	79.2321	48	620	48	1	573	60.9	6.18		1.245	1.13	1.165	1.155	1.063	18655.9	9682.2	12994.3	10706	11390.3	9335.1	19193.4	10567.2	17773.5	11821.4	11565.1	11255.2	10816	11812.6	10943.3	11498.2	10047.7	13937.4	13258.7	11605.5	17673.4	15411.5	12285.7	10900.3	14052	11978.6	11468.7	35	33	37	39	33
Q571M2	MKIAA4025 protein (Fragment) OS=Mus musculus GN=Hspa4 PE=2 SV=1	0	517.085	65.1613	61	523	55	1	930	103.2	5.88		1.037	0.99	1.023	0.973	1.017	12895.4	16079.7	13119	12777	13520.7	14058.3	12402.9	14001.8	13605.1	12669	12656.9	16321.6	14447.3	14021.5	14994.2	13096.6	15659.3	13291.3	13434.5	12640	14567.2	13126.5	13098.5	15643.3	13377.4	13529.7	13385.3	47	44	44	45	43
Q5SWR1	AP complex subunit beta OS=Mus musculus GN=Ap2b1 PE=2 SV=1	0	512.084	61.5142	53	580	28	1	951	105.7	5.34		0.856	0.918	0.906	0.853	0.98	17013.6	16956.8	15033.5	12901.7	13078.4	14464	18122.6	17593.4	11810.6	10887	13108.4	11699.9	15039.5	16842.7	16102.3	9854.5	16614.5	15683.6	11462.5	12639	12701.8	9458.2	13176.9	10783.8	10395.8	12422.9	12674.4	41	39	39	41	39
S4R1C4	Calcium-transporting ATPase OS=Mus musculus GN=Atp2b2 PE=1 SV=1	0	506.48	46.6205	57	588	1	1	1154	127.2	6.32		0.843	0.894	0.01	0.759	1.071		175.4				1075.7		174.7				852.8	118.4	133.9	147.6		188.2							905.4					1
Q01853	Transitional endoplasmic reticulum ATPase OS=Mus musculus GN=Vcp PE=1 SV=4	0	495.958	73.3251	51	490	51	1	806	89.3	5.26		0.946	0.999	0.984	0.984	1.024	14498.5	11412.5	10867.8	8188.4	11549.7	12281.5	14415.2	11897.9	10952.4	8496.3	11679.7	11128.8	11609	12717	12557.1	10274.4	11895.5	10935.6	8414.4	8961.1	11098.9	7464.4	11129.3	10040.8	8084.6	11025.2	11083.6	43	34	40	36	40
Q5FW97	Enolase 1, alpha non-neuron OS=Mus musculus GN=EG433182 PE=1 SV=1	0	493.025	86.8664	39	1126	33	1	434	47.1	6.8	Phospho [S176; S177; S263]	1.012	1.018	0.967	1.034	1.021	31887	26594.2	24707.5	21808.9	26525.5	31815	33030.9	23224.2	28201	21825.1	27487.6	32493.5	25478.6	27019.7	26697.9	30619.1	28365.9	22943.7	22615.8	22107.1	23682.4	21342.9	26219.6	37473.7	21191.2	27059.5	26312.3	35	32	35	35	32
P05214	Tubulin alpha-3 chain OS=Mus musculus GN=Tuba3a PE=1 SV=1	0	492.888	64.8889	30	1973	0	1	450	49.9	5.1		0.516	0.603	0.01	0.629	1.055	92.9	101.5	190.2				70.3	55.6	95				63.2	49.9	75.8		96.8	224.5			101.3							1	1	1
Q8K1M6	Dynamin-1-like protein OS=Mus musculus GN=Dnm1l PE=1 SV=2	0	488.388	76.1456	49	453	2	1	742	82.6	7.05		0.645	0.718	0.814	0.652	0.909	254.4	65.3	146.9	124.2	116.3	530.4	275.3	22.1	156.7	101.2	108.7	231.4	29.9	30.1	30.8	88.6	62.1	140.4	121.3	88.1	89.3	83.6	100.3	320.1	101.6	103	124.9	2	2	2	2	2
P19096	Fatty acid synthase OS=Mus musculus GN=Fasn PE=1 SV=2	0	486.896	39.2173	77	424	77	1	2504	272.3	6.58		0.824	0.876	0.87	0.867	0.944	13922.2	12466.1	10132.7	12250.1	9321.9	11356.8	13839.2	12175.7	6728.4	10453.7	9267.3	9332.6	12425.1	11922.6	12544.1	7324.9	12855.9	9621.8	9941.5	10976.8	7371.7	9228.5	8279.6	9440.5	9591.7	8694	8538.5	48	47	39	46	41
Q7TSJ2	Microtubule-associated protein 6 OS=Mus musculus GN=Map6 PE=1 SV=2	0	485.498	75.2759	61	676	61	1	906	96.4	9.5	Phospho [S632]	1.091	1.01	1.061	1.037	0.971	12653.4	14234.6	15568.5	17752.7	18989.7	18320.8	12852.5	12432.5	19100.2	17911	17226	19789.7	11860.6	12330	12046.2	21282.2	11846.3	14034	19350.6	16670	18171.4	19589.5	16958.6	22664.9	19745	18480.1	17752.3	50	44	52	48	48
Q3UJ20	Uncharacterized protein OS=Mus musculus GN=Eno2 PE=2 SV=1	0	482.16	86.4055	32	869	25	1	434	47.3	5.11		0.992	0.996	0.978	0.93	1.01	12524.5	8811.7	9406.5	9831.3	7080.2	12095.9	12932.1	8661.5	9118.7	10025.4	7096.1	11689.7	8725.7	9245.2	9410	5110.9	9301.7	9714	10179.1	10267	9526.8	10372.9	6577.6	11682.1	9629.2	6613.3	6879.1	22	22	28	24	19
E9PUD2	Dynamin-1-like protein OS=Mus musculus GN=Dnm1l PE=1 SV=1	0	480.036	75.9831	49	453	2	1	712	79.5	7.08		0.911	0.922	0.97	0.935	0.998	10862.8	11767.3	8685.5	9845.7	11914.1	10841.5	10926.2	12015.4	8199	8420.6	11887.9	7916	12295.3	12405.8	12688.2	8684.6	12406	9075.9	9871.1	9951.5	8582.5	9482.2	11031.3	7445.1	9499.5	10810.1	11523.1	36	37	37	36	39
A0A1S6GWH5	Uncharacterized protein OS=Mus musculus GN=Uba1 PE=2 SV=1	0	474.516	53.6673	50	461	50	1	1118	124.2	5.99		0.906	0.959	0.933	0.93	0.997	11515.9	10532.5	10259.8	10072.2	10849.1	12374.5	11773.8	10817.4	9124.2	9321.2	10658.3	11303.9	11290.4	11711.4	11996.9	7707.5	11777.8	10922	9640.3	10185.9	10109.8	8998.1	10384	9057.5	9090.3	9965.1	10156.8	38	37	35	40	37
Q3V3U0	Alpha-1,4 glucan phosphorylase OS=Mus musculus GN=Pygb PE=2 SV=1	0	473.968	67.7343	56	601	41	1	843	96.7	6.73		0.792	0.861	0.865	0.839	0.954	9895.2	8125.1	10903.4	8991	8410.8	10689.9	9718.4	7860.5	6860.2	8167.5	8968.6	7239.3	7517.9	8128.2	8702.3	6262.3	8809.2	10450.9	7977.5	9051.5	7515.1	8013.6	8302.3	6391.9	7666.6	7887.3	8407.4	26	32	29	33	32
A6ZI44	Fructose-bisphosphate aldolase OS=Mus musculus GN=Aldoa PE=1 SV=1	0	471.674	80.8612	42	938	12	1	418	45.1	7.91	Phospho [S93]	1.47	1.27	1.342	1.457	1.184	31048.3	20632.8	18593.8	20690.8	16668.5	20084.3	29377.2	24181.6	31444.6	24672.4	19889.2	30033.2	25606.9	28316.9	24127.3	30339.5	22251.8	20490.7	26815.5	25296	28901.8	30392.9	18170.8	38870.1	27484.9	22535.9	20996.8	32	36	38	39	36
P09411	Phosphoglycerate kinase 1 OS=Mus musculus GN=Pgk1 PE=1 SV=4	0	457.841	88.9688	40	689	40	1	417	44.5	7.9		1.075	1.104	1.07	1.212	1.045	20091.8	17585.7	20240.2	20685.3	17283.7	17573.3	19889	18703.5	23789.2	20544.2	18132.2	23989	22692.2	21914.1	18852.5	24203.7	18339.9	20681.5	22511.5	20923.3	24278.1	20929.2	17717.8	18914.7	20192.2	19611.3	18483.4	37	35	32	29	32
A0A0A6YY91	Neural cell adhesion molecule 1 (Fragment) OS=Mus musculus GN=Ncam1 PE=1 SV=1	0	455.695	53.0762	47	610	14	1	1089	116.3	4.83	Phospho [S748; T762; S858; S859; S860; S861; S979]	0.872	0.91	0.933	0.913	0.952	16020.3	15848.8	15433.8	14284.7	15238.4	12873.1	15902.4	12951.9	14438.7	12497.7	14288.7	11799.8	13533	13552.9	13368	12923.2	14669.1	13629.9	13470.9	13578.2	14439.9	12590	13972.4	9706	12405.5	14884.5	14210.1	37	41	41	38	38
B0V2P5	DmX-like protein 2 OS=Mus musculus GN=Dmxl2 PE=1 SV=1	0	449.604	33.1041	83	340	83	1	3054	340.5	6.4	Phospho [S451; S456; T460; S462; S473; T666; S667; S668; T675; S678]	0.871	0.872	0.912	0.863	0.944	8386.8	8404.9	7303	5535.2	7796	6659.9	8587.7	9439	4768.7	4411	7457	4924.5	8516	7754.8	8701.8	6038.5	8202.1	6996.2	5288.6	5303.5	5415	5070.6	8184.9	4713.1	5154.7	7273.4	7397.2	37	50	41	41	44
A0A0R4J036	Neurofilament 3, medium OS=Mus musculus GN=Nefm PE=1 SV=1	0	445.799	64.2689	63	560	57	1	848	95.9	4.78	Phospho [S502; S545; S610; S645]	1.088	1.067	1.111	1.057	0.971	12588.3	11092.4	16839.3	15065.5	14596.3	14214.1	12439.7	11525.8	15729.5	17170.6	14344.1	19094.7	9834.7	7307.7	10398.6	20344.2	9078.9	14892.7	14040.1	16499.1	17161.6	17494.6	18590	14073.8	18930.4	18242.2	14673.4	39	40	45	49	45
P60710	Actin, cytoplasmic 1 OS=Mus musculus GN=Actb PE=1 SV=1	0	442.003	72.8	29	995	1	1	375	41.7	5.48		1.149	1.037	1.018	1.052	0.973	22874.8	19471.1	20946.7	21576	24246.7	25574.7	22260.2	19441.1	25373.8	22268.8	27088.2	23285.6	18543	18877.9	18462.6	33113.3	20760.2	18762.8	21766.4	21346.5	22719.9	27877.4	27795.6	31511.9	24070.2	26862.8	25189.9	31	32	33	35	31
P05063	Fructose-bisphosphate aldolase C OS=Mus musculus GN=Aldoc PE=1 SV=4	0	440.133	92.8375	40	502	30	1	363	39.4	7.12		1.091	1.091	1.103	1.223	1.047	7525.3	7455.9	7706.4	10921	7853.7	6807.9	7597.1	8129.1	9774.1	10375.5	9293.9	7249.4	9321.8	10378.8	8236.4	10482.2	8026.4	7893.3	10764.3	11548.9	9460.6	11685.1	8618.8	6403.2	10992.2	9074.8	9316.5	23	24	23	26	26
Q6P1J1	Crmp1 protein OS=Mus musculus GN=Crmp1 PE=1 SV=1	0	439.972	71.4286	37	526	2	1	686	74.2	6.81	Phospho [T623; S632; S635; S636; S638]	1.18	1.169	1.175	1.227	1.112	8300.7	5616.6	6152.1	7786.4	7417.5	8394.1	8482.5	7298.4	6761.1	8698.5	8422	11434.3	6310.6	7008.5	6607.7	10473.4	5912.5	6410.5	9810.9	9380.9	7324.3	9357.1	8332.8	11021.5	10291.6	8689.9	7956.8	26	24	29	29	23
Q546G4	Albumin 1 OS=Mus musculus GN=Alb PE=1 SV=1	0	439.518	76.6447	43	617	43	1	608	68.6	6.07		0.747	1.002	1.006	1.463	1.304	11399.4	12817.2	13198.1	21956.4	13984.6	13594.4	8332.7	17487.7	18446.5	14415.2	15339.1	11474.1	22335.4	7073.7	20992.2	25887.1	20115.3	16542.3	30652.8	24370.4	15834.3	13133.1	9096	8212.6	26159.4	7283	16577.6	33	35	39	39	37
P97427	Dihydropyrimidinase-related protein 1 OS=Mus musculus GN=Crmp1 PE=1 SV=1	0	438.668	77.6224	37	536	2	1	572	62.1	7.12	Phospho [T509; S518; S521; S522; S524]	1.186	1.047	1.047	1.096	0.98	220.5	570.2	292.5	544.2	316.6	301.9	248.3	498.2	369	677.4	258.9	303.6	601.8	530.9	539	321.4	527.4	237.4	625.4	545.9	334.4	695.3	265.2	475.1	577.2	340.7	293.1	1	2	1	1	1
P50516	V-type proton ATPase catalytic subunit A OS=Mus musculus GN=Atp6v1a PE=1 SV=2	0	431.142	79.4165	41	540	41	1	617	68.3	5.58		0.922	0.899	0.873	0.873	0.956	15335.6	17088.6	11939.8	10367.7	14223.2	8000.5	14015.4	16957.1	10955.2	8753.8	14333	5874.9	15922.9	16646.5	16045.4	12022.5	17065	13871.5	8559.7	10205	12925.2	9245.5	15104.5	5964.9	8815.6	12763	13633.9	36	37	36	33	34
Q03265	ATP synthase subunit alpha, mitochondrial OS=Mus musculus GN=Atp5a1 PE=1 SV=1	0	427.591	71.7902	47	704	47	1	553	59.7	9.19		1.092	0.994	1.09	0.945	0.97	22050.5	23502.6	20398.1	19258.6	16501.1	24399.1	16191.9	26772.5	22949.3	21409.2	13626	24962.1	19192.5	19063	20068.9	16481	18123.8	24192.8	18191.4	20798.9	22467.6	23806.1	17664.3	27310.4	22370.5	17897.6	18507.6	36	38	36	34	33
Q8CC13	AP complex subunit beta OS=Mus musculus GN=Ap1b1 PE=2 SV=1	0	409.49	51.6264	43	377	18	1	953	104.9	5.06		0.737	0.823	0.839	0.792	0.956	2895.8	3016.1	2051.5	2017.5	1978.4	2104.5	2621.8	2689.3	1249.9	1563	2050.1	1608.8	2549.2	2879.2	2874.5	1371.6	3134	2017.3	1599.8	1878.1	1352.4	1345.7	2035.5	1216.3	1398.8	1900.8	1951.9	12	11	11	13	11
Q5DTI2	ATPase, Ca++ transporting, cardiac muscle, slow twitch 2, isoform CRA_b (Fragment) OS=Mus musculus GN=Atp2a2 PE=2 SV=1	0	408.24	48.0679	48	439	48	1	1061	116.5	5.5		0.806	0.853	0.837	0.795	0.906	14323.8	11792.2	12369	10805.1	11133.5	9215.3	14027.8	11940.9	8189.2	8991.2	10980.2	6270.8	10636	10470.8	10515.7	7891.1	10480.2	12615.5	8600.8	10129.4	9315.8	8199	10652.6	6821	8919.1	9751	10413.1	35	35	33	35	37
Q69ZW4	MKIAA0899 protein (Fragment) OS=Mus musculus GN=Ap2a2 PE=2 SV=1	0	399.592	56.3599	48	397	32	1	967	107.3	8.29		0.859	0.84	0.896	0.848	0.962	8872.2	5364.5	6503.7	6018.4	6686.2	5178.6	9077.8	4540.9	4379.7	5283	6376.9	3645.5	5018.4	4867.5	5099.3	4556.1	5103.5	6581	5812.7	5644.1	4878.2	5722.1	6986.8	3254.5	5356.8	6066.9	6265.2	24	20	21	20	22
Q9WUB3	Glycogen phosphorylase, muscle form OS=Mus musculus GN=Pygm PE=1 SV=3	0	399.093	67.4584	59	408	42	1	842	97.2	7.11		1.14	1.132	1.17	1.147	1.229	9744.3	8116.8	11144	7027.2	10121.4	9522.7	10160.4	10955.9	10641.8	7504.7	14420.1	9445.2	10611.2	11133.7	10470.1	9617.4	8501.4	16426.8	8274	9825.2	12680	8326.2	14122.7	8467.2	7813.2	12452.4	13395.2	36	39	39	35	36
Q99P72	Reticulon-4 OS=Mus musculus GN=Rtn4 PE=1 SV=2	0	399.046	60.5852	42	345	36	1	1162	126.5	4.54	Phospho [S344; S838; S839; T849]	0.896	0.878	0.969	0.906	0.965	7952.2	10074.1	8140.5	7170.6	7107.1	8653.6	7001.7	8858.4	7179.9	5550.3	7414.3	7129.1	9508.3	8653.6	9907.9	5983.6	10140.6	7643.2	6659.6	6652.6	7312.2	6251.2	7444.4	6654	6118.3	7536.4	7626	27	27	28	28	32
D3Z656	Synaptojanin-1 OS=Mus musculus GN=Synj1 PE=1 SV=1	0	398.352	41.3815	54	409	54	1	1607	176.2	7.72	Phospho [S1124]	0.889	0.933	0.895	0.938	0.934	9213.6	7439.5	10023.6	9109.4	11364.9	9800.5	9571.2	7043.4	8081.9	8116.5	11619.8	8812.1	7604.5	7848.6	7270	9926.6	7292.3	9835.1	7383.4	8104.2	9047.5	6821.8	10780.2	9076.8	7267.3	10528.3	10927.5	37	35	41	37	34
P17426	AP-2 complex subunit alpha-1 OS=Mus musculus GN=Ap2a1 PE=1 SV=1	0	397.912	51.2794	52	473	36	1	977	107.6	7.03		0.786	0.845	0.853	0.791	0.949	15690.3	11795.7	14867.6	12922.3	12288.8	12628.4	15279.4	10479.8	10306.3	9864.5	12248.1	9740.6	10444.4	11549.6	10647.5	8057.6	11685.6	15001.7	11085.7	12262	10817.4	9536	12450	8137.2	9738.6	10786.1	12130	40	37	44	40	40
Q80TJ1	Calcium-dependent secretion activator 1 OS=Mus musculus GN=Cadps PE=1 SV=3	0	395.65	54.5387	56	348	18	1	1355	153	5.74		0.774	0.844	0.853	0.847	0.953	9217.1	10044.3	8518.8	8911.2	7904.1	6732.6	8890.4	9866.3	5843.7	7442.2	7465.4	4665.9	9592	9742	10555.1	5727.5	10883.1	8301.1	7704.1	8856.5	6508	7093	7205.5	3773.2	7015.4	7076.6	7295.4	33	39	35	38	31
P50396	Rab GDP dissociation inhibitor alpha OS=Mus musculus GN=Gdi1 PE=1 SV=3	0	395.241	79.4183	34	482	27	1	447	50.5	5.08		0.999	0.983	1.007	1	1.077	9411.7	9852.7	9326.8	9458.5	10804.9	9471.8	9885.8	9985.7	7503.3	8271	11972.2	10128.5	10693.9	10961.4	10603.5	10080.8	10614.7	10420.6	9373.3	9980.4	8473.9	8043	11901.4	10881.6	8370.1	11539.6	12036.8	28	31	26	30	30
P05202	Aspartate aminotransferase, mitochondrial OS=Mus musculus GN=Got2 PE=1 SV=1	0	393.222	78.1395	35	588	35	1	430	47.4	9		1.367	1.223	1.298	1.291	1.103	14084.7	16992	12348.5	17598.7	16609.8	12240	15558.2	18011.3	21035	19174.1	18948	16068	19461.7	21008.6	17715	25237.7	18016.3	13199.3	20011.3	21519.7	19392.3	27000.8	17405.6	17988.9	22460.8	20467.1	21072.1	32	28	31	34	32
P47857	ATP-dependent 6-phosphofructokinase, muscle type OS=Mus musculus GN=Pfkm PE=1 SV=3	0	385.935	68.7179	41	590	36	1	780	85.2	8		0.909	0.949	0.968	1.022	1.021	11145.9	10426.6	13294	11091.8	11177.1	9970.2	10666.9	10784	10039.2	10874.8	11836.9	9278.6	11709.7	11577.8	11600.8	11570.2	10801.9	14679.4	10786.7	11407	11355.8	10852.7	10493.7	8485.6	10299.1	9814.3	13035.6	32	34	32	31	30
P58252	Elongation factor 2 OS=Mus musculus GN=Eef2 PE=1 SV=2	0	384.221	56.2937	43	379	42	1	858	95.3	6.83		0.954	1.055	0.989	0.998	0.985	7843.2	10205.2	10997.9	8618.5	8545.3	8265.4	8568.2	11933.3	12547	8797.3	8139.5	8065.7	11365.3	11785.9	11385.9	6867.1	10370.3	10964	8500.5	9043.9	11756.1	8039.7	8017.2	6795.4	8415.2	8197.9	7983.7	27	35	34	31	32
B2RXT3	Ogdhl protein OS=Mus musculus GN=Ogdhl PE=2 SV=1	0	376.49	56.2376	44	344	34	1	1010	114.5	6.84		0.776	0.862	0.904	0.792	0.955	6355.9	5341.2	3941.2	4647.2	4652.1	5142.2	5841.3	4319.2	3239.8	4261.8	4093	4266.7	3869.1	3965.7	4458.6	3481.2	4875.9	4214.4	3923	4493.4	3296.3	3244.7	4204.9	3623.4	3807.2	4462.2	4730.4	24	26	21	24	21
Q6ZQ38	Cullin-associated NEDD8-dissociated protein 1 OS=Mus musculus GN=Cand1 PE=1 SV=2	0	374.95	49.6748	51	354	51	1	1230	136.2	5.78		0.747	0.833	0.84	0.825	0.947	8946.6	7407.3	9859.1	9493.9	9234.1	9658.2	9276.6	7193.3	6824.6	6656.5	8773.1	6691.6	6964.6	7325.2	7292.3	6484.2	7575.1	10839.8	6763.2	8937.9	7836.8	5988.6	8662.5	5368	6445.7	8574	8847.5	34	36	36	28	32
Q0VF55	Calcium-transporting ATPase OS=Mus musculus GN=Atp2b3 PE=1 SV=1	0	373.863	36.4754	42	343	21	1	1220	134.3	5.69		0.81	0.842	0.858	0.781	0.959	2609.4	2885.2	2539.3	3138.9	2935.9	2133.4	2618.4	1969.8	1901.8	2758.2	2781.9	1788.3	2029.3	1914	2140.7	2505.7	2853.2	2304.3	2898	2726.5	1865.8	2587.6	2863.7	1577.4	2657.4	2699.1	2803.9	11	16	14	15	14
Q8BYI9	Tenascin-R OS=Mus musculus GN=Tnr PE=1 SV=2	0	371.995	41.458	42	372	42	1	1358	149.5	4.94		0.906	1.001	0.975	0.986	0.971	8211.7	6528.4	9249	7253.8	6549.2	6943.5	8143.5	6693.7	9013.5	7841.4	6356.5	6701.6	6288.5	6733.6	6976.1	6917.9	6526.4	9695.6	6536.2	7439.6	9291	6392.1	6372.1	5598.6	6627	6987.1	6785.8	32	27	37	30	29
P48722	Heat shock 70 kDa protein 4L OS=Mus musculus GN=Hspa4l PE=1 SV=2	0	370.948	63.1265	50	365	45	1	838	94.3	5.74	Phospho [S74; T545]	0.941	0.991	0.983	0.968	1.012	6686.7	7705	5111.3	7016.6	6611.9	8340.7	6313.7	6826.3	5111.9	6965.4	6769.1	9191.1	7144.9	7258.3	7103.5	6484.2	7705.3	5370.2	6931.1	6799.5	5447.9	5932.4	6301.2	7810.5	6500	6781.6	6728.6	28	31	33	31	32
E9Q828	Calcium-transporting ATPase OS=Mus musculus GN=Atp2b4 PE=1 SV=1	0	368.817	36.8601	40	343	24	1	1172	129.2	6.73		0.944	0.984	0.916	0.937	0.94	2219.4	2616.7	2401.1	3593.4	2482	3784.8	2661.7	2570.8	1898.6	3931.3	2194.4	3810.1	2560.5	2369.1	2520.3	2084.8	2508.2	2107.1	3225.5	3365	2180	3513.5	2181.6	3410.7	2982.3	2297.1	2243.3	12	16	15	15	15
P61922	4-aminobutyrate aminotransferase, mitochondrial OS=Mus musculus GN=Abat PE=1 SV=1	0	367.921	80.2	34	430	23	1	500	56.4	8.09		0.869	0.905	0.936	0.877	1.002	9951.7	8086.9	9217.5	11251.2	8925.8	7809.3	11006.9	7468.6	6432.3	9820.6	9570	6128.1	7958.3	8619.7	8076	6319.8	8561.8	9551.6	10288.7	11000.4	7324.5	9612.4	9256.3	5862.9	9231.2	8643	9780.4	25	22	25	27	25
V6BQR3	60kDa 4.1B MEF cell isoform (Fragment) OS=Mus musculus GN=Epb41l3 PE=2 SV=1	0	366.227	61.2688	37	349	2	1	599	66.7	5.4	Phospho [S126; T193; S374]	0.826	0.847	0.831	0.856	1.013	221.1	280.8	45.5	242.1	168.2	281.7	207.3	241.6	27.9	230.9	188.7	218.2	300.5	196.6	266.3	175.3	276.9	37.8	240.9	201.3	16.8	166.9	165.2	403.7	179	167.4	188.6	1	2	1	2	1
A0A1S6GWG6	Uncharacterized protein OS=Mus musculus GN=Atp6v1b2 PE=2 SV=1	0	363.857	79.0741	34	492	34	1	540	59.2	6.09		1.21	1.152	1.161	1.162	1.072	8401.6	6916.3	7075.5	6781.2	8014.5	6033.1	9064.3	7630.9	8454.5	8937.4	8563.5	7032.4	7945	8239.5	7131.3	9240.7	6787.5	7759.2	8075.8	8266.4	8730	9816.4	8543.8	6764.2	9301.3	8390.7	8515.3	30	26	26	30	27
P17710	Hexokinase-1 OS=Mus musculus GN=Hk1 PE=1 SV=3	0	360.097	54.5175	49	373	49	1	974	108.2	6.8		0.73	0.776	0.784	0.716	0.878	12260.1	9503.1	11536	9286.3	8649.6	8992.5	10852.1	8080.6	7731.7	7268.7	6944.2	5989.1	6550.5	6679.5	7354.5	5482.7	8353.2	12061.9	6262.3	8274.2	9151.6	6354.1	8278.6	4781.3	6896	6361.9	8523.2	35	35	34	33	32
Q76MZ3	Serine/threonine-protein phosphatase 2A 65 kDa regulatory subunit A alpha isoform OS=Mus musculus GN=Ppp2r1a PE=1 SV=3	0	358.57	60.9508	35	420	26	1	589	65.3	5.11		1.02	1.04	1.008	0.925	1.047	7416.6	6514.4	7186	9940.3	6735.1	8608.2	8198.5	6140.7	7363.8	11083.4	6853.9	8967.1	5837.5	6343.5	6621.6	5124.1	6954.7	7428.8	11232.3	10849.4	7123.2	11123.1	6573.4	8568.7	11278.9	6381.7	6223.1	29	27	27	28	29
Q60597	2-oxoglutarate dehydrogenase, mitochondrial OS=Mus musculus GN=Ogdh PE=1 SV=3	0	357.442	53.3724	47	398	37	1	1023	116.4	6.83		0.904	0.946	0.983	0.939	1.011	9144	8816.9	8038.8	10045.2	7320.5	8617.6	8032.7	9064.2	6080.2	9639.1	6670.5	10004.4	8362.8	7613.1	8545.4	7630.6	8480.2	9098	8853.1	10176.8	6277	8241.9	7404.8	9129.3	9256.7	7692	8126.5	27	36	34	39	35
P40142	Transketolase OS=Mus musculus GN=Tkt PE=1 SV=1	0	357.191	66.9342	36	431	36	1	623	67.6	7.5		1.16	1.153	1.166	1.211	1.077	8923.8	9577.8	8999.4	10392.3	10131.6	14059.8	10051	10067.9	11103.1	12608.3	11293.2	16573.4	10881.3	11467.6	10201.3	13347.8	9869.3	8850.3	12027.7	11135.5	11276.6	11683.8	9651.4	17643.2	11643.2	11580.3	11561.8	27	27	27	28	26
Q3TIJ9	Uncharacterized protein OS=Mus musculus GN=Actb PE=2 SV=1	0	351.848	64.5333	27	840	1	1	375	41.6	5.71	Phospho [T229; S232; S233; S234; S235]	0.799	0.728	0.872	0.745	1.136	463.7	243.5	226	46.8	120	210.8	507.1	219.7	46.8	41.7	99	115.1	152.8	218.5	165.3	90.8	258.7	274.8	50.1	74.2	122.2	44.1	141.9	138.7	59.5	87.8	113.5	2	2	2	1	1
Q7TPR4	Alpha-actinin-1 OS=Mus musculus GN=Actn1 PE=1 SV=1	0	350.892	54.7085	45	303	28	1	892	103	5.38		0.937	0.915	0.954	0.842	0.933	8186.8	7629.4	5450.8	6724.7	7159.3	6422.1	7037.6	6796	3875.7	6999.4	6583.6	7170	5416.7	5847.8	6193.7	6585.7	6411.2	5957.7	5397.4	6235.4	5027.6	6407.3	7445.9	6509.9	6518.7	7681.2	7160.2	30	33	28	29	31
Q3U7Z6	Phosphoglycerate mutase OS=Mus musculus GN=Pgam1 PE=1 SV=1	0	348.765	86.2205	25	464	19	1	254	28.8	7.18		1.68	1.525	1.395	1.52	1.162	7957.5	10945	9598	8804.2	7753	10422.9	8226.3	13630.8	24090.2	10603.2	7931.7	30811.1	14311.4	19126.5	12079.8	9247.7	10697.1	10096.6	12306.6	10203.9	21839.5	12856.6	7382.6	31212	12565.6	8232.3	8139.5	22	19	22	22	17
O08788	Dynactin subunit 1 OS=Mus musculus GN=Dctn1 PE=1 SV=3	0	344.612	49.961	53	282	53	1	1281	141.6	5.9		0.84	0.888	0.918	0.892	0.946	4094.9	5416.2	7156.5	7566.6	5595.8	4208.4	3870.4	5102	5425.5	7795.2	5043.6	3259.8	4679	4810.6	5045.3	5253.5	5267	6302.1	7924.2	7441	5817.9	7586.3	5215.6	2610.2	7482.9	5439.9	5073.5	26	31	37	34	27
P26443	Glutamate dehydrogenase 1, mitochondrial OS=Mus musculus GN=Glud1 PE=1 SV=1	0	342.934	69.1756	37	435	37	1	558	61.3	8		0.988	1.028	0.981	1.006	1.062	9796.6	10441.9	8663.1	12115.5	12929.8	10866.7	9821.7	10048.9	8404.1	13899.9	13758.7	11149.5	11224.9	12080.9	10604.3	12090.9	11374.2	9083.2	13882.9	12798.8	8148.9	12763.1	12542.8	10337	12259	12692.3	12364.2	30	27	28	30	27
P08249	Malate dehydrogenase, mitochondrial OS=Mus musculus GN=Mdh2 PE=1 SV=3	0	342.365	75.4438	29	580	29	1	338	35.6	8.68		1.085	1.099	1.095	1.165	1.028	12103.5	12923.8	12081.9	19058.9	15849.8	18402.3	11986.4	13618.3	15306.9	20265.6	17411.3	20877	15847.5	15186.9	14140.3	17131.2	13203.8	12134.9	19656.3	18259.3	15943.7	17953.3	15411.8	19806.7	19027.3	16275.1	16194.4	26	23	22	24	21
E9QB01	Neural cell adhesion molecule 1 OS=Mus musculus GN=Ncam1 PE=1 SV=2	0	341.196	49.1166	38	487	5	1	849	93.6	4.93	Phospho [S775; T789]	0.732	0.925	0.893	0.924	0.899	1334.7	1483.3	1425.9	2762.8	1422.5	3204.3	1714.9	1363.1	954.3	2650.3	1284.9	2950.7	1328.5	1651.6	1325.8	1299.4	1439.6	1058.3	2152.1	2644.2	849.6	1794.5	1245.7	2207.3	2466.7	1383.7	1175.3	4	5	4	5	5
Q3V117	ATP-citrate synthase OS=Mus musculus GN=Acly PE=1 SV=1	0	340.391	53.1335	53	250	1	1	1101	120.7	7.44		0.825	0.949	0.86	0.86	0.956	6988	7963.7	6097.3	6236.5	7454.9	6847.6	7170.8	7546.5	6798.6	4935	7743.4	5393.6	7639.9	7525.5	7664	5474	7923.7	6038	5253.1	6063.5	4915.7	4543.5	7309.5	5058.7	4647.2	6861.1	7041	29	31	29	26	27
Q3TYV5	2',3'-cyclic-nucleotide 3'-phosphodiesterase OS=Mus musculus GN=Cnp PE=2 SV=1	0	338.998	77.381	36	513	36	1	420	47.1	8.97		1.211	1.136	1.015	1.07	1.068	10961.4	13901.6	12364.3	14265.1	15985.6	19163.2	12425	17402.7	11563.7	20173	18967.7	17690	13868.4	16611.5	15157.5	19337.3	14891.5	14019.9	14773.4	15655.1	16080.4	16366.3	19785.8	20743	15349.7	15777.8	16242	24	27	27	31	29
Q3UGZ4	Spectrin beta chain OS=Mus musculus GN=Sptbn2 PE=2 SV=1	0	338.438	28.8526	57	204	45	1	2388	270.8	5.86		1.201	1.046	1.064	0.968	0.961	2265.5	3438.2	3118	2497	2179.1	3753.3	2096.5	4831.7	3011	2635.8	1743.4	4140.1	3339.7	2622.8	3126.2	2402.8	3007.1	2915.2	2613	2745.5	3131.6	3380.5	3671.5	3410.3	3357	2409.5	2000.4	12	20	22	23	10
P63101	14-3-3 protein zeta/delta OS=Mus musculus GN=Ywhaz PE=1 SV=1	0	338.309	79.5918	29	956	19	1	245	27.8	4.79	Phospho [S207]	1.261	1.144	1.183	1.161	1.123	29286.3	15909.5	21836.3	21282.2	20739.7	25113.8	33569.9	16938.1	26341	23550.9	21737	33329.1	16449.1	17909.5	16531.7	21884.7	15817.5	23390.6	26711.9	23610.7	26649.6	26593.6	21969.6	38883.1	25531.2	22317.2	21586.5	25	23	27	30	27
Q9JJZ2	Tubulin alpha-8 chain OS=Mus musculus GN=Tuba8 PE=1 SV=1	0	336.975	52.1158	25	1152	5	1	449	50	5.1		0.706	0.895	0.916	0.764	0.884	1248.6	528.3	59.3	118.7	563.3	300.8	1201.6	393.4	56.3	135	498.8	219.5	353.9	402.5	446.9	345.5	478.6	59.3	95.2	108.1	41.8	104.5	413.5	161.8	126.8	463.9	492.6	4	2	1	1	1
Q3TED3	ATP-citrate synthase OS=Mus musculus GN=Acly PE=2 SV=1	0	336.272	53.1622	53	251	1	1	1091	119.5	7.55		1.702	1.585	0.01	0.01	0.01	124.8					154.6	195.7					247.9												271.6				1
Q61548	Clathrin coat assembly protein AP180 OS=Mus musculus GN=Snap91 PE=1 SV=1	0	335.319	37.1809	33	393	29	1	901	91.8	4.88	Phospho [T312; S313]	1.114	1.001	1.07	1.009	1.014	10120.9	7303.4	8221.5	5812.8	9470.5	8818.8	8846.7	7683.6	8581.2	5409.1	10340.7	9059.6	7401.2	7012.7	7993	9969.1	7539.4	8139.1	5732.7	6052.4	9042.3	6100.7	10559.7	11175.8	6210.8	10556.6	10036.8	28	27	26	24	27
Q3TU36	RAP1, GTP-GDP dissociation stimulator 1 OS=Mus musculus GN=Rap1gds1 PE=1 SV=1	0	333.212	59.571	33	366	3	1	606	66	5.35		0.834	0.875	0.885	0.815	0.953	7438.4	9982.8	8339.9	6841.2	7717.5	6404	7678.3	9142.3	5797.3	5922.7	7448.9	5114.2	8347.7	9017.5	8862.3	5185	9697.5	8304.1	5956.2	6439.8	6352.8	5348.1	7506.3	5072.9	5989	6831.2	7299.8	28	29	26	24	24
Q9WUA3	ATP-dependent 6-phosphofructokinase, platelet type OS=Mus musculus GN=Pfkp PE=1 SV=1	0	330.414	60.2041	37	308	33	1	784	85.4	7.11		0.908	0.963	0.984	1	0.954	6109.5	4349.5	5166.6	5777.3	5819.9	4831.5	6034.7	4260.6	4638	5099.6	5952.7	4911.1	4444.5	4719.8	4415.1	5731	4280.5	5144.1	4719.4	5293.3	4910.8	4712.4	5496.1	4187.9	5066.8	5891.9	5997.5	25	21	23	27	27
A2AUK5	Band 4.1-like protein 1 OS=Mus musculus GN=Epb41l1 PE=1 SV=1	0	329.956	61.2059	49	337	21	1	879	98.3	5.66	Phospho [T475; T489; S546; S648; S650; T652; S868]	1.221	1.017	1.15	1.057	1.007	5230.3	7241.6	7793	5793.5	6468.6	8024.7	5444.8	5943	12008	5064.3	5863.4	8530.5	5984	5953.1	5648	7404.4	6668.5	7116.9	6606.3	6049.9	10830.7	8233.4	6272.2	10923.7	7675.5	6850.9	6427.1	23	28	30	27	26
Q9Z0E0	Neurochondrin OS=Mus musculus GN=Ncdn PE=1 SV=1	0	326.448	55.4184	32	361	32	1	729	78.8	5.54	Phospho [S436; S439; S448; T450; T451]	0.712	0.797	0.782	0.756	0.919	6956.3	6263.6	5786.4	5480.2	6234.9	5138.3	6859.8	5813.5	3664.5	3888.4	5836.1	3155.8	5578.7	5205.7	6441.5	3742.3	6887.6	5668	4337.9	5279	4020	3566.9	5359.4	3169.2	3903.7	5134.7	5496.7	30	27	25	25	24
E9Q6Q4	RAP1, GTP-GDP dissociation stimulator 1 OS=Mus musculus GN=Rap1gds1 PE=1 SV=1	0	326.059	64.3369	32	361	2	1	558	60.8	5.43		1.037	0.752	0.721	0.685	0.86	157	404.9		218.9	45.2	61.8	136.4	367.4		170.8	19.3	56.6	368.3	359	401.6	9.5	435.8		160.5	205.9		155.9	39.3	105.2	158.5	14.8	36.3	1	1		2	1
E9Q401	Ryanodine receptor 2 OS=Mus musculus GN=Ryr2 PE=1 SV=1	0	324.674	14.5993	57	209	50	1	4966	564.5	6.09		1.096	0.975	1.006	0.996	0.958	2360.9	3633.9	3700.3	3730.5	4230.8	3781	2402.9	3201.8	3431.2	3787.5	3990.4	4111.7	3516	3356.2	3183.4	4222.9	3331.1	3061	4023.1	3466	3331	4450.5	4179.4	5282.6	4161.5	4113.8	3980.4	22	27	22	28	24
Q4KMM3	Oxidation resistance protein 1 OS=Mus musculus GN=Oxr1 PE=1 SV=3	0	319.299	49.8845	42	275	42	1	866	95.9	5.33	Phospho [S343; S346]	1.031	0.974	1.047	1.01	0.969	6547.7	5764.5	6116.1	6460.6	5071.2	6067.6	6326.2	5550	5852.5	5862.4	4894	6618.6	5682	5776	5432.7	5014.3	5509.4	5692.3	6560.8	5925.6	6104.8	7413.7	4714.7	6257.5	6925.2	5086.3	5223.7	24	29	23	27	28
A0A1L1SV25	Alpha-actinin-4 OS=Mus musculus GN=Actn4 PE=1 SV=1	0	317.375	53.97	44	282	4	1	932	107	5.36		0.986	0.97	0.991	0.955	0.925	2939.1	4508.6	3954.7	3013.6	5821.2	5986.8	2854.5	4068.3	3540	3187.5	5965.6	5935.8	3541.1	3875	3718.5	7359.4	3905.4	3677.3	2636.5	2783.2	3687.7	3379.6	6512.3	5589	3129	6868.5	6412	16	18	13	17	17
P08551	Neurofilament light polypeptide OS=Mus musculus GN=Nefl PE=1 SV=5	0	316.712	63.3517	40	363	35	1	543	61.5	4.64		1.083	1.144	1.077	1.016	1.001	6885.2	7386.5	7927.4	7345	7695.2	6969	7563.4	8796.6	8417.6	9178.2	7985	8509.7	6248.2	5249.8	7416.6	9712.6	6383.6	7798.9	6517.7	8305.2	8269.3	7019	9986.1	7379.8	7984.5	9316.4	7830.8	27	26	29	25	21
P46096	Synaptotagmin-1 OS=Mus musculus GN=Syt1 PE=1 SV=1	0	314.782	57.7197	30	487	21	1	421	47.4	8.53		0.904	0.946	0.892	0.905	0.948	14415	13593.4	11275.8	10648.8	10288.3	10552.9	15606.7	14228.6	8045.8	11015.8	10794.1	8258.6	13863.3	13985.9	13901.3	8630.1	13980.9	11814.6	8437.4	9432.5	10032.2	8833.8	11077.4	7871.4	8608.2	10005.1	9841.2	26	30	27	29	27
Q922F4	Tubulin beta-6 chain OS=Mus musculus GN=Tubb6 PE=1 SV=1	0	313.377	47.651	19	851	3	1	447	50.1	4.89		2.605	3.036	0.01	0.01	0.01						49						148.8												127.7
P06745	Glucose-6-phosphate isomerase OS=Mus musculus GN=Gpi PE=1 SV=4	0	308.313	70.4301	34	453	34	1	558	62.7	8.13		1.025	1.018	0.991	1.003	1.075	17823.3	10590.5	11243	11818.9	10173.1	11619.3	19690.6	11200.5	8528.5	14692	10959.7	10528.3	12061.9	13990.8	12923.7	7766.7	12527.9	12189.5	13596.9	13650.9	10142.9	14063.7	9858.5	11265.2	12774.9	9151.9	9978.6	25	27	26	25	23
Q9QYC0	Alpha-adducin OS=Mus musculus GN=Add1 PE=1 SV=2	0	306.491	57.0068	35	231	1	1	735	80.6	5.9	Phospho [T11; S12; T358; S465; T610]	1.075	0.994	1.093	1.062	1.026	791.5	788.6	826.6	596.4	960.8	870.3	668.7	822.2	844.6	628.5	930.7	893.8	798.3	781.1	733.3	1048	774.9	829.9	683.9	623.1	964.3	699.9	941.1	889	707.6	1016.1	946.2	2	2	2	2	2
F8WGR0	Alpha-adducin OS=Mus musculus GN=Add1 PE=1 SV=1	0	306.233	62.8959	35	229	1	1	663	73.2	6.58	Phospho [T11; S12; T358; S465; T641]	0.968	1.041	1.166	1.145	0.922	142.1	231.6	413.4		307.7	307	133.3	229.4	483.8		309.3	339.1	258.6	191.3	218.3	411.4	208.1	369.3			544.4		327.2	188.4		384.8	350.8	1	1	1		1
H3BIV5	A-kinase anchor protein 5 OS=Mus musculus GN=Akap5 PE=1 SV=1	0	306.186	65.4255	29	239	29	1	752	80.2	4.77	Phospho [S29; T227; S258]	1.044	0.95	1	0.978	0.998	5527.2	3921.3	4560.1	3016.4	4824	5127	5220.9	3599.9	4572.2	2810.2	4091	5506.7	3629.5	3076.3	3480.2	4617.7	3762.8	4171	3283.2	2823.9	5255.8	3007.3	4489.8	5971.7	3160.9	4600.2	4222.3	23	20	26	22	22
Q64521	Glycerol-3-phosphate dehydrogenase, mitochondrial OS=Mus musculus GN=Gpd2 PE=1 SV=2	0	302.829	59.6974	40	321	40	1	727	80.9	6.61		0.893	0.941	0.959	0.892	0.981	7970.8	7579.2	7836.5	7447.7	9394	7718	7818.2	7613.1	7249.3	6622.6	8660.4	7165.4	6926.8	7063.2	7347.6	7243.4	7647.5	8623.9	6453.2	7384.5	7496.5	6207.6	9295.5	6030.8	6947.5	8763.8	9177.4	28	27	29	29	31
B2RRX2	Serine/threonine-protein phosphatase OS=Mus musculus GN=Ppp3ca PE=2 SV=1	0	302.787	71.4012	28	503	8	1	521	58.6	5.86		0.953	0.9	0.89	0.908	0.934	13167.1	12423	15583.4	16473.9	13898.6	10589.4	13547.7	11384.1	12210.9	13663.3	12790.9	9977.5	11613.1	12169.8	11624	12583.6	13217.5	13616.3	12969.3	14620.2	12547.4	14063.6	13891	11822.3	14362.9	12653.2	11797.2	27	26	23	27	24
P56399	Ubiquitin carboxyl-terminal hydrolase 5 OS=Mus musculus GN=Usp5 PE=1 SV=1	0	302.46	57.1096	39	249	39	1	858	95.8	5.01	Phospho [T623]	0.881	0.924	0.999	1.014	1.048	5392.6	5243.7	7011.5	4735.7	4255.1	4311.4	5184.4	5245.7	4452.5	4341.2	4865.6	4124	5395.9	5046.3	5599.6	5333.2	5413.8	7322	4686	4934.1	5590.4	4050.5	4396.1	3601	4543.6	4785.7	4912.7	23	28	25	29	23
E9Q1K3	Alpha-adducin OS=Mus musculus GN=Add1 PE=1 SV=1	0	298.85	65.303	36	202	3	1	660	72.9	6.32	Phospho [T11; S12; T358; S465; T639]	1.088	1.026	1.057	1.008	0.983	3118.8	3298.6	4398.6	2495	4338	5281.3	3192	3180.5	4539.6	2797.6	4163.9	5632.7	2883.8	2860.3	3156.3	4647.5	3126.2	4189.4	2599.2	2353.5	4191.4	2902	4419.9	6766.7	2736.1	4671.5	4403.3	15	18	24	16	20
Q3UHJ0	AP2-associated protein kinase 1 OS=Mus musculus GN=Aak1 PE=1 SV=2	0	295.26	59.1241	35	230	35	1	959	103.3	6.7	Phospho [T603; T604; T618; S674; S676]	1.012	1.112	1.013	1.029	1.083	3691.4	3435	4272.4	4731.1	4213.9	4219	3769.3	3889.2	6090.2	4333.4	4454.7	4870.6	3505	3969.7	3524.4	4128.9	3411.7	4788.7	5528.3	4693.1	4868.5	3905.1	4301.9	4507.4	4610.6	4099.8	4173.7	26	25	29	24	24
Q5SS40	Tyrosine 3-monooxygenase/tryptophan 5-monooxygenase activation protein, epsilon polypeptide, isoform CRA_c OS=Mus musculus GN=Ywhae PE=1 SV=1	0	292.399	72.9412	24	671	21	1	255	29.2	4.74		1.041	0.979	1.026	0.976	1.017	13450.5	14658.3	11401.6	11462.3	13997.3	16037	13248.7	13089.6	10781.5	12426	13490.8	16191.5	13932.6	14315.3	13125.8	14317.1	14696.9	10888	12931.8	11605.6	12616.7	14062.5	12238.9	16083.5	12715.4	14208.1	13944.8	20	18	21	21	22
E9PWE8	Dihydropyrimidinase-related protein 3 OS=Mus musculus GN=Dpysl3 PE=1 SV=1	0	291.331	50.6589	24	472	19	1	683	73.8	6.46	Phospho [T620; T621; T622; S635; T637]	1.235	1.098	1.136	0.977	0.971	5989	5247.6	4182.3	3883.7	5247.3	4646.9	5735.2	7771.6	4340.5	4162.9	5068.8	5051.4	4703.2	5600	5378	4552.8	5338	3817.4	4169.3	4043.7	5088.2	4706.2	7123.6	5898.8	5137.6	5797.3	4764.6	17	16	17	13	15
Q61699	Heat shock protein 105 kDa OS=Mus musculus GN=Hsph1 PE=1 SV=2	0	290.926	54.1958	42	275	36	1	858	96.3	5.53		0.829	0.93	0.931	0.899	0.968	7352.9	8165.8	7681.3	7359.5	6871.7	6367.1	7061.5	7371	6626.9	7380.4	6138.5	6118.2	7016.3	6993.6	7283.4	6459.9	7535.2	7724	7265.3	7036	7085.5	6103.7	6253.8	4125.7	7347.2	6539.8	6267.8	22	24	26	21	25
P28663	Beta-soluble NSF attachment protein OS=Mus musculus GN=Napb PE=1 SV=2	0	290.92	87.2483	25	317	20	1	298	33.5	5.47		0.791	0.849	0.857	0.848	0.986	7471.7	7109.6	8587	6621	7050.8	6511	8109.6	7110.9	4925.8	5687.1	7543.9	4105.6	6839.5	7464.5	7289.8	4461.1	7148.1	8740	5599.3	6864.8	5699.2	5198.3	6906	3967.8	4923.4	6516.9	6986.1	22	21	20	22	20
S4R2T7	Ankyrin-2 (Fragment) OS=Mus musculus GN=Ank2 PE=1 SV=2	0	289.264	47.3339	46	216	7	1	1219	131.1	8.25		0.782	0.887	0.942	0.833	0.952	534.2	794.8	1048.9	2000.6	1381.7	1936.2	521.8	835.9	546.8	2041.4	1354.9	1639.5	590.2	657.7	593	1417.2	646.6	985.5	1803.1	2315.9	526.3	1824	1614.4	1317.2	2066.1	1427.3	1535.1	3	4	3	8	3
Q64332	Synapsin-2 OS=Mus musculus GN=Syn2 PE=1 SV=2	0	285.762	51.5358	22	403	19	1	586	63.3	8.43		0.898	0.934	0.9	0.89	0.972	6394.6	8123.7	6422.2	6650	7273.4	6270	6527.3	9084.8	4420.4	6338.1	7265	5402	8212.7	8392.2	9152.8	5453.4	9067.5	6289.6	6295.8	6584.5	5454.1	6171.6	7768.9	4377.2	6297.1	6723.3	6363.8	17	19	20	21	18
P61264	Syntaxin-1B OS=Mus musculus GN=Stx1b PE=1 SV=1	0	285.711	72.9167	28	325	25	1	288	33.2	5.38	Phospho [S10; S14]	1.191	1.161	1.134	1.37	1.118	7631.7	8229.6	9042.7	7334.1	10879.7	9541.7	9158.1	8458.2	11730.9	7552.7	10577.1	13917.3	9486.2	9537.8	8307.8	22972.5	8393.3	7888.4	9477	8047.6	10660.2	9203.7	9730.8	14133.5	8472.3	13708.9	11412.6	26	26	20	23	19
P12960	Contactin-1 OS=Mus musculus GN=Cntn1 PE=1 SV=1	0	284.231	45.7843	37	258	37	1	1020	113.3	6.16		0.871	0.964	0.913	0.949	0.984	5242.2	5955.3	4993.2	5945.7	6131.1	6561.7	5887.9	5707.6	4520.8	5775.9	5196.5	6512.3	5558.1	5689.8	5947.8	5639.4	5992.1	4799	5304.1	5746.2	4361.6	4807.1	5535.3	5406.2	4881	5658.4	5809.7	25	24	23	26	23
D3Z7P3	Glutaminase kidney isoform, mitochondrial OS=Mus musculus GN=Gls PE=1 SV=1	0	284.152	59.7923	30	258	30	1	674	73.9	7.99		1.067	1.073	1.11	1.094	1.099	3517.8	4371.1	4822.1	4376.7	5809.3	6070.3	3377.2	5888.3	4647.9	4865.6	6351.7	6162.1	5996	5410.6	5915.6	5310.6	4860.6	5841.5	4828	5468.3	5465.7	4221	6659.2	5984.1	4493.7	6429.8	6934.1	20	21	21	20	21
A0A1L1SQ51	Talin-2 OS=Mus musculus GN=Tln2 PE=1 SV=1	0	284.116	24.4497	51	152	43	1	2544	271.8	5.57		0.958	0.97	1.001	0.925	0.995	1993.2	3551.7	2913.5	3854.1	3874.8	2800.4	1946.7	3279.2	2934.4	3789	4204.4	2392.5	2983.7	2932	3283.9	3851.1	3579.6	2695.2	3982.5	3848.8	2701.3	3628	4357.7	2493.2	3851.3	4022.5	4247.4	10	20	22	23	22
Q8K0U4	Heat shock 70 kDa protein 12A OS=Mus musculus GN=Hspa12a PE=1 SV=1	0	283.835	60.7407	35	258	31	1	675	74.8	6.77	Phospho [S23; S24]	0.805	0.915	0.901	0.907	0.94	7456.5	5168.1	6294.3	6300.1	5846.7	6407.5	7192.5	6050.9	4651.8	5421	5784.1	5169.4	5444.9	5283.5	5697.1	4926.7	5354.2	6866.9	4690.2	5887.6	5698.4	4284	5787.6	3916	4994.4	5457.6	5896.7	27	25	28	21	27
P46660	Alpha-internexin OS=Mus musculus GN=Ina PE=1 SV=3	0	280.693	74.6507	40	371	34	1	501	55.3	5.4		1.177	1.156	1.15	1.165	1.024	9911.1	10756.9	11522.1	7985.1	5953	9067.7	9279	15191.5	12094.3	10304.6	5454.5	12132.9	11348.4	8854.1	12219.1	9570.1	9873.1	11641.3	7763.8	9758.1	13345.9	9621.9	7500.9	10736.4	10211.2	7783.1	5974	22	27	26	28	21
Q3UPA3	Rab GDP dissociation inhibitor (Fragment) OS=Mus musculus GN=Gdi2 PE=2 SV=1	0	280.501	63.8672	31	282	24	1	512	57.7	7.94		1.089	1.022	1.071	1.111	1.076	5531.8	5226.7	4363.9	5385	4647.3	4318.2	5280.3	5782.2	3884.1	4960.1	5559.5	4706.5	6502.1	6456.3	6320.5	4985.5	5793.2	4857.7	4998.4	6003.8	4093.4	4706.2	4959	6463.9	4886.6	5285.2	5452.4	18	19	17	17	15
P18872	Guanine nucleotide-binding protein G(o) subunit alpha OS=Mus musculus GN=Gnao1 PE=1 SV=3	0	278.973	66.3842	26	509	18	1	354	40.1	5.53		1.124	1.144	1.104	1.05	1.033	14892.8	16535.6	11157.3	10365.8	14708.9	8546.9	15566.2	17407.6	14961.8	13006	15927.8	9504.7	16104.3	18316.4	17323.2	15550.1	17521.2	11323.3	12450.5	10668.7	12989.5	13655.9	16627.1	7876.4	13179.4	16193.9	14285.2	25	22	23	22	20
P68404	Protein kinase C beta type OS=Mus musculus GN=Prkcb PE=1 SV=4	0	278.449	59.6125	36	256	24	1	671	76.7	7.01	Phospho [T500]	1.052	0.983	1.077	1.095	0.994	8840.3	6053.8	6213.9	6434	5182.3	6568.9	9309.7	7664.5	4138.7	6638.2	5517.8	6017	8328.9	7093.1	6855.3	5957.8	5818.4	5744.4	7876.1	6999	5140.1	10092	5349.8	5399.2	9175.3	5541.8	5171	24	28	24	35	25
P17751	Triosephosphate isomerase OS=Mus musculus GN=Tpi1 PE=1 SV=4	0	277.881	65.2174	22	513	22	1	299	32.2	5.74		1.244	1.15	1.224	1.208	1.132	10348.8	10069.9	8075.9	14156.5	13145.3	10186.8	9852.6	11559.4	9755.3	17066.2	15165.2	12728.8	12700	12296.8	11186.9	14334.1	10046.9	9515.6	18982.7	16828.5	11965.9	18210.7	15079.2	12259.1	18964.7	14777.3	15149	15	19	18	20	16
P06837	Neuromodulin OS=Mus musculus GN=Gap43 PE=1 SV=1	0	277.655	83.2599	23	409	23	1	227	23.6	4.73	Phospho [T95; S96; S142; T171; T172; S192; S193]	1.374	1.105	1.273	1.087	1.035	9633.1	10158.9	9260.3	8789.2	9763.4	7660.4	10525.5	9180.7	13235.9	9229.6	10500.7	9004.1	9644.2	9082.3	9901.3	9502.4	10025.3	8406.7	11127.4	8628.5	14828.2	12209.5	10262.2	12919.8	11572.4	11642.1	11014.9	21	23	21	21	23
Q542X7	Chaperonin subunit 2 (Beta), isoform CRA_a OS=Mus musculus GN=Cct2 PE=1 SV=1	0	277.539	68.972	32	248	32	1	535	57.4	6.4		0.783	0.86	0.815	0.843	0.924	5453.2	5484.1	6207.6	5781.1	5219	6037.7	5281.6	4811.4	3771	4969	4663.8	5946.2	5217.1	5088.1	5453.8	3612.3	5703.4	5753.7	4527.6	5095.3	4778.5	3976.5	4264.3	5175.1	4305.4	4408.3	4430.4	19	20	20	19	21
A0A0G2JEG8	Amphiphysin OS=Mus musculus GN=Amph PE=1 SV=1	0	276.991	62.3188	33	315	31	1	690	75.3	4.63	Phospho [T260; S262; S504]	1.073	1.094	0.975	1.041	1	8348.8	9435.7	8702.3	12642.1	8696.6	9550.7	10420.2	8165.1	12820.5	12154	8495.2	11034.1	8252.8	9339.3	8747.7	9191.9	9529.9	7682.3	11669	11606.4	11343.2	10409.9	7624	12665.5	9866	8426.4	8191.8	26	26	23	20	25
A2AS98	Nck-associated protein 1 OS=Mus musculus GN=Nckap1 PE=1 SV=1	0	274.106	41.2698	42	241	40	1	1134	129.4	6.68		0.918	0.89	0.929	0.879	0.974	5075.2	7198.6	6499.6	6137.5	9696.4	6400.6	5049.3	7624	4891.6	4975.8	8865.7	5321.9	6801.8	6875.6	7444.8	6921	6930.6	6852.3	5295.5	6054.4	5427.4	4972.5	9912.2	5708.9	5213.5	8858.2	9088	23	26	28	25	29
P15105	Glutamine synthetase OS=Mus musculus GN=Glul PE=1 SV=6	0	272.842	72.6542	29	503	14	1	373	42.1	7.08		1.413	1.196	1.232	1.32	1.117	8666.7	9653.7	11769.5	9941.6	12265.8	8708.9	9443.6	9391.2	18825.8	10788.8	14451.4	11593.2	10622.1	11206.4	10381	18429.6	9581.5	12040.3	10747.1	11370.4	14918.6	11563	12873	20652.9	10507.2	15282.3	15133	22	21	30	27	28
Q3UNH4	G protein-regulated inducer of neurite outgrowth 1 OS=Mus musculus GN=Gprin1 PE=1 SV=2	0	272.041	51.3948	48	265	48	1	932	95.4	7.93		1.146	1.019	1.12	1.021	1.009	4805.2	5869.4	5941.2	6920.9	4701.1	7129.4	4606	5080.4	7610.5	7614.7	4261.3	7700.2	5193.6	4432.1	4699.5	4832.1	5199.5	5985.8	7989.3	6863.7	8164.2	8295.4	4591.5	8816.4	8171	5041.4	4773.3	25	23	32	31	25
Q91XV3	Brain acid soluble protein 1 OS=Mus musculus GN=Basp1 PE=1 SV=3	0	271.416	82.7434	14	306	14	1	226	22.1	4.51	Phospho [T36]	1.319	1.029	1.147	1.07	0.987	4848.4	5950	5080.8	4395.7	4900.7	5735.1	4718.4	5601.9	6328.3	4748.6	3739.5	6969.4	4877.4	4952.8	5390.3	5834.1	6183.9	3933.2	4485.1	4294.3	6192	6113.2	4908.7	9990.1	5740.4	5149.1	4611.8	16	14	16	15	16
P38647	Stress-70 protein, mitochondrial OS=Mus musculus GN=Hspa9 PE=1 SV=3	0	271.383	54.6392	35	315	34	1	679	73.4	6.07		0.904	1.057	1.001	0.981	0.993	7062.3	7218.2	11867.9	8362.6	7989.9	6854.5	7242.2	7648.9	9850.5	9629.1	8927.1	8055.6	6968.2	6731.4	7332.6	8281.1	7075.2	11691.2	7555.9	8295.3	10715.4	7050.5	8124	5674.2	7705.8	8734.1	8621.2	25	27	28	26	25
Q11011	Puromycin-sensitive aminopeptidase OS=Mus musculus GN=Npepps PE=1 SV=2	0	269.592	51.3043	37	283	37	1	920	103.3	5.9		0.815	0.918	0.884	0.858	0.98	8735.6	7189.9	8567.2	8207.4	7449.7	7571.4	9005.9	6336.8	5710.1	7105.3	7780.5	8075.8	6110.9	7004.4	6913.9	5859.8	7566.6	8150.2	7001.5	7540.1	6315.4	5794.6	7173.4	6087	6381.3	7086.7	7141.7	23	27	24	24	26
P16125	L-lactate dehydrogenase B chain OS=Mus musculus GN=Ldhb PE=1 SV=2	0	268.076	63.1737	22	527	21	1	334	36.5	6.05		1.079	1.036	1.081	1.085	1.093	17980.1	12253.5	20218	13541.4	13108	12801.1	17450	12018.2	21026.9	13616	13111.9	15808.2	13304.1	12799.2	12685.7	13854.2	12670.3	20489	17281.6	15293.8	19343.5	18530	12758	14382.8	15912.4	13977	13793.3	23	22	22	22	19
Q8K0T0	Reticulon-1 OS=Mus musculus GN=Rtn1 PE=1 SV=1	0	266.985	46.0256	25	337	18	1	780	83.5	4.58		1.066	0.979	1.082	0.962	1.031	4544.4	9955.5	5962.5	4472.4	7756.6	9563.5	4711.5	9818.8	5927.5	4044.7	8245.4	8578	9520.5	9566	9534.2	6354.8	9799.7	6169.3	4972	4239.9	6243	4287.5	7975.8	11360	4510.4	8484.7	8420.2	16	21	20	14	20
Q91VA7	Isocitrate dehydrogenase [NAD] subunit, mitochondrial OS=Mus musculus GN=Idh3b PE=1 SV=1	0	266.667	58.8542	23	331	22	1	384	42.2	8.6		0.825	0.859	0.876	0.881	0.94	5519.1	7826.2	6509.2	6535.8	7678	10134.3	5136.7	8165.9	4806.8	5404.9	7346.5	7045	7912.8	7917.5	8881.8	6513.9	8259.7	6572.8	5379.1	6295	4849.2	5157.6	7523.8	7718.3	5295.9	7484.2	7367	19	21	20	21	21
E0CXB9	Catenin alpha-2 OS=Mus musculus GN=Ctnna2 PE=1 SV=1	0	265.82	46.9979	38	190	30	1	966	106.7	5.69		0.913	0.857	0.932	0.854	0.884	4190.4	4684.3	4734.6	4920.7	4769.7	4394.3	3857.1	4780.5	3176.8	4207.7	4076.9	3727.7	4079.7	4135.5	4346.1	3768.6	4170.8	4057.4	3997.7	4474.1	3616	4515.1	4891.7	3964.6	4704.1	4759.4	4099.5	19	23	19	21	22
P19246	Neurofilament heavy polypeptide OS=Mus musculus GN=Nefh PE=1 SV=3	0	265.377	36.8807	43	288	39	1	1090	116.9	5.81	Phospho [S809; S834; S859]	1.053	1.065	1.054	1.061	0.988	5327.7	5130.8	5747.5	8543.2	5652.8	6385.2	5381.7	5004.3	7073.8	9920.8	5716.2	6444.9	4881.4	3856.4	5095.2	7356.6	4795.3	5033.6	8266.9	9657.7	6604.1	9140.1	6284.1	5892.6	9460.6	6634.8	5555.4	22	20	25	26	26
Q61644	Protein kinase C and casein kinase substrate in neurons protein 1 OS=Mus musculus GN=Pacsin1 PE=1 SV=1	0	263.754	65.7596	32	314	27	1	441	50.5	5.24	Phospho [T181]	1.117	1	1.041	1.073	1.02	6807	6086.2	5389.8	8702.6	8150.1	8133.1	7181.2	5558.2	4337	9081.6	8034.3	9980.4	6685.9	7027	5479.6	7672.5	5897.6	5878.9	9297	7084.9	5917.3	9769.1	7143.1	10808.1	9178.6	7576.1	7788.5	25	21	23	25	23
E9QPD7	Pyruvate carboxylase OS=Mus musculus GN=Pcx PE=1 SV=1	0	262.216	43.5115	38	226	38	1	1179	129.7	6.71		0.883	0.895	0.926	0.919	1	6055.2	3461.5	4135.8	3301.1	7042.9	4253.5	5769.8	3258.3	3276.1	3199.6	6159.2	3613.3	3364	3426.2	3473.6	5992	3873	4448	3051.3	3259.9	3646.5	3230.7	6038.2	3354.7	3159.7	6205.1	6505.4	25	24	26	18	22
Q80UE5	Band 4.1-like protein 2 OS=Mus musculus GN=Epb41l2 PE=1 SV=1	0	262.078	46.4052	41	263	35	1	918	101.8	5.33		0.891	0.907	0.902	0.946	0.983	6346.5	3066.7	5545.5	6877	6719.3	4859	6115.8	2141	5748.9	6134.5	6427.8	4510.4	2376.4	2454	2586.3	7691.2	3091.9	5006.4	6114.6	6368.3	5413.1	5617.5	6191.6	4270.5	5324	6538.3	6670.3	23	21	24	24	21
P20029	78 kDa glucose-regulated protein OS=Mus musculus GN=Hspa5 PE=1 SV=3	0	261.218	55.2672	32	338	29	1	655	72.4	5.16		0.908	0.968	0.948	1.009	0.951	7298.2	6330.1	8376.7	6420.8	7040.5	5778.6	7605.2	5925.6	7151.1	6041	6510.6	6599	6579.1	7957.6	6032.5	6288.6	5952.6	7867.8	5461.3	5716.2	7393.2	4937.7	6504.4	5689.4	5368	6855.5	6796.6	23	20	23	21	24
P05201	Aspartate aminotransferase, cytoplasmic OS=Mus musculus GN=Got1 PE=1 SV=3	0	260.42	74.8184	30	419	30	1	413	46.2	7.14		1.161	1.123	1.226	1.23	1.08	12448.6	9394.4	8812.3	8703.3	8590.8	8991.9	13753.6	10195.3	10588.1	9803.9	8676.5	10967.2	10870	11465.3	10424	10573.9	9567	9519.7	9926.8	9110.9	12091.3	9530	7324.4	10988.9	10575.4	9173.6	9420.3	24	22	25	25	23
P27773	Protein disulfide-isomerase A3 OS=Mus musculus GN=Pdia3 PE=1 SV=2	0	259.941	69.901	34	265	34	1	505	56.6	6.21		1.093	1.091	1.074	1.076	1.022	7523	4229.3	7288.2	5835.9	7297.2	6206.1	8148.8	4065.9	8998.2	5688.6	7317.8	8263.5	4257.9	4074.2	3921.5	7677.7	3943.3	6928	6181.6	5906.9	8569.4	6190.4	7316	7408.2	6308.4	7387.9	7398.6	26	20	23	20	24
Q80TN1	MKIAA0968 protein (Fragment) OS=Mus musculus GN=Camk2a PE=2 SV=3	0	258.809	59.5483	28	435	19	1	487	55	7.18		0.954	0.941	0.954	0.741	0.795	10588.1	13814.2	20733.6	12134.7	12572.8	11819.6	12478.8	17371.1	13232.7	12110.9	7766	11327.8	8011.5	9676.1	10599.6	11045.7	8969.9	24909.1	7110.6	8433.4	12362	10857.8	17500.9	10212.9	12525.5	14893.5	6506.8	23	24	23	22	23
A0A286YDH6	Calcium-dependent secretion activator 1 OS=Mus musculus GN=Cadps PE=1 SV=1	0	257.618	61.4764	39	214	1	1	867	97.1	6.9		0.826	0.748	0.877	0.885	0.891	205.7	358.6	695.8	115.3		250.1	225.4	263.5	295.7	113.9		141.2	401	300.3	316.1		377.1	496.9	104.7	127.7	432.6	119.7		223.6	118.5			1	1	1	1
Q3THQ5	Uncharacterized protein OS=Mus musculus GN=Stip1 PE=2 SV=1	0	257.476	64.2726	40	321	40	1	543	62.5	6.65		1.318	1.236	1.306	1.268	1.118	8057.1	7518.8	7270.5	11681.4	10849.7	13070.1	8311.2	8817.3	11953.9	17048.8	11524.1	14999.8	9809.4	9395.8	9309.6	12682.3	8025.8	8981.1	14996.4	13618.5	12330.2	17608.4	11011.5	15262.8	17075.9	12390.9	11922.6	29	28	28	30	32
Q3TXE5	Uncharacterized protein OS=Mus musculus GN=Canx PE=2 SV=1	0	256.421	55.4992	41	317	41	1	591	67.2	4.65	Phospho [S553; S582]	0.935	0.954	0.952	0.981	1.004	8825.5	10512.4	8950.8	10229.8	10971.2	8075	8106.5	9157	8044.2	10425.5	11009.8	8245.8	9920.6	9941.8	10316.4	10305	8985.7	9489.6	10815.9	10733.7	8977.1	9451	10300.1	7632	9539.8	11079.2	10836.8	22	24	31	28	28
O08539	Myc box-dependent-interacting protein 1 OS=Mus musculus GN=Bin1 PE=1 SV=1	0	254.996	58.8435	29	332	4	1	588	64.4	5.03		0.924	0.952	0.949	1	1.019	9240.9	6854.8	7636	6396	7720.8	4980.1	9474.2	5848.5	6498.4	6442.5	7043.5	5382.4	6496.7	6495.7	6534.4	7979	6894.9	7636.9	6634.3	5953.7	7450.8	5830.7	6400.6	4701.6	5831.5	7238.6	7137.5	22	22	23	24	20
P60879	Synaptosomal-associated protein 25 OS=Mus musculus GN=Snap25 PE=1 SV=1	0	254.681	83.0097	20	318	20	1	206	23.3	4.77		1.231	1.244	1.148	1.189	1.024	8681.3	4876	6195.5	5274.8	4642	7173.6	7376.2	5364.3	8850.9	6700.3	4910.5	14082.4	6140.2	5011.5	4984.5	6014.6	4748.7	6104.8	6306.2	5398.4	7748.4	6616.8	5170.4	11844	6566.9	5679.3	4490.4	18	18	18	23	20
Q9EPN1	Neurobeachin OS=Mus musculus GN=Nbea PE=1 SV=1	0	253.94	18.188	43	145	39	1	2936	326.5	6.2		0.877	0.86	0.878	0.885	0.944	3912.5	3756.7	3123.9	2185.4	1588.3	2637.3	3675.8	3233.9	2042.7	1945.2	1561.1	2281.6	3293.3	3063.4	3275.4	1539	3778.4	2618.1	2011.9	2074.7	2249.5	2018.7	1431.7	2683.2	1974.3	1512	1408.8	22	24	17	17	12
A0A0R4J0I9	Low density lipoprotein receptor-related protein 1 OS=Mus musculus GN=Lrp1 PE=1 SV=1	0	251.38	14.0814	53	165	53	1	4545	504.4	5.36		1.028	0.99	0.989	0.99	1.007	2669.3	4911.9	4293.6	3583.7	3858.1	2931.9	2713.1	4451.7	4434.2	3337.9	4014.1	3005.1	4570.8	4441.3	4437	4024.5	4939.2	4332.3	3423.1	3244	4187	3381.9	3831.2	3377.8	3336	3756.7	3902.6	14	28	25	18	25
O88342	WD repeat-containing protein 1 OS=Mus musculus GN=Wdr1 PE=1 SV=3	0	250.667	56.9307	27	258	27	1	606	66.4	6.6		0.876	0.878	0.883	0.914	0.96	5551.3	5623	6690.3	4372.3	6567.7	5202.7	5538	5788.6	4607.8	3802.9	6429.9	3901.5	6060.8	6233.9	5616.9	5510.4	6180.2	6488.5	3754.8	4049	5262.3	3765.2	6214.8	4279.5	3723.8	5927.5	6210.2	19	21	20	22	16
Q3UAD6	Heat shock protein 90kDa beta (Grp94), member 1 OS=Mus musculus GN=Hsp90b1 PE=1 SV=1	0	250.366	51.4963	38	253	37	1	802	92.4	4.82		0.894	0.964	0.991	0.955	1.018	5906.6	6726.9	6163.8	5974.4	5093	6600	5953.8	6962.9	6435.4	4938.2	5360	5611.1	6735.1	6840.4	6880	4558.9	6987.9	7109.3	4977.9	5713	7079.8	4351	5223.4	4041.2	4837	5290.3	5579.1	20	22	27	24	25
Q8BWF0	Succinate-semialdehyde dehydrogenase, mitochondrial OS=Mus musculus GN=Aldh5a1 PE=1 SV=1	0	250.305	62.5239	26	265	26	1	523	55.9	8.25		0.898	0.916	0.919	0.973	1.002	7731.2	4928.7	7238.5	6724	7084.9	7791.8	7230.4	5194.2	5002.5	6029.6	6812.4	7811.2	5449.2	5691.3	5923.8	6411.3	5750.5	7285.2	5846.4	6355.2	6231.6	5156.5	6017.1	8125.2	5092.2	6647.1	7300.2	18	22	19	20	20
P26645	Myristoylated alanine-rich C-kinase substrate OS=Mus musculus GN=Marcks PE=1 SV=2	0	249.624	67.9612	12	232	12	1	309	29.6	4.34	Phospho [S26; S27; T79; S112; S113; S122; S138; S140; S141]	1.195	1.051	1.136	1.01	0.998	4476.2	2861.9	2553.8	3910.4	4437.3	4476.8	3945.8	2703.9	2933.8	4095.6	5317.5	4953.8	2588.9	2367.6	2649.2	4747.7	2841.6	2240.7	4189.4	3890.9	3151.9	5003.1	5466.9	5258.5	4600.1	5587.9	4810.7	11	11	13	12	11
P40124	Adenylyl cyclase-associated protein 1 OS=Mus musculus GN=Cap1 PE=1 SV=4	0	248.065	71.73	30	266	28	1	474	51.5	7.52		0.832	0.874	0.9	0.898	0.962	5187.1	5942.5	7188.5	5568.8	5324.5	7550.4	5182.2	5177.9	5664.2	4617.2	5068.3	6086.6	5342.5	5168.1	5621.9	5046.3	5929.6	6810.4	5130.9	5461.4	6226.3	4610.4	4861.8	5590.1	4520.6	5281.1	5241.4	22	23	20	22	21
A0A1B0GSX0	L-lactate dehydrogenase OS=Mus musculus GN=Ldha PE=1 SV=1	0	247.32	70.6371	26	444	1	1	361	39.7	8.35		0.813	0.9	0.856	0.833	0.936	9651.2	8829	11170.6	12402.8	15975.8	16144.6	9713.5	8352.9	8051.5	11152.6	14547.3	14814.7	9078.2	8659.8	8886.7	9250.1	9460.6	11409.6	9767.7	11990.6	9561.6	9185.7	14055.4	12350.8	9241	13777	14646.1	21	22	21	25	21
Q9QYX7	Protein piccolo OS=Mus musculus GN=Pclo PE=1 SV=4	0	246.792	12.4507	51	187	50	1	5068	550.5	6.51		1.334	1.212	1.251	1.115	1.011	4239.9	2673	3339.2	6073.5	3954.6	4564.8	4568.3	3396.6	4404.2	7192	3719.7	6910.5	2338.7	1974	2704	5260.4	2865	3025.7	5980.6	5861.1	5208.9	8161.7	4923.7	5950	8843.5	5050.4	3221.6	21	17	20	30	27
F8WIT2	Annexin OS=Mus musculus GN=Anxa6 PE=1 SV=1	0	246.403	63.5682	44	266	42	1	667	75.2	5.55		0.746	0.84	0.818	0.786	0.928	8349.2	9037.8	7007.5	7959.2	9437	9803.2	9204.2	7947.9	4246.3	6294.7	9224.9	7233.8	7502.9	8013.5	8458.8	6284.6	8878.4	7088.8	5560	7058	5349.2	4880.6	8414.9	6234.7	5723.2	7969.8	8775.9	28	30	26	26	31
P70398	Probable ubiquitin carboxyl-terminal hydrolase FAF-X OS=Mus musculus GN=Usp9x PE=1 SV=2	0	245.928	25.3615	57	170	56	1	2559	290.5	5.87		0.862	0.874	0.87	0.887	0.985	5224.2	5059.5	4407.8	4954.4	4354.6	4425.8	4919.4	5089.1	3252.3	3908.1	4125.1	3735.4	4862	4604.4	5227.4	3795.2	5265.5	4573.7	4515.7	4653.1	3420.1	4104.6	4249.2	3761.8	4104.6	3854.3	4151.1	21	28	22	28	22
B7U582	Heat shock protein 70-2 OS=Mus musculus PE=3 SV=1	0	245.915	47.2354	32	365	18	1	633	69.7	5.68		0.71	0.935	0.823	0.857	0.869	1468.3	2506.9	1370.4	1306	2667.7	1925.5	1772.9	1914.6	1736	1162.1	2291.8	1402.3	2131.4	1920.2	1933.3	1942.5	2316.3	1208.7	1069.2	1218.9	1215.3	964.5	2046.6	998	1116.5	2095	2122.9	8	12	10	8	10
P97807	Fumarate hydratase, mitochondrial OS=Mus musculus GN=Fh PE=1 SV=3	0	245.836	62.1302	22	292	22	1	507	54.3	9.04		0.882	0.968	0.927	0.949	1.007	6096.6	5918.2	9967.7	10258.9	7325.1	6596.3	5800.1	6017.2	6371.2	9509.7	7776.3	8517.2	6428.6	6627.9	6599.5	5895.5	6396.8	10281	8988.8	9524.1	8137.2	7816.5	7065.7	6170.5	8134.3	6725	7837.5	17	18	17	22	16
Q9Z1B3	1-phosphatidylinositol 4,5-bisphosphate phosphodiesterase beta-1 OS=Mus musculus GN=Plcb1 PE=1 SV=2	0	244.279	45.3125	42	163	42	1	1216	138.3	6.13	Phospho [S981; S982]	1.052	0.945	0.925	0.842	0.925	4190.6	3392.3	3871.6	4263.7	4252.3	3275.7	3703.7	3669.5	3273.5	3753.2	3963.4	3413.7	2664	2951.9	2734	3187.5	3331.8	3852	3203.1	3876.4	5645.3	3994.8	4005.1	3060.4	3787.8	3745	3971.3	17	20	22	19	18
A8DUK4	Beta-globin OS=Mus musculus GN=Hbb-bs PE=1 SV=1	0	243.911	95.9184	18	455	2	1	147	15.7	7.69		0.79	1.042	1.005	1.679	1.472	14111.5	6827.9	9172.7	15061.9	7556.3	8183	8857	11222.7	9493.2	15525.3	9351.8	7047.6	19932.1	4615.1	16249.7	13733.5	12124.6	12888.6	27996.7	19642.7	9854.1	9431.9	6208.3	5112.6	17230.7	4189.4	10453.1	15	16	19	18	16
Q9ES97	Reticulon-3 OS=Mus musculus GN=Rtn3 PE=1 SV=2	0	243.839	46.3693	36	258	35	1	964	103.8	4.92		0.885	0.926	0.936	0.864	0.966	7757.3	11714.2	9446.9	8254	10387.4	6872.2	7956.8	10530.1	8140.5	7150.5	10720.4	6118.4	9889.7	9329.1	10744.3	8664.5	11274	8222.8	8045.8	8242.3	8294.5	7382.2	10023	5169	7861.6	9792.1	9886.1	18	23	22	21	22
P14211	Calreticulin OS=Mus musculus GN=Calr PE=1 SV=1	0	243.456	68.75	29	304	28	1	416	48	4.49		0.899	0.963	1.012	1.03	0.994	8815.4	8337.5	11304.6	9325.5	9571.6	8793.9	9030.3	8835.6	8962.3	7094	10193.8	9825.3	9029.9	9262.1	8793.2	10556.4	8003.6	13196.4	7867.9	7633.7	11323.1	6792.6	10280.7	6739.8	7848.1	11012.4	10235.3	21	26	23	23	22
O08749	Dihydrolipoyl dehydrogenase, mitochondrial OS=Mus musculus GN=Dld PE=1 SV=2	0	243.327	56.5815	22	288	22	1	509	54.2	7.9		1.19	1.138	1.212	1.166	1.077	6076.8	4313.5	6952.3	6015.7	9742.9	8813.2	5544.3	4819.1	11947.4	6738.6	9095.9	9925.7	4840.4	4908.7	4533	10065	4254	8214.5	6537	6775	9854.9	6963.1	9615.4	10838.4	7168.6	10189.7	10977.8	22	20	20	16	20
Q8QZT1	Acetyl-CoA acetyltransferase, mitochondrial OS=Mus musculus GN=Acat1 PE=1 SV=1	0	243.227	54.9528	23	263	23	1	424	44.8	8.51		0.948	1.008	1	0.969	0.998	5237.8	7106.5	9108.2	9667.3	7167.2	6447.2	6139.4	6530.2	9450.1	9443.4	6662.4	6703.3	5984.1	6168.4	6401.9	6647	6707.2	9222.6	9909.8	9355.2	9925.2	9983.3	6477.8	5312.6	9618.6	7172.9	6740.8	16	16	21	22	19
Q5SQX6	Cytoplasmic FMR1-interacting protein 2 OS=Mus musculus GN=Cyfip2 PE=1 SV=2	0	242.854	38.7071	44	207	8	1	1253	145.6	7.05		0.849	0.869	0.905	0.824	0.986	5459.9	4638	5602.4	5510.8	4148.1	3738.8	6182.8	4720.8	3686.7	3984.2	4149	2788.6	4066.8	4234.6	4726.6	2868.5	4800.9	5422.2	5075.9	5501.6	4255.5	4116.3	4349.9	2722	4721.7	3780.3	4002.9	30	27	23	28	24
Q497P1	Syntaxin 1A (Brain) OS=Mus musculus GN=Stx1a PE=1 SV=1	0	242.416	70.8333	22	293	19	1	288	33	5.24	Phospho [S14; S59; S64]	1.216	1.153	1.091	1.109	1.06	5388.7	5183	7138.8	6397.6	6499.8	7763.9	6625.5	4670.7	8949.8	7398.4	6456.8	11410.7	4607.5	4887	5028.8	8089.6	4725.4	6795	7875.1	6709	8298.9	8415.8	6401.2	12561	8089.2	6428.5	5989.5	16	15	18	17	13
Q3THB4	L-lactate dehydrogenase OS=Mus musculus GN=Ldha PE=2 SV=1	0	241.839	76.8072	26	426	1	1	332	36.5	7.43		0.478	0.853	0.624	0.01	0.753				160.9		221.4				179.4		140.2							135.6	130.4		94.8		85.2	110.2						1
Q8R0Y6	Cytosolic 10-formyltetrahydrofolate dehydrogenase OS=Mus musculus GN=Aldh1l1 PE=1 SV=1	0	241.235	45.6763	35	209	35	1	902	98.6	5.91		0.884	0.877	0.928	0.926	1.034	5124.1	5968.5	5388	5093.9	4245.1	6929.1	4794.9	4945.4	3978.7	4454.7	4158.8	6456	4840.2	4837.4	5306.3	4463.8	5820.4	5808.4	4602.4	4813.5	4461.5	4121.4	3726.2	6831.6	4282.9	4137.4	4213.6	18	21	24	18	21
Q3TZ32	Uncharacterized protein OS=Mus musculus GN=Aars PE=2 SV=1	0	240.452	42.1488	34	187	34	1	968	106.8	5.67		0.763	0.863	0.868	0.873	0.961	2942.9	4879.8	5634.6	4157.9	6066.9	5387	2682.4	4370.1	4074.1	3707.5	5846.3	4333.5	4375.6	4522.3	4771.5	5087.4	5071.9	5592.4	3573.7	3946.8	4811.6	2885.8	5127.9	3409.6	3152	5433.4	6063.3	16	24	21	23	21
Q69ZN0	MKIAA1258 protein (Fragment) OS=Mus musculus GN=Gda PE=2 SV=1	0	238.177	62.8337	27	300	26	1	487	54.5	5.63		0.833	0.929	0.863	0.865	0.933	5136.5	6055.4	8257.4	6295.9	6362.6	4385	5374.1	6427.6	6148.6	5816.1	5798.3	4004.7	5645.2	6263.7	6295.9	4667	6388.7	7909.2	5150.7	5764.7	7162.1	4638.5	5831.9	3140.4	4917.4	5793	5503.9	20	23	21	20	20
P11881	Inositol 1,4,5-trisphosphate receptor type 1 OS=Mus musculus GN=Itpr1 PE=1 SV=2	0	237.121	21.8989	55	146	54	1	2749	313	6.04		0.931	0.931	0.9	0.85	0.926	5515.6	3608.1	4812.8	4530.6	3906.2	3198.2	5568.6	3444.6	4753.6	4310.6	3460.1	2566.3	3099.8	2997.8	3063.3	3062.7	3371.9	4189.4	4373.6	4682	4695.3	4403.6	3460.3	2957.9	4732.2	3399	3146.1	23	20	24	25	19
Q3UCC6	Succinate-CoA ligase subunit beta (Fragment) OS=Mus musculus GN=Sucla2 PE=2 SV=1	0	236.714	62.3404	27	275	27	1	470	50.8	7.69		0.754	0.844	0.846	0.809	0.941	8268.8	8575.3	9818.4	7272.1	9260.5	8185.4	9098.6	7562.7	5388	6029.4	10145.5	5624.5	7499.6	7471.5	8301.7	7628	8828.7	9864	5433.2	6679.1	6673	4774.9	10038.8	4867.1	5355.6	9035.5	9777.7	20	20	23	21	20
P62737	Actin, aortic smooth muscle OS=Mus musculus GN=Acta2 PE=1 SV=1	0	236.423	57.5597	25	551	7	1	377	42	5.39		0.976	0.97	0.941	0.985	1.005	1024.3	436.7	1742.5	464.2	1298.2	1109.1	1087.9	453.2	1603.9	445.6	1369.9	887.3	356.7	480.5	461.3	1395.3	445.5	1767.5	488.7	481	1688.6	478.8	1608.2	818.7	348.1	1481	1493.6	4	4	4	3	5
O88737	Protein bassoon OS=Mus musculus GN=Bsn PE=1 SV=4	0	236.131	16.2354	45	162	44	1	3942	418.6	7.71		1.193	1.104	1.099	1.033	0.998	1910.6	2182.5	2199	2644.7	2390.8	2321	2205.4	2284.7	2343	3119	2281.7	2953.7	1816.5	1767.3	1841.4	2722.5	2135.5	1705	3357.8	2648.3	2221.8	3873.5	2698.4	2912.7	4117	2399.9	1716.5	12	15	17	25	22
A0A1W2P7Y9	Neuronal cell adhesion molecule OS=Mus musculus GN=Nrcam PE=1 SV=1	0	235.809	37.3898	34	188	34	1	1134	125.4	6.38		1.091	1.082	1.108	1.168	1.044	3911.7	4403.5	4352.6	5098.6	4360.3	4081.8	4015.3	4990.6	4588.4	5813.2	4332.3	4686	5072.6	5141.7	5447.2	5059.6	4593.8	4292.4	5610.4	5482.7	4750.4	5571	4136	4639	5910.4	4674.9	4298.8	15	19	24	20	22
Q6P1B9	Bin1 protein OS=Mus musculus GN=Bin1 PE=1 SV=1	0	234.409	65.4088	26	302	1	1	477	52.7	5.24		0.508	0.89	0.755	0.869	0.95				152.6	407.2	136.9				116.3	478.3	107.7				408.5			145	118.3		80.5	325.5	33.3	89.4	311	451.1				1	1
A8IP69	14-3-3 protein gamma subtype OS=Mus musculus GN=Ywhag PE=1 SV=1	0	234.152	74.8988	21	571	12	1	247	28.3	4.89		1.111	1.044	1.059	1.057	1.087	11015.1	12713.9	8416.4	7671.3	11283.7	8458.9	11143.8	12350.4	8542.6	8323.5	12257.2	9317.9	12594.4	13304.6	12324.5	12272.3	12668.6	9301.5	8075.6	8510.6	9688	7721.8	12902.7	9943.8	7592.1	12845.1	12334.1	16	16	17	14	16
Q5SVJ0	Calcium/calmodulin-dependent protein kinase II, beta, isoform CRA_b OS=Mus musculus GN=Camk2b PE=1 SV=1	0	233.551	48.4985	27	275	17	1	666	72.9	7.27	Phospho [T366; S367]	1.082	1.047	1.167	0.876	0.868	2393.8	4043.5	2920.2	2290.2	4393.1	3095.9	3125.2	4348.9	2879.2	1987.9	3286.4	4235.4	2116.2	2888.5	2892.6	5034.9	2935.8	3086.5	1839.3	1682.2	2511.7	2599.3	5549.9	3536.8	2972.1	5884.9	3136.7	17	14	18	15	18
A2A5Y6	Microtubule-associated protein OS=Mus musculus GN=Mapt PE=1 SV=1	0	233.061	26.8358	20	371	20	1	749	78	6.51	Phospho [S506; S507; S510; T539; Y702; S704; S708; T711; S712; S720; S721; T722; S724; S730; T735]	1.698	1.311	1.297	1.322	1.042	5617.6	6083.2	4232.4	6163.2	6357.9	6329.6	5769	8378.7	10288.8	7821.6	6651.7	7325.9	5211.6	8006.8	7981.4	7811.4	6212.2	3360	8871.8	7486.5	9969.2	11804.5	6471	12516	10613.8	6982.8	4379.7	15	18	19	25	22
E9Q1G8	Septin-7 OS=Mus musculus GN=Sept7 PE=1 SV=2	0	232.579	52.1739	27	336	25	1	437	50.6	8.57	Phospho [S69; T73; Y76; S77]	0.854	0.904	0.865	0.928	0.908	6717.4	7789.4	9461.6	10236.3	8587.7	7180	6842.2	7659.4	6736.1	9016	8329	6321.4	7966.4	8106.2	6845.5	7955	7093.3	8814	8917.7	8461.9	7087.1	8763.2	8319.6	5698.1	8127.1	7414.2	8476.9	21	22	21	25	20
P12382	ATP-dependent 6-phosphofructokinase, liver type OS=Mus musculus GN=Pfkl PE=1 SV=4	0	232.227	49.4872	30	231	25	1	780	85.3	7.17		0.959	0.954	0.965	0.932	0.984	4349.3	2577.8	3435.9	3085.9	2671.6	2295.1	4384.3	2346.8	3630.5	2472.4	2882.2	2048.1	2067.5	2310	2313.2	2761.2	2430.1	3564.2	2563.9	3075.1	3189.2	2707.3	3231.1	2102.7	2483.7	2969.8	2933.1	17	13	17	16	12
E9Q2W9	Alpha-actinin-4 (Fragment) OS=Mus musculus GN=Actn4 PE=1 SV=1	0	232.097	60.8108	28	198	1	1	518	59.9	6.01		0.839	0.857	0.686	0.821	0.918		394	748	386.4				352.6	543	367.4			339.4	304.2	331		366.6	793.2	344.2	305.1	638.6	316.6			265.3				1	1	1
Q9EQF6	Dihydropyrimidinase-related protein 5 OS=Mus musculus GN=Dpysl5 PE=1 SV=1	0	231.656	69.8582	31	194	31	1	564	61.5	7.09		1.02	0.937	0.936	0.838	0.951	4875.6	5350.4	5225.3	3612.4	5022.8	4151.3	4625.5	5989.4	3332	3161.6	4812.4	4680.8	4252.9	4401.8	4908.1	3859.9	5600.7	4663.2	3289.5	3418.5	4749.5	3660.6	6228.4	4330.2	3761.7	4973.9	4311	22	22	17	17	20
Q9D051	Pyruvate dehydrogenase E1 component subunit beta, mitochondrial OS=Mus musculus GN=Pdhb PE=1 SV=1	0	228.274	56.2674	16	227	16	1	359	38.9	6.87		0.898	0.899	0.984	0.898	0.942	9008.4	5321.3	8334.2	5651.3	5567.5	7332	7459.1	5448.2	6544.6	5371.1	4783.6	6989	4811.7	4358.9	5537.1	5118.7	5093.2	8825	4311.6	5515.1	8375.9	4340	5441.9	6554.9	5127.5	5977	5954.6	16	13	15	15	13
P63318	Protein kinase C gamma type OS=Mus musculus GN=Prkcg PE=1 SV=1	0	227.802	60.1148	35	212	32	1	697	78.3	7.46	Phospho [T514; T655]	0.859	0.945	0.941	0.884	0.963	4712.8	5594	5515.4	4406.9	6145.1	3901.3	4877.3	5523.7	4366.7	3982.1	5700.9	4058.6	4668.9	5282.4	5121	4461.5	5188.9	6002.4	3575.3	3816.9	5133	3081	5537.3	3569.7	3586.6	5952.1	5661.5	21	21	24	21	18
A0A1Y7VMN0	Rho-associated protein kinase 2 (Fragment) OS=Mus musculus GN=Rock2 PE=1 SV=1	0	227.513	31.3019	48	174	47	1	1444	166.7	5.9		0.899	0.96	0.922	1	0.993	4196.1	4880.6	5061.4	5293.1	6817.7	6431	4256.5	4433.4	5360.9	5006.7	6635	5614.3	4783.9	5025.6	4564.8	7050.4	4576.9	5722.4	5183.9	4893.7	5033.8	4771.7	6715.6	4610	4597.3	6403.8	6595.6	18	27	22	23	26
Q6A0F1	MKIAA0002 protein (Fragment) OS=Mus musculus GN=Cct8 PE=2 SV=1	0	227.012	48.6486	27	219	1	1	555	60.2	5.62		0.721	0.838	0.83	0.823	0.942	8667.6	7310	7062.9	4620.2	6761.1	6082.4	8753.9	6655.6	4024	3419	6089.5	5821.2	6368.4	6913.9	6874.2	5099	7367.6	6751.1	3454.8	4234.2	5160.2	2776	5641.9	3879.9	3214.4	6144.8	6250	23	18	19	17	24
P14152	Malate dehydrogenase, cytoplasmic OS=Mus musculus GN=Mdh1 PE=1 SV=3	0	226.735	60.479	27	402	27	1	334	36.5	6.58	Phospho [S241; S242]	1.206	1.104	1.13	1.172	1.05	9157.9	11429.1	13396.4	10470.8	9389.6	10112.9	9637.2	12348.5	17750.9	12194.4	10074.5	9635.5	13692	15681.4	12088	9448.6	11129.2	13706.8	13346	12128.7	15271.2	16088.4	9472.9	11275.7	13337.2	9875.5	9714.8	21	23	25	24	20
Q9D0K2	Succinyl-CoA:3-ketoacid coenzyme A transferase 1, mitochondrial OS=Mus musculus GN=Oxct1 PE=1 SV=1	0	226.528	50.7692	19	262	19	1	520	56	8.53		0.923	0.871	0.962	0.883	0.985	9473.7	5912.2	4724.7	8893.9	6108.7	6129.8	9100.6	5640.8	3416.5	6864	6484.8	4742.1	5128.4	5424.4	6035.7	5206.9	6368.8	5398.7	7442.1	7526.8	4282.1	7705	6475.9	5292.6	7895.5	6155.9	6430.6	20	17	15	19	18
Q8R1X1	Acyl-CoA synthetase long-chain family member 6 OS=Mus musculus GN=Acsl6 PE=1 SV=2	0	226.334	53.8781	29	156	2	1	722	80.7	7.12		0.799	0.827	0.842	0.853	0.938	3352.4	3765.2	2905	5171.9	2383.8	2952.8	2991	3329.4	1927.6	4339.4	2097.3	2400.6	3341.9	3229.3	3579.9	2062.9	3594.6	2928.2	4467.2	4680.3	2064.9	4070.9	2223.7	2452.4	4047	2275.6	2256.6	15	20	19	25	13
Q9QYB8	Beta-adducin OS=Mus musculus GN=Add2 PE=1 SV=4	0	226.261	48.4138	29	175	28	1	725	80.6	6.21	Phospho [S594; S618; S696; S698; S700]	0.939	0.974	0.949	0.953	0.937	3548.9	4472.3	3309.2	4974.9	5710.3	4175.9	3733.6	4959.1	3198.6	4417.5	5622.2	3626.1	4502.1	4139.6	4423.9	5659	4389.4	3043.8	4418.7	4367.8	3560.1	4264.8	5876.7	3049.5	4185	5916	5307.6	18	18	19	17	17
Q3UA81	Elongation factor 1-alpha OS=Mus musculus GN=Eef1a1 PE=2 SV=1	0	226.162	76.6234	25	480	14	1	462	50.1	9.13		0.909	0.87	0.877	0.833	0.914	3483.3	7696.8	3322.1	3516.5	5553.9	3760.2	3302.8	6956.3	2499.9	3107.7	5457.3	2872.5	6722.6	5951.6	6815.8	4885.5	7136.6	3022.8	3469	3296.6	2807.4	3901.9	6007.4	2680.2	3536.5	5267.8	5078.7	9	8	11	10	10
P11983	T-complex protein 1 subunit alpha OS=Mus musculus GN=Tcp1 PE=1 SV=3	0	225.532	59.7122	29	228	29	1	556	60.4	6.16		0.783	0.9	0.861	0.914	0.933	6010.1	6374.9	7078.8	4636.9	5274.1	6286.6	5968	5829.2	4008.4	5478	5117.6	5352.9	6789.7	7164.2	6174.2	4384.1	6405.7	6599.2	4193.7	4414.9	4805	4103.5	4576.4	4216.5	4189.4	4917.7	4649.2	20	18	23	19	22
Q91VB8	Alpha globin 1 OS=Mus musculus GN=Hba-a1 PE=1 SV=1	0	225.323	92.9577	14	370	1	1	142	15.1	8.22		1.382	1.838	1.911	3.185	2.572	6.8	403.1	416.1	413.6	274.8	486.7	8.5	1925.2	1514.4	616.6	610.9	369.1	2946.8	1166	3024.1	714	801.5	2798.3	2179.3	1934.7	1690.7	781.1	354.7	192.1	1332.4	136.1	718.7	1	1	1	1	1
P47708	Rabphilin-3A OS=Mus musculus GN=Rph3a PE=1 SV=2	0	224.521	52.4229	29	164	28	1	681	75.4	8.27	Phospho [S679; S680]	0.928	1.025	0.912	0.979	0.942	3423.6	2745.9	2035.7	3506.2	4330.2	2735.6	3701.9	2553.3	1999.2	3163.6	4379.1	3558.9	2299.9	2555.2	2519.7	4536.1	2510.1	1929.2	2849.5	2831.7	1734.9	2537.3	4294.6	3335.2	2759.9	4288.2	3965.5	19	19	19	18	20
Q8CHF1	Kinesin-like protein (Fragment) OS=Mus musculus GN=mKIAA0531 PE=2 SV=1	0	224.237	44.0729	40	198	24	1	987	112.6	6.42		0.857	0.93	0.925	0.903	0.931	5188.1	3529.2	5586.4	5262.7	3797.9	6348.3	4955.5	3253.9	4782.7	4704.6	3748.6	6130.8	2914.4	3100.2	3233.6	3509.3	3356	5376.5	4698.5	4495.9	5395.6	4251.5	3656.2	4477.1	4819.7	3631.1	3507.6	19	25	27	25	25
H7BX01	Dynamin-like 120 kDa protein, mitochondrial OS=Mus musculus GN=Opa1 PE=1 SV=1	0	224.091	46.6258	38	189	38	1	978	113.2	7.33	Phospho [S584]	0.792	0.84	0.869	0.831	0.922	4588.6	5046.4	4059.5	4891	3901.3	4588.1	3905.4	4748	2848.6	4604.2	3309.7	3560.7	4224.2	4164.3	4533.3	3188.6	4339.9	4081.2	4298.9	4670.1	3137.6	4094.8	3721.2	2826.1	4615	3485.2	3600.6	23	23	21	23	20
Q8BVE3	V-type proton ATPase subunit H OS=Mus musculus GN=Atp6v1h PE=1 SV=1	0	223.204	62.7329	25	253	25	1	483	55.8	6.61		0.839	0.888	0.951	0.847	0.968	6415.5	3893.5	3464	5072.3	5008.7	5487.5	6216.1	3878.9	2866.9	4173.1	5332	3701.7	3377	3484	3879.8	4074.3	3871	3783.3	4414.2	5541.9	2661	4863.2	5274.3	3342.6	4698.7	4824.5	5524	23	21	16	17	18
A0A0R4J1N0	Dihydropyrimidinase-related protein 4 OS=Mus musculus GN=Dpysl4 PE=1 SV=1	0	222.717	60.371	27	205	25	1	593	64.3	7.09	Phospho [S51; Y57]	1.23	1.1	1.076	1.061	1.038	2954.2	3808.8	4943.5	3747.2	4873.1	3495.4	3113.6	3793.5	5447.5	4456	5100.5	4318.4	3706.6	3868	3318.4	5420.8	3810.4	4496.7	4230.2	4049.8	5478	4524	5395.5	5600.3	4213.8	5019.8	5033.2	18	16	19	17	16
E9PV14	Band 4.1-like protein 1 (Fragment) OS=Mus musculus GN=Epb41l1 PE=1 SV=1	0	222.716	32.7068	33	246	5	1	1064	117.1	5.92	Phospho [T474; T488; S545]	1.328	1.135	1.236	1.201	0.945		137.3	507.5	101.9	144.9	33.9		144.7	689.5	91.2	166.5	41.2	106	121.1	123.6	297.7	120	471.2	119.7	100.7	632.3	218	129.2	43.9	150.5	213.1	177.3		1	3	1	1
F6VW30	14-3-3 protein theta (Fragment) OS=Mus musculus GN=Ywhaq PE=1 SV=1	0	222.131	56.1056	23	485	16	1	303	34.3	6.38		0.964	0.876	0.862	0.867	0.945	6940.5	7201.4	4822.2	9391.1	9169.2	7439.8	7228.9	6510.3	3643.5	6520	9087	6748.3	6357	6658	6846.3	6383.9	7279.7	5111.8	7537.2	6892.4	4250.9	8489.7	9456.9	7050	6444.4	8626.8	8554.5	11	11	11	11	12
F7D3W5	Phosphodiesterase OS=Mus musculus GN=Gm45837 PE=1 SV=1	0	221.413	50.2601	34	165	1	1	961	107.6	5.43		0.673	0.723	0.771	0.729	0.856	4849.3	5494.5	5093	4224.4	3713.3	3375	4509.2	4231.6	2627.6	2569.5	2974.7	2491.5	4211.5	4031.2	4708	2453.3	5258.1	4223.9	2929.9	3495.2	3398.4	2247.4	3095.4	2268.5	2753.5	3297.5	3198.7	18	22	17	16	17
Q61553	Fascin OS=Mus musculus GN=Fscn1 PE=1 SV=4	0	220.734	61.2576	31	287	31	1	493	54.5	6.89		0.95	0.942	0.961	1.042	0.996	4367.9	6035.8	6349.8	4441.1	5855.8	5680	4562.1	6096.7	5292	4173.3	5554	5019.8	6499.4	6649.3	5983.1	6664.5	6101.6	6690.3	4102.7	4575.3	5610.4	4421.8	5990.2	4977.8	4110.8	6078.3	5785.5	19	23	22	22	24
Q8BFR5	Elongation factor Tu, mitochondrial OS=Mus musculus GN=Tufm PE=1 SV=1	0	220.384	60.3982	24	229	24	1	452	49.5	7.56		0.814	0.849	0.855	0.815	0.936	4720.6	6108.5	4640.3	5286.4	6307.1	3709	4312.2	5132.1	2943	4907.9	5218.4	3610.7	4893.9	4709.2	4995.4	5196.6	5291.8	4742.4	4760.3	5011.7	3075.8	4917.4	6254.9	2787.2	4847.4	5575.5	5425.2	18	17	15	18	14
Q810U3	Neurofascin OS=Mus musculus GN=Nfasc PE=1 SV=1	0	220.145	35.0806	36	214	3	1	1240	137.9	6.19		0.961	1.063	0.969	0.981	1.003	5538.3	6443	6323.5	6827.4	6005.4	4717.1	5460.2	6417.2	4909.2	7614.2	6205	7420	6180.9	6621.6	6301.9	6025	6337.5	5758.5	6523.1	6895.3	5341.6	6059.8	5764.7	5580.4	6340.9	5890.9	6181.2	19	22	21	22	23
Q3UKQ2	Uncharacterized protein OS=Mus musculus GN=Cct8 PE=2 SV=1	0	220.144	49.2701	27	206	1	1	548	59.5	5.54		1.753	0.935	1.296	0.01	1.229				218.6						204.4									316.6	220.7		383.3			283.3						1
A0A1B0GRJ9	Phosphodiesterase OS=Mus musculus GN=Pde2a PE=1 SV=1	0	219.856	52.9101	34	162	1	1	945	106.3	5.33		6.724	3.849	0.01	0.01	1.977			1.8						6.9									3.5			12.1									1
Q5F2D0	Uncharacterized protein OS=Mus musculus GN=Acsl6 PE=2 SV=1	0	218.931	50.9695	28	149	1	1	722	80.7	7.23		1.387	1.187	1.249	0.956	1.203		55.4	8.1	1.8	20.4			115.6	10.1	4.8	6.6		63.7	69.5	93.6	6.3	80.1	8.5	5.8	4.2	12.1	6.9	10.3		6.1	13.1	13.2		1	1	1	1
A2AFQ0	E3 ubiquitin-protein ligase HUWE1 OS=Mus musculus GN=Huwe1 PE=1 SV=1	0	218.909	13.9333	40	109	40	1	4378	482.4	5.22		1.03	1.093	1.004	1.071	0.962	1893.2	2329.4	1450.7	1768.3	1618.1	1439.8	1821.4	2643.6	1327.4	1747.6	1809.8	2209.6	2682.7	2629.5	2695.4	1960	2604	1285	1600.8	1396.2	1372.5	1665.8	1634.7	1792.7	1618	1685.1	1651	16	18	12	13	10
P62631	Elongation factor 1-alpha 2 OS=Mus musculus GN=Eef1a2 PE=1 SV=1	0	217.363	68.6825	26	454	15	1	463	50.4	9.03		0.837	0.837	0.836	0.821	0.918	16712.9	12827.5	16097.3	10247.5	12176.1	11414.9	15623.7	12545.9	11006.4	7988.7	12220.1	7643.2	13798.5	11761.4	12486.8	7522.3	12879	15479.5	8699.8	9475.5	11642.3	8363.8	13066	8438.4	8276.7	10920.1	11174.2	19	20	19	16	17
E9QLL2	Dynamin-3 OS=Mus musculus GN=Dnm3 PE=1 SV=1	0	215.967	38.3546	34	232	16	1	863	97.2	8.56	Phospho [S763; S767]	0.974	1.023	0.992	1.037	1.031	2125.8	2915.7	1844.6	2977.1	2056.8	1893.8	2228.1	3058.9	1526.3	3234.2	2384.2	1868.3	3420.2	3497.9	2782.3	1923.2	2827.9	2165.5	3093.8	2827.8	1593.6	3211.6	2020.2	1829.7	3037.7	1954.7	2194.3	10	14	11	17	13
A6ZI46	Fructose-bisphosphate aldolase OS=Mus musculus GN=Aldoart1 PE=1 SV=1	0	215.742	49.1647	27	511	1	1	419	45.3	7.05		0.01	1.569	0.01	0.01	0.01	7.4						11.6																					1
Q4VA93	Protein kinase C OS=Mus musculus GN=Prkca PE=1 SV=1	0	214.509	56.3988	33	194	21	1	672	76.8	7.05	Phospho [T494; T495; T497; T501]	1.09	0.963	0.854	0.98	0.918	1728.4	2184.6	2426.7	1436.1	2001.1	1486.7	2105.6	2184.6	1959.6	1412.7	1176.2	2100.6	2303.7	2443.6	2446.8	1432.7	2194.9	1869.2	1457.7	1352.4	1669.8	1813.8	1573.9	2743.1	1718.4	1209	1163	10	8	9	7	7
P18760	Cofilin-1 OS=Mus musculus GN=Cfl1 PE=1 SV=3	0	214.007	77.7108	22	321	20	1	166	18.5	8.09		1.087	1.104	0.992	1.055	0.993	9273.7	11905.8	10742.9	8338	11233.6	8042.5	11711	13134.3	13695.7	7735.1	10641.1	9245	12151.4	13500.2	12789.9	11530.2	11886	11631	7757.2	7761	13339.8	8487.6	11675.6	8288.5	7947	10750.6	10100.1	13	17	19	17	18
A0A1L1STE6	Isocitrate dehydrogenase [NAD] subunit, mitochondrial OS=Mus musculus GN=Idh3a PE=1 SV=1	0	211.537	55.4688	24	399	24	1	384	41.5	6.93		1.178	1.117	1.126	1.141	1.11	7472.3	10434.1	8804.9	10588.1	12757.7	9708.8	9374.7	11147.2	9570.4	12157.7	14180.4	10222.5	12049.1	12840	10808.8	12521.9	10506.9	9527.9	13360.5	12605.9	9080.8	14319.7	13715.6	11725.3	12662.6	13173.6	14107	24	23	21	24	22
A8DUK7	Beta-globin OS=Mus musculus GN=Hbbt1 PE=3 SV=1	0	210.29	95.9184	17	406	1	1	147	15.7	7.69		0.01	0.804	0.01	0.01	0.01	38.7						31.2																					1
Q3U4U6	T-complex protein 1 subunit gamma OS=Mus musculus GN=Cct3 PE=1 SV=1	0	209.306	53.3945	29	162	29	1	545	60.6	6.7		0.908	0.959	0.968	0.978	1.006	4020.6	4572.7	4899	4494.6	4474.6	4997.8	3894.3	4317.6	4270.2	4086	4381.5	5450.4	4966.3	4503.6	4654.8	4246.6	4899.2	4849	4557.1	4260.4	4219.7	3881.2	4431	4707	4157.2	4530.3	4387.4	14	18	19	17	17
Q9JME5	AP-3 complex subunit beta-2 OS=Mus musculus GN=Ap3b2 PE=1 SV=2	0	208.364	42.2366	38	174	36	1	1082	119.1	5.63	Phospho [S272]	0.881	0.914	0.911	0.883	0.932	3103.8	5559.4	4874.8	5037.9	5537.5	4025.7	2960.5	4742.7	5211.9	4350.1	5195.4	3333.2	4815.3	4574.7	5354.2	4560	5692.8	4465.7	4277.7	4599.6	5214.8	3867.2	5132.2	3154.6	4182	5242.9	5081.9	18	25	19	26	19
Q80SW1	S-adenosylhomocysteine hydrolase-like protein 1 OS=Mus musculus GN=Ahcyl1 PE=1 SV=1	0	208.071	55.283	29	235	15	1	530	58.9	6.89		0.88	0.963	0.903	0.905	0.987	5439.5	8134.2	4280.1	5268.2	7463.8	5842.8	5396.7	6539.3	3103.5	5040.9	7455.7	8148	7416.4	7402.5	7310.9	5970.2	7914.5	4230.4	4349	4881.8	3725.7	3607.7	6855.5	6338.1	4068.5	6675	7271.2	15	21	17	22	21
Q3UYK6	Amino acid transporter OS=Mus musculus GN=Slc1a2 PE=2 SV=1	0	205.642	29.3706	17	286	17	1	572	62	6.68	Phospho [S24; S25]	1.041	0.969	0.844	1.017	0.947	7630.4	7712.9	6874.9	6081.9	5484.4	5757.5	9303	7445	5922.5	6775.2	6325.7	3495.3	7241.3	8137.9	6673.4	8535.4	6992.8	5862.6	5491.7	6667.4	5462.8	6751.1	6527.5	5669.6	5975.2	4847.6	4819.8	15	17	18	17	15
A2ALV3	Endophilin-A1 OS=Mus musculus GN=Sh3gl2 PE=1 SV=1	0	205.455	51.2761	24	236	17	1	431	48.3	5.69		1.089	1.055	1.098	1.158	1.09	6382.5	3938.8	9393.2	5857.9	7660.3	4483	6555.8	3832.6	10810.4	6395.8	8246.7	4558.5	3861.5	4166.3	3960.9	11070	4079.2	9554.6	7039	6337.2	10838.6	7756.7	7915.1	3833.6	6889.5	8675.1	8169.1	17	13	17	18	16
Q8BPF4	Uncharacterized protein OS=Mus musculus PE=2 SV=1	0	205.175	84.507	14	352	1	1	142	15.2	8.68		0.875	1.086	1.12	1.866	1.585	7577.1	6582.3	6338	7353.9	9577.9	5151.5	5491.5	10157.8	9068.8	5864.5	12025	4328.2	18916	2593.5	14360	20435	11210.5	10665.7	14527.7	9743.7	9368.2	5668.4	6007.6	3517.9	9374	3147.9	15580.4	7	12	13	9	11
P35486	Pyruvate dehydrogenase E1 component subunit alpha, somatic form, mitochondrial OS=Mus musculus GN=Pdha1 PE=1 SV=1	0	205.094	63.0769	26	314	26	1	390	43.2	8.19	Phospho [S293; S295]	0.905	0.949	0.962	0.871	0.954	6141.3	5271.2	10208	6987.5	8686.6	7139.6	5058.7	5137.2	12648.2	6633.3	7291	6499.8	4439.1	4288.1	4748.9	7123.8	5142.6	10324	6431.4	7373.8	11629.5	6679.4	7846.2	5444.5	6595.8	8418.2	8727	17	22	24	22	21
Q9CQV8	14-3-3 protein beta/alpha OS=Mus musculus GN=Ywhab PE=1 SV=3	0	202.771	75.6098	20	496	8	1	246	28.1	4.83		0.831	0.782	0.864	0.777	0.961	2223.1	3404.6	1806.8	2068.9	2745.7	2336.4	2537.6	2726.8	826.1	1644.2	2677.3	1494.9	2781.9	2921.4	3066.1	1526.4	3287.9	1859.2	1693	1826	1103.4	1747	2793.1	1818.5	1745	2436.6	2535.6	7	6	6	6	5
P63085	Mitogen-activated protein kinase 1 OS=Mus musculus GN=Mapk1 PE=1 SV=3	0	202.629	64.2458	24	242	17	1	358	41.2	6.98		0.833	0.851	0.921	0.864	0.972	5648.2	7257.8	5910.6	4200.7	5167.9	5947.9	4960.8	6743.5	4250.9	3920.9	4795	4401.9	7049	6865.3	7684.5	3723.1	7823.4	5890.9	4119.5	4346.6	4972.8	3809.8	4921	3829.3	4149.7	4724	4953.8	17	18	21	19	17
Q920I9	WD repeat-containing protein 7 OS=Mus musculus GN=Wdr7 PE=1 SV=3	0	202.537	28.9456	34	136	34	1	1489	163.3	6.9		0.904	0.974	0.962	0.97	0.977	3407.6	4142.8	4976.9	2777.5	1783.2	2893.4	3398.9	4627.9	4404.9	2742.7	1638.2	2744.8	4304.7	4076.2	4103.6	1631.3	3955.3	4902.4	2644.1	2959.7	4072.9	2301.5	1700.7	2841.5	2570.7	1710.9	1754.7	15	18	19	20	14
P80316	T-complex protein 1 subunit epsilon OS=Mus musculus GN=Cct5 PE=1 SV=1	0	202.224	54.5287	28	197	27	1	541	59.6	6.02		0.851	0.906	0.898	0.913	0.954	6225.5	5719.1	4068.8	6612.5	6260.5	4828.8	5639.8	5656.8	3218.9	5911.5	6349.2	4117.5	5954	6360.2	5913.6	4869.7	5701.4	4251.1	5767.4	6282.4	3731.3	4993.6	5910.2	3794.5	5462	5899.8	6098.8	17	19	16	19	22
O35136	Neural cell adhesion molecule 2 OS=Mus musculus GN=Ncam2 PE=1 SV=1	0	202.142	39.0681	29	160	29	1	837	93.1	6.07		0.926	0.949	0.924	0.86	0.935	5553.5	3667.9	2310.3	4464.6	4434.8	3900.1	5257	3485.3	2457.7	3445.7	4490.8	3845.9	3259.9	3321.5	3596.9	3260.2	3716	2639.4	3221.1	3887.1	2823.8	3088.3	4244.4	3823.1	3412.8	4533.4	4094.6	20	14	14	18	21
Q6ZQ61	MCG121979, isoform CRA_c (Fragment) OS=Mus musculus GN=Matr3 PE=2 SV=1	0	201.315	44.4836	35	172	35	1	852	95.2	6.27	Phospho [S194; S201]	1.007	1.033	0.979	0.909	0.99	3198.9	2840.5	3498.6	3332.1	3337.9	2839.7	3639.6	2678.7	3549.7	3678	2706.7	3510	2510.2	2239.7	2517.8	2930.3	2538	3055.4	3448.6	3520.1	2712	3221.2	3341.8	3613.5	3512.7	3000.3	2918.8	17	16	21	19	21
Q6ZQ54	MKIAA0756 protein (Fragment) OS=Mus musculus GN=Nfasc PE=2 SV=1	0	199.795	32.2942	35	213	2	1	1251	140.4	7.72		1.909	1.646	1.428	1.862	1.26				187.3	91.6	165.8				462.8	87.7	279				150.2			267	254.4		391	122.8	400.1	359.1	108.7	97				1	1
Q3TPZ5	Dynactin 2 OS=Mus musculus GN=Dctn2 PE=1 SV=1	0	198.965	62.4378	21	162	21	1	402	44.1	5.26		0.992	1.059	1.003	1.036	1.018	3818.4	3682.1	3048.6	3732.4	3060.9	4156	4024.4	3833.4	2800.4	4244.9	3170.1	4875.9	3640	3929.9	3617.2	3075	3455.2	3236.3	3800.1	3606	2875.1	3566.4	3076.1	4247.6	3656	3106.3	3005.7	16	13	15	14	13
P23116	Eukaryotic translation initiation factor 3 subunit A OS=Mus musculus GN=Eif3a PE=1 SV=5	0	198.901	33.2589	42	151	42	1	1344	161.8	6.77		1.008	0.97	1.036	1.076	0.968	2780.1	3137	4008.5	3860.5	3161.9	2071.3	2357.5	2942	4864.1	3676.7	3108.1	1916	3363.3	3154.8	2993.8	3997.6	3139.9	3702.4	4201.2	3645.2	4020.2	4072.2	3047.1	2409.7	4254.3	3259.8	3227.4	13	19	22	23	22
Q3TQ70	Beta1 subnuit of GTP-binding protein OS=Mus musculus GN=Gnb1 PE=1 SV=1	0	198.488	50.2941	14	413	7	1	340	37.4	6		1.068	1.068	1.15	1.209	1.122	3108.4	1923.4	2603.6	3232.9	2055.2	3062	3042.1	2268.9	2658.5	3370.5	2402.9	3179.8	2187.3	2665.9	2352.9	3154.2	2241.9	3297.1	3169.5	3717.7	3032.5	2817.9	2263.5	3205.8	3038	2845.4	2390.2	8	5	7	7	8
Q9QYG0	Protein NDRG2 OS=Mus musculus GN=Ndrg2 PE=1 SV=1	0	198.442	59.2992	15	169	15	1	371	40.8	5.4	Phospho [S332; S338; S353]	0.962	0.966	1.088	0.986	1.054	2792.6	3157	3392.3	2503	2592.5	3109.5	2924.1	3450.8	2628.9	2526.9	2777.3	2634.8	3615.1	3674.2	3649.3	2078.3	3528.5	3561.1	2689	2774.6	3107.2	2827.5	2443.1	2326.4	2567.3	2751.3	3106.9	12	13	15	12	9
Q8K2B3	Succinate dehydrogenase [ubiquinone] flavoprotein subunit, mitochondrial OS=Mus musculus GN=Sdha PE=1 SV=1	0	198.355	47.2892	24	213	24	1	664	72.5	7.37		0.84	0.916	0.937	0.958	0.979	3396.3	4376.8	3988.5	4390.8	5488.5	4000.5	3966.4	4730.5	2767.9	3708.7	4780.7	3557.9	4819.7	4695.3	4298.9	4963.5	4054.2	4406.6	3588.5	4091.3	3218.7	3367.4	5160	3005.8	3504.9	5479	5936.1	15	17	19	18	17
P14094	Sodium/potassium-transporting ATPase subunit beta-1 OS=Mus musculus GN=Atp1b1 PE=1 SV=1	0	198.25	52.6316	21	338	21	1	304	35.2	8.65		0.982	1.045	0.907	1.103	0.956	8544.1	11630.4	10688.4	8190.6	14656.7	9675.4	10366.5	11882.9	7274.8	10934	15727.3	9750.7	15042.4	16346.1	11672.4	17841.8	11317.1	9127.6	7681.7	8171.4	8718	8485.4	15133.9	9201.7	8297.6	13368.7	12434.5	13	17	17	18	16
A0A076FRG6	KCC2a variant 1 OS=Mus musculus GN=Slc12a5 PE=2 SV=1	0	197.9	31.4587	34	221	34	1	1138	126.2	6.74		0.826	0.899	0.824	0.91	0.894	5597.3	5441.5	5636.9	7230.8	5040.9	8373.7	6008.4	6127.6	3865.2	6748.6	5390.9	5235.9	6538.5	7333.8	5799.3	4934.1	5894.4	5015.7	6024.2	6362.6	3375.8	6259.8	5439.3	5620.9	5518.9	4600.9	4644.8	19	21	19	23	19
Q9JLM8	Serine/threonine-protein kinase DCLK1 OS=Mus musculus GN=Dclk1 PE=1 SV=1	0	197.541	46.0317	27	150	26	1	756	84.1	8.87		0.921	0.94	0.941	0.958	0.909	3522.8	4620.7	3793.2	4262	3258.1	3965.8	3559.1	4785.4	4074.6	4281.5	2700.6	2908.3	5249.4	5476.2	4396.7	2052.2	4019.7	3611.2	4220.2	3979.2	3951.2	3892.4	3189.5	2672.1	4181.9	2692.4	2820	14	16	15	19	16
Q5FWJ5	Hnrpk protein OS=Mus musculus GN=Hnrnpk PE=2 SV=1	0	196.666	58.6207	25	228	1	1	464	51	5.33		0.919	0.992	0.767	0.243	0.01					81.3						80.7					19.8							74.7			59.6	65					1
P16054	Protein kinase C epsilon type OS=Mus musculus GN=Prkce PE=1 SV=1	0	196.582	49.2537	33	177	31	1	737	83.5	7.03	Phospho [T349; S350; S368; T710]	0.888	0.909	0.946	0.951	0.95	2422.5	4208.4	4135.7	3574.4	2652	3952	2031.4	4178.6	3224.8	3368.3	2741.4	3498.4	4379.4	4021.4	4163.1	2669.4	4089.9	4260	3235.2	3248.5	3981.4	2892.2	2950.1	2831.6	3213.5	2798.5	2760.6	14	20	21	18	19
Q6A0D0	MKIAA0106 protein (Fragment) OS=Mus musculus GN=Prdx6 PE=2 SV=1	0	195.506	73.1278	17	268	17	1	227	25.1	6.37		1.159	1.04	1.126	1.064	1.028	5000.9	8227.1	5453.2	4715.8	7649.5	7068.9	4847.2	8579.9	6828.6	3821.8	8110.2	8116.5	8806	8785.6	10113.8	6876.8	8577.4	6173.1	4328.5	4260.5	6654.2	5344.8	8016.1	8135.7	4607.7	8011	8385.1	17	16	13	14	16
Q3UHL1	CaM kinase-like vesicle-associated protein OS=Mus musculus GN=Camkv PE=1 SV=2	0	195.294	58.5938	22	266	22	1	512	54.8	5.54		0.783	0.866	0.864	0.821	1.008	6262.3	4175.9	4283.2	4272.5	5550.9	3840	6194.1	3619.5	3095.3	3804.4	6187.9	2554.4	3678.9	3593	4025.6	4268.5	4641.8	4430.5	4023.5	4276.3	3461	3208.7	5447.8	2159.8	3382.8	5052.8	5804.3	20	17	18	18	19
P68510	14-3-3 protein eta OS=Mus musculus GN=Ywhah PE=1 SV=2	0	194.895	70.3252	19	401	12	1	246	28.2	4.89		0.896	0.862	0.901	0.791	0.955	5280.8	6308.5	3936.8	4027.5	4375.8	5715.2	5779.6	4776.8	2492	3653.6	4303.2	4893.9	4543.7	4743.7	4968.3	3477	6297.1	3671.5	3140.3	3792.9	3208.4	3225.9	4468	5452.1	3240.2	4313.2	4481	13	11	12	12	10
B2M1R6	Heterogeneous nuclear ribonucleoprotein K OS=Mus musculus GN=Hnrnpk PE=1 SV=1	0	194.745	56.3636	25	228	1	1	440	48.5	5.54		0.835	0.938	0.885	0.807	1	6562.2	5686.9	5947.5	4581.9	6594.8	4805.3	7046.6	5357	5394	4410.8	5600	4362.9	4266.3	4098.8	4563	5754.3	5329.7	5493.7	4555.5	4960	4112.9	3716.9	6515	3948.5	4411	5741.7	5697.3	19	17	20	19	17
E9Q0J5	Kinesin-like protein KIF21A OS=Mus musculus GN=Kif21a PE=1 SV=2	0	194.647	26.555	38	113	38	1	1672	186.5	6.47		0.834	0.9	0.887	0.861	0.945	2282.5	2092.3	3436	2987.9	2799.9	2726.4	2729.3	1805.4	2608.8	2638.3	2558.9	2281.2	1811.2	1906.7	1905.3	2046	2083.4	3214.1	2602.6	2575.7	2880.9	2360.3	2678.4	1797.9	2619.8	2451.8	2528.1	11	15	17	16	18
Q9CZU6	Citrate synthase, mitochondrial OS=Mus musculus GN=Cs PE=1 SV=1	0	194.242	53.0172	23	329	23	1	464	51.7	8.57		0.855	0.888	0.934	0.94	0.971	9586.5	6941.4	8693.8	9446.9	8993	12605.5	9376.8	7253.4	4788.6	9051.6	9159.8	10931.4	7465.9	8410.6	7517.3	8508.1	7624.1	8734.6	7837.7	8802.1	6323.5	7755.8	9005.3	10454	8055.4	8976.1	9868.9	19	19	18	20	17
P70168	Importin subunit beta-1 OS=Mus musculus GN=Kpnb1 PE=1 SV=2	0	194.213	38.6986	25	148	25	1	876	97.1	4.78		0.794	0.887	0.887	0.863	1.006	2141.8	3533.8	2499.1	3248.4	4440.1	2783.2	2307.2	2956.9	1897.9	2835.1	4226.6	2353.3	2881.2	3044.2	3085.4	3920.1	3564	2869.4	2941.4	3066.1	2113.7	2538.2	4038.7	1702.8	2672.7	4166.7	4224.9	12	16	13	16	16
E9QKR0	Guanine nucleotide-binding protein G(I)/G(S)/G(T) subunit beta-2 OS=Mus musculus GN=Gnb2 PE=1 SV=1	0	194.082	45.5497	15	386	6	1	382	41.4	6.6		0.965	0.872	0.934	0.895	1.018	5107.2	5553.3	6289.2	6025.7	5854.9	4965.3	5085.8	5487.4	3841.1	5032.5	5999.3	4010.1	5419	5496.9	5757.6	4830.5	6102	6729.3	5483	6201.8	5326	5297.5	5909.3	5396.7	5492	5881.8	5484.7	15	14	12	15	15
Q9EQH3	Vacuolar protein sorting-associated protein 35 OS=Mus musculus GN=Vps35 PE=1 SV=1	0	193.87	49.1206	31	202	31	1	796	91.7	5.44		0.787	0.859	0.881	0.836	0.964	5093.9	5510.5	4248.4	4307.7	3415.9	4278.3	4686.1	5587.4	2704.4	3149.9	3617.7	3523.4	5062	5217.4	5667	2374.3	5581.4	4495.2	3360.5	4320.7	3158.3	2853.2	3359.7	3187.1	3258.5	3224.5	3456.2	20	21	19	18	20
Q545N7	Creatine kinase, mitochondrial 1, ubiquitous, isoform CRA_a OS=Mus musculus GN=Ckmt1 PE=1 SV=1	0	193.48	64.3541	24	179	22	1	418	47	8.16		1.025	0.97	0.923	0.995	0.963	2610.6	6534.4	3841.6	5267.2	4742.9	3420.5	2771.1	5371.4	4094	5254.8	4901.7	2890	6856	7351.5	5394.1	4895.9	6193.7	3784.8	4892.1	4524.4	4475.6	4821.6	4591.2	3497	4125.7	4260.7	5066.1	13	17	16	19	12
Q5FWI9	Adaptor protein complex AP-2, mu1 OS=Mus musculus GN=Ap2m1 PE=1 SV=1	0	193.38	65.2874	29	236	29	1	435	49.6	9.54		0.822	0.891	0.903	0.909	0.985	6337.1	4047.3	8411.9	5304.2	7482.9	6491.4	7002.8	3742	7266.8	3854.6	6969.3	5441.8	3884.1	4459.6	3791.4	5265.3	3758.4	8302.3	4540.5	5602.2	7206.3	3249.2	6766.3	5037	4256.3	6476.8	6855	19	19	21	15	14
Q9R0P9	Ubiquitin carboxyl-terminal hydrolase isozyme L1 OS=Mus musculus GN=Uchl1 PE=1 SV=1	0	192.756	78.9238	18	233	18	1	223	24.8	5.24		1.418	1.359	1.417	1.435	1.171	5444.5	5144.1	3909.8	4616.7	5768.9	4486.6	5266.6	6468	7455.5	6461.4	6792.2	7046.4	7653	7988.4	6887.4	7390.2	5538.9	4783.7	6688.6	5375.5	7109.7	7194	6022.3	6280.7	6379.5	7604.2	7137.2	15	14	15	18	13
Q61361	Brevican core protein OS=Mus musculus GN=Bcan PE=1 SV=2	0	189.947	34.0883	26	192	26	1	883	95.8	4.93		0.96	0.952	1.072	0.991	1.049	4464.2	3847	5497.5	4356.1	4223.7	3806.9	4010.9	3716.6	3999	4381.6	5147.8	3590	3907.8	3801.4	3929	4746.6	3897.8	5785.8	4578.8	4158	4757.2	3761.6	5011	3491.9	4071	5270.6	5273	18	18	20	22	14
P10649	Glutathione S-transferase Mu 1 OS=Mus musculus GN=Gstm1 PE=1 SV=2	0	189.792	77.0642	21	350	17	1	218	26	7.94		0.91	0.936	0.926	0.9	1.058	7393.5	7009.6	6187.1	10287.2	9523.1	8394.9	7481.7	7357.7	4078.4	10140	9705.1	7765.4	7227.4	7800.8	8052.6	6544.1	8297	6826.2	9518.2	10690.4	5108	8945.5	9046.4	7727.8	8105.8	8521.2	10327.6	19	19	18	20	18
E9PVY8	Microtubule-actin cross-linking factor 1 OS=Mus musculus GN=Macf1 PE=1 SV=2	0	189.496	8.14412	45	86	44	1	7355	831.4	5.41		0.99	0.959	0.957	1.057	0.965	2739.8	1788.5	2215.5	2610.6	937.2	1731.4	2411.3	1885.5	1839.6	2641.4	865.4	1861.5	1879.5	1846.6	1924.1	1144.6	1866	2123.3	2415.9	2642	2245.2	2734.1	1031	1587.4	2766.4	963.5	853.2	16	11	17	19	9
Q7TQD2	Tubulin polymerization-promoting protein OS=Mus musculus GN=Tppp PE=1 SV=1	0	188.999	70.6422	18	194	18	1	218	23.6	9.42	Phospho [S31; S34]	1.618	1.151	1.261	1.22	1.062	3818.3	2666.5	3249.9	4320.5	2592.7	4005.9	3732.2	2832.6	5162.9	5172.3	2539.4	4726.1	3055.2	2523.8	2525.2	3127.8	2337.9	3256.6	5398.1	4733.1	4567.2	6673.4	2523.9	12002.1	6169.2	2651.8	2812.5	13	9	13	15	13
P00920	Carbonic anhydrase 2 OS=Mus musculus GN=Ca2 PE=1 SV=4	0	188.207	72.6923	16	229	16	1	260	29	7.01		1	1.104	1.026	1.139	1.065	3489.8	5078.5	3525.2	4798	3992.6	3896.8	3399.5	6764.5	4258.7	4453.8	4596.3	4409.9	7560	7438	8903	4003.9	6738.8	3946.7	4758	5034.9	4044.9	4455.7	3401.5	4064.6	3994.2	4192.9	4195.3	13	13	14	14	11
Q8VD37	SH3-containing GRB2-like protein 3-interacting protein 1 OS=Mus musculus GN=Sgip1 PE=1 SV=1	0	187.265	45.2854	26	124	26	1	806	86	7.87	Phospho [S287; S289; S293; S319]	1.228	1.148	1.098	1.184	0.918	2332.5	1488.7	1840.5	2508.2	2514.5	2640.5	2309.8	1867.3	2496.9	2926.4	2015.5	3837.9	1839.2	1735.8	1967.9	2425.4	1411.7	1472.3	2591	2382.4	2571.7	2969.6	2120.9	4353.4	2916.2	2281.8	2160.1	11	12	14	18	19
P31324	cAMP-dependent protein kinase type II-beta regulatory subunit OS=Mus musculus GN=Prkar2b PE=1 SV=3	0	187.203	58.1731	20	182	17	1	416	46.1	4.98	Phospho [S112]	0.932	0.926	0.927	0.861	0.973	4563.1	3523.4	2866.8	2590.3	4307.8	4241.1	4544.7	3644.7	1957.2	2611.6	4140.3	3819.1	3121.4	3327.6	3476.9	3035	3549.3	2814	2497.2	2640	2587.8	2294.2	4457.2	3864.8	2495.4	4311.2	3827.5	15	15	15	13	17
O88569	Heterogeneous nuclear ribonucleoproteins A2/B1 OS=Mus musculus GN=Hnrnpa2b1 PE=1 SV=2	0	185.358	65.7224	25	258	21	1	353	37.4	8.95		0.891	0.929	0.868	0.763	0.985	5056.6	8177.6	6903.7	5965.1	5199	7259.8	5404.9	6230.1	7194.9	6296.3	3842.7	6749.6	5107.9	5185.4	5461.4	5023.3	7729.4	5229.8	6977.4	6378.8	5198.8	5635.2	4766.4	7216.1	6297.1	4406.1	4154	15	16	15	19	17
Q9Z2I0	Mitochondrial proton/calcium exchanger protein OS=Mus musculus GN=Letm1 PE=1 SV=1	0	185.15	41.7344	25	108	25	1	738	82.9	6.52		0.743	0.836	0.868	0.831	0.881	3361	4759.8	2584.6	2776.1	2425.4	1883.3	2523.3	4446.7	1806.2	2632.6	2070	1574.8	3961.3	3910	4095.2	2043.2	4041.5	2621.3	2209.8	2481.1	2340.5	2008	2024.4	1058.1	2321.6	2294.4	2292.6	13	15	14	12	15
G5E884	Serine/threonine-protein kinase PAK 1 OS=Mus musculus GN=Pak1 PE=1 SV=1	0	184.201	57.3529	24	197	14	1	544	60.6	5.86		0.922	0.943	0.984	0.933	0.989	4826.6	5509.3	4621.8	5555.1	3831.2	4662.3	4766.5	4838.1	3788.9	5625.3	3829.2	4511.9	5040.9	4940.2	5163	3386.5	5284.3	4620.9	5623.9	5459.4	4482.3	5716	3506.9	3645.2	5613.6	3768.1	3806.3	18	15	16	19	15
Q3UVN5	Uncharacterized protein OS=Mus musculus GN=Nsfl1c PE=2 SV=1	0	182.644	66.129	23	142	23	1	372	40.9	5.2	Phospho [S178]	1.194	1.074	1.104	1.105	1.026	1632.8	3720.2	3026.4	1981.4	3234.8	3304	1664.9	3372.9	4727.4	2009.9	2698.7	4192.5	3814.4	3612	3457.9	3338.5	3694.1	3110.5	2241.5	1796.3	4820	2136.2	2726.1	5044.2	2197.9	3148	3073	12	15	11	14	12
F6RT34	Myelin basic protein (Fragment) OS=Mus musculus GN=Mbp PE=1 SV=1	0	181.127	66.0377	21	499	3	1	212	23.2	10.87	Phospho [T139]	1.53	1.521	1.329	1.557	1.145	7992.8	8891.4	9326.9	12874.2	11073	11894.7	10141.4	10470.1	27536.3	17963.6	13084.9	17440.2	12389	11000.6	10810.6	19846.6	8224.8	8525.8	17293	16024.1	15927.9	18585.5	12710.6	23214.4	17727.8	12927.6	12158	15	21	16	20	17
Q9CZC8	Secernin-1 OS=Mus musculus GN=Scrn1 PE=1 SV=1	0	180.791	57.2464	21	179	21	1	414	46.3	4.79		1.279	1.2	1.226	1.084	1.162	3434.9	3608.2	3727.8	6108.6	2995.6	4539.7	3080.8	3351.7	4996.4	9362.6	2965.8	7527.8	3580.3	3437.8	3731.4	2482.2	3641.4	3799.3	9833.6	7027.9	4932.8	8446.2	2802.7	7836.3	9074.5	2984.8	3022	14	13	17	17	13
Q9CYT6	Adenylyl cyclase-associated protein 2 OS=Mus musculus GN=Cap2 PE=1 SV=1	0	180.31	53.3613	27	202	2	1	476	52.8	6.43	Phospho [S300; S308; T310; S311]	0.854	0.922	0.944	0.917	0.966	5306	4621.1	4836.3	3996.6	5338.8	3439.4	5246.3	4613.5	3752.8	3793.3	5711.9	2692.2	4568.8	4921	4605.7	4555	4435.6	4625.5	4063.4	3881.7	3875.2	3518.4	5203.4	2443.9	3859.7	5279.8	5274.4	16	19	16	18	17
P63005	Platelet-activating factor acetylhydrolase IB subunit alpha OS=Mus musculus GN=Pafah1b1 PE=1 SV=2	0	180.203	61.2195	21	267	20	1	410	46.6	7.37		0.781	0.842	0.866	0.859	0.895	5800.6	5642	7643.9	7040.6	5330.2	4242	4695.4	4626.5	5886.8	6533	5247.9	3180.7	5214.5	5071.9	5413.2	4477.6	5810	7256.1	5930.8	5764.2	6474	5674.9	5039.5	2685.4	5374.6	5164.3	5471.1	14	17	15	16	12
Q8BL66	Early endosome antigen 1 OS=Mus musculus GN=Eea1 PE=1 SV=2	0	179.842	28.3487	36	98	36	1	1411	160.8	5.77		1.049	1.028	1.048	1.105	0.972	2091.8	782.2	1745.4	2793.7	2642.6	2516.7	2060.4	826.7	1939.8	2784	2355	2869.5	787	814.1	724.8	3065.2	716.7	1689	2808.4	2570	2108.1	2886.7	2390.9	2741.1	2961.6	2702.1	2507.7	8	7	12	14	16
E9PWX1	Dipeptidyl aminopeptidase-like protein 6 OS=Mus musculus GN=Dpp6 PE=1 SV=1	0	178.187	29.8021	25	173	23	1	859	97.2	6.48		0.839	0.886	0.874	0.866	0.933	2709	3306.2	2965.7	3733.3	3153.5	2090.9	2563.4	3306.7	2034.7	3108.1	3274.1	1773	3520.7	3263.1	3547.7	2167.9	3378.3	2463.6	3358.5	3742.1	2057	2898.3	3236.5	1813.1	2751.6	2973.3	3295.8	12	12	11	16	16
E9Q1T1	Calcium/calmodulin-dependent protein kinase type II subunit delta OS=Mus musculus GN=Camk2d PE=1 SV=1	0	177.454	45.591	22	223	12	1	533	60	7.27		0.885	0.929	0.983	0.782	0.841	2173.6	1093.8	1372	1229.4	1708	2461	2140.4	1314	888.6	1241.5	1389.8	2287.8	770.4	922.2	1021.8	1306.8	770.9	1461.4	1006.9	1020.6	1274.7	962.9	2032.8	1591.8	1287.8	1990.2	1316.2	8	7	6	7	8
P26039	Talin-1 OS=Mus musculus GN=Tln1 PE=1 SV=2	0	177.349	17.2767	34	88	26	1	2541	269.7	6.18		0.963	1.035	1.006	1.047	1.014	842.7	324.9	994	496.1	901.5	1417.2	757.2	373.8	942.9	535.4	899.2	1635.9	431.2	303.9	309.3	833.7	357.5	909.9	554.1	478.8	847.5	459.1	887	1705.6	506.6	805.3	962.6	7	9	14	9	9
Q3TI61	Uncharacterized protein OS=Mus musculus GN=Psmd2 PE=2 SV=1	0	176.999	34.4714	27	89	27	1	908	100.2	5.2		0.833	0.907	0.877	0.85	0.903	2209	2278.2	2951	1657.1	1705.6	2062.8	2197.2	2007.6	2811.8	1367.1	1694.4	1677.5	1945.3	1773.2	1976.4	1344.3	2151.1	2525.2	1297.7	1473.6	2597.7	1222.3	1681.8	1435.1	1232.4	1559	1671.6	12	14	14	11	11
Q9CPV4	Glyoxalase domain-containing protein 4 OS=Mus musculus GN=Glod4 PE=1 SV=1	0	176.568	75.5034	23	185	23	1	298	33.3	5.47		0.775	0.917	0.93	0.888	1.052	3972	5048.3	4618.1	5809.3	4561.7	6063.2	4123.2	4189	3310.9	5918.8	4957.3	5137.5	4533.7	5393.9	4983.3	3764.3	5573.8	4832.4	5968.6	5839	3318	4396.1	4174.8	3945.8	4825.8	4546	4860	15	19	15	17	15
Q9EQ20	Methylmalonate-semialdehyde dehydrogenase [acylating], mitochondrial OS=Mus musculus GN=Aldh6a1 PE=1 SV=1	0	176.254	52.8972	25	158	25	1	535	57.9	8.07		0.756	0.878	0.892	0.945	0.978	4917.6	3899.2	3373.2	6180.7	4140.7	3146.4	4894.3	3799.8	2213.6	5481.5	3945.4	2645.7	4398.5	4355.2	3536	3704.6	3834	3490.9	5512.2	6007.9	2577.7	4953.9	3380.3	1834.4	4963.4	3751.3	4471.7	15	16	15	20	15
Q9DB05	Alpha-soluble NSF attachment protein OS=Mus musculus GN=Napa PE=1 SV=1	0	175.268	78.9831	20	192	15	1	295	33.2	5.45		0.848	0.924	0.885	0.829	0.985	2746.7	3352.2	2090.4	2879.1	2126.3	2914.4	2737.2	3317.6	1406.2	2761.5	2463.8	2355.2	2889.2	3089.9	3099.5	1545.9	3265.6	2153.6	2596.1	3123.2	1757.5	2359.2	2246.5	2027.5	2499.2	2000.9	2190.5	9	12	11	12	12
Q9WV27	Sodium/potassium-transporting ATPase subunit alpha-4 OS=Mus musculus GN=Atp1a4 PE=1 SV=3	0	175.168	12.1124	14	457	1	1	1032	114.8	5.71		0.632	0.827	0.574	0.887	0.684	627.2	287.1	569.8	458.6	416.5	233.3	1153.6	159.8	260.9	422.3	318.4	207.1	120.3	165.7	115.3	832.6	200.1	170.5	445.3	270.4	323.8	359.6	240.4	139.6	281.8	330.5	200.9	1	1	1	1	1
Q02248	Catenin beta-1 OS=Mus musculus GN=Ctnnb1 PE=1 SV=1	0	175.059	39.9488	26	155	23	1	781	85.4	5.86	Phospho [T551; S552]	0.995	1.063	1.049	1.221	0.947	3503.6	4328.4	2944.9	3461.2	4229.9	3966.6	3429.4	5531.4	3881.6	3031.3	4505.2	3614.2	5164.2	5713.2	4249.2	6573.2	3627.9	3199	2725.5	3310.2	3583.1	2678.2	4989.2	3222.6	3094.9	5306.4	4514.9	18	17	18	18	17
P24527	Leukotriene A-4 hydrolase OS=Mus musculus GN=Lta4h PE=1 SV=4	0	174.232	46.6448	26	174	26	1	611	69	6.42		0.798	0.873	0.863	0.851	0.963	4743.5	4274.2	3098.8	4562.1	4753.6	5587	4711.7	3514.6	2042.8	4448.1	5066.6	4297.7	3467.4	3747.2	4008.4	3937.4	4320	2896.6	4261.5	4335	1983.3	3743.1	4730.1	4306.5	3648.4	4751.5	4662.8	14	18	14	16	16
Q9Z2Q6	Septin-5 OS=Mus musculus GN=Sept5 PE=1 SV=2	0	174.216	53.9295	20	223	17	1	369	42.7	6.67		0.993	1.033	1.032	0.988	0.972	3447.8	5895.7	6163.4	4953.1	5667.5	4844.9	3596.8	6247.1	6612.7	5817.7	5786	4165.5	6268.2	6551.5	5400.8	4778.5	5230.4	6013	6552	4758.4	6829.1	5491.8	5853.1	3878.8	5972.4	5164.8	5834.4	13	20	17	17	19
Q3TI05	Chaperonin containing Tcp1, subunit 6a (Zeta) OS=Mus musculus GN=Cct6a PE=2 SV=1	0	173.934	51.6008	24	151	24	1	531	58	7.08		0.72	0.842	0.828	0.801	0.942	3866	3368.1	3577.9	3228.2	2990.9	3062.7	3975.9	2815.9	2248.9	2844.4	2845.9	2362.6	2828.7	3087.3	2991.6	2091.6	3360.2	3563.4	2510.4	2987	2610.7	1910.7	2691.4	1830.4	2441.4	2715.7	2741.9	12	15	11	14	18
B1AQX9	SRC kinase-signaling inhibitor 1 OS=Mus musculus GN=Srcin1 PE=1 SV=1	0	172.94	35.2506	34	119	34	1	1217	130.5	9.25	Phospho [S373; Y374; S377]	1.119	1.061	1.037	0.948	0.934	2353.5	1995	2460	2819	2325.9	2983.2	2576.1	2446.3	2015.1	3077.4	2273.6	3480.1	1625.6	1528.1	1844.5	2242.5	1515.8	2291.1	2814.1	2637.2	1939.8	3129.4	2853.5	4235.8	3313	2343.8	2125.1	15	12	16	22	10
Q9WV34	MAGUK p55 subfamily member 2 OS=Mus musculus GN=Mpp2 PE=1 SV=1	0	172.097	63.7681	29	145	28	1	552	61.5	6.44		0.906	0.917	0.932	0.909	0.972	4424.2	3116.4	3269.4	3706.3	4310.3	4717.1	4362	3225.3	2601.6	3298.3	4088.5	4084.2	3148.1	3242.9	3150.5	3441.8	3128	3204.4	3317.4	3644.4	2642.1	3125.4	4085.9	4471.4	3301.7	3929.8	4214.4	15	15	14	15	17
P63011	Ras-related protein Rab-3A OS=Mus musculus GN=Rab3a PE=1 SV=1	0	171.119	70.4545	16	347	10	1	220	25	5.03		1.013	0.921	0.95	0.901	1.008	11290.4	9691.9	8409.3	8442.4	9468.2	14001.6	9643.4	9210.2	6319.4	6800.2	12348.7	13058.6	9460.5	9691.6	9662.3	8001.6	10283.7	9084	7286.7	8347.8	6852.6	7351.4	12243.4	17649.2	6971.7	10649.9	11258	11	9	10	10	12
Q6PGK0	Cyfip2 protein OS=Mus musculus GN=Cyfip2 PE=2 SV=1	0	171.093	40.2685	32	145	1	1	894	104.1	6.84		0.486	0.649	0.393	0.414	0.832	76.1	146.6	149.9		61.5		94.2	75.5	55.2		33		61.5	80.7	109.9	18	169.1	81.8			19		56.6			17.9	37.5	1	1	1		1
F6VME3	Myelin basic protein (Fragment) OS=Mus musculus GN=Mbp PE=1 SV=1	0	169.507	65.285	19	476	0	1	193	20.9	10.37	Phospho [T120]	1.604	1.532	2.196	3.082	1.172		200.7			70.6			177.5			212.1		358.5	361.4	270	632.4	169.2						185.3			256.9	250.7		1			1
Q9D172	ES1 protein homolog, mitochondrial OS=Mus musculus GN=D10Jhu81e PE=1 SV=1	0	168.576	59.0226	13	127	13	1	266	28.1	8.78		1.152	1.196	1.223	1.155	1.161	2861.6	2106.6	3390.9	5403.7	3866	4706.6	3156.7	2185.5	5028.4	7065.1	4115.9	5797.1	2314.1	2219.3	2149.6	4254.4	2204.1	4286.8	7241.5	6398.9	4393.7	6943.2	3919.1	5009.1	6921	4292.7	4528.7	13	10	11	11	9
Q6PB66	Leucine-rich PPR motif-containing protein, mitochondrial OS=Mus musculus GN=Lrpprc PE=1 SV=2	0	168.439	28.8075	38	95	38	1	1392	156.5	6.83		0.777	0.801	0.821	0.798	0.938	3885.6	3576.8	3508.2	1253.1	2930.1	3168	3462.2	3345.5	2583.2	786	2576.5	2363.9	3212.1	2800.5	3161.2	2056	3607.8	3770	910.7	1158.6	2944	917.4	2690.8	1958.3	892.6	2538.4	2704.3	15	17	16	9	16
H7BWY4	Disks large homolog 1 OS=Mus musculus GN=Dlg1 PE=1 SV=1	0	168.061	36.8119	29	136	1	1	872	96.8	5.9		1.702	1.649	1.607	1.757	1.308		91.1	84	216.9		165		132.4	162.8	370		250.2	179.9	141.9	123		78.3	104.8	357.5	319.8	174.6	326.5		274.5	352.6				1	1	1
Q5EBQ2	MCG7941, isoform CRA_f OS=Mus musculus GN=Pebp1 PE=1 SV=1	0	168.049	78.0749	12	199	12	1	187	20.8	5.4		1.841	1.687	1.813	1.896	1.44	2605.4	2923.5	1645.6	3004.2	3118.5	5171.6	3184.9	5556.1	5353.9	4535.9	5122.6	6945.1	6969	6339.4	6599.6	5028.3	3217.4	3742.3	5444.9	4513	4896.7	6280.4	5010.8	6489.6	5161.8	5318.1	5070	12	10	11	11	13
Q9Z1G3	V-type proton ATPase subunit C 1 OS=Mus musculus GN=Atp6v1c1 PE=1 SV=4	0	167.926	64.1361	26	172	26	1	382	43.9	7.46		0.819	0.88	0.858	0.854	0.965	5533.9	5608	6043.6	4334.5	4627.6	4387.6	6046.3	4849.7	4507.9	3141.5	4700	3758.1	4258.9	4350.5	4526.1	4968	5138.2	6837.4	3116.2	4169.5	5767.5	2827.2	4644.2	3184.2	3316.9	4497.2	4557.9	13	16	19	15	15
Q3U344	ADP-ribosylation factor 3 OS=Mus musculus GN=Arf3 PE=2 SV=1	0	167.534	82.3204	14	289	8	1	181	20.6	7.43		1.038	0.899	0.976	0.771	1.011	10619.3	8928.2	4537.6	5071.2	4714.8	8904.3	10715.7	9725.3	3306.9	3674.9	5248.2	6469.7	7166.1	7346.2	9139.6	2730.4	9308.5	5759.4	4481.9	4930	4156.4	4380.7	6172.6	10345.7	4431.8	5229	5195	15	14	13	14	13
Q61768	Kinesin-1 heavy chain OS=Mus musculus GN=Kif5b PE=1 SV=3	0	167.437	33.3333	31	134	18	1	963	109.5	6.44		0.976	0.993	0.966	0.928	0.999	1164.2	710	1733.9	581.6	1391.3	1281.3	1048.9	629.7	2304.9	523.2	1315.2	1327.8	598.7	570.8	674.2	1362.2	807.9	1718.8	500.7	493.6	1960.6	514.8	1381.8	1190.4	511.2	1372.5	1323.4	6	5	8	6	10
Q64727	Vinculin OS=Mus musculus GN=Vcl PE=1 SV=4	0	167.34	38.6492	38	114	38	1	1066	116.6	6		0.98	1.027	1.01	0.913	0.968	3175.5	2303.5	3443.9	2156.4	2214.7	4551.2	2935.7	2425.7	4011.3	2226.6	2286.4	4346.1	2100.9	1968.4	2091.9	2008.6	2280.2	3134.3	1958.8	2324.7	3265	2155.9	2505.5	4069	2132.9	2250.3	2492.7	15	13	19	15	11
E9Q9H0	Disks large homolog 1 OS=Mus musculus GN=Dlg1 PE=1 SV=1	0	167.14	35.0877	29	132	1	1	912	100.8	5.78		0.916	1	0.922	0.998	0.913	2148.2	2096.6	2353.4	3410.9	3089.8	3146.7	2095.9	2167.4	2630.6	3630.6	2856.1	2824.4	2219.8	2439.3	2189.5	2775.4	2034.6	2116.1	3259.6	3119.3	2345.2	3247.4	2603.8	2681.5	3204.5	2769.8	2631.1	12	13	14	18	16
Q8CAA7	Glucose 1,6-bisphosphate synthase OS=Mus musculus GN=Pgm2l1 PE=1 SV=1	0	166.69	46.8599	29	177	28	1	621	70.2	6.49	Phospho [S175]	0.846	0.826	0.863	0.775	0.968	4698.3	4758.6	4225.6	4513.5	3055.3	6102.7	5003.3	4353.2	2015.4	4176	2695.3	4722.8	3757.6	3813.2	3948.9	2014.5	4644.2	4002.9	4549.9	4366.8	2756.9	4713.9	2755.2	4987	4390.6	2586.7	2816.7	18	19	17	19	17
Q3TXS7	26S proteasome non-ATPase regulatory subunit 1 OS=Mus musculus GN=Psmd1 PE=1 SV=1	0	166.328	37.9853	28	82	28	1	953	105.7	5.39		0.716	0.837	0.793	0.768	0.908	1703.4	1942.8	1607.1	1560	1857.7	2055.5	1627.8	1610.3	965.1	1451.4	1548.8	1883.4	1669.1	1511.6	1674	1211.1	1918.6	1476.4	1230.7	1357	1144.2	1157	1398.8	1266.2	1126.1	1606.7	1578.1	10	13	10	10	12
Q3TGW0	Uncharacterized protein OS=Mus musculus GN=Actr3 PE=2 SV=1	0	165.833	59.8086	19	157	15	1	418	47.3	5.92	Phospho [S418]	0.939	1.002	1.019	0.916	1.056	3851.2	2361.6	3525.6	3563.3	3414.4	3396.8	3806.8	2141.9	3227.4	4000.7	3518.8	3605.4	1768.2	2095.5	2133.4	3078.7	2186.7	3799.5	4222.8	3975.2	3556.4	3706.9	3598.7	2409.7	4000.7	3626.5	3406.6	13	12	14	16	16
P99029	Peroxiredoxin-5, mitochondrial OS=Mus musculus GN=Prdx5 PE=1 SV=2	0	165.696	61.9048	18	199	18	1	210	21.9	8.85		0.93	0.989	0.958	1.024	1.032	6850.8	5248.1	4808.6	5088.8	6261.9	4192	6545.5	4930.7	4471.6	5195.1	6182.9	4604.8	5782.1	5766.2	5441.7	6104.7	5588.2	5129.3	5200.9	5143.8	5014.4	4663.5	5737.4	3416.2	5005.9	5594.1	6120.2	13	13	11	12	11
P80313	T-complex protein 1 subunit eta OS=Mus musculus GN=Cct7 PE=1 SV=1	0	165.475	46.5074	23	166	23	1	544	59.6	7.84		0.734	0.814	0.805	0.787	0.942	4997.9	5261.7	3569.2	4862.8	5007.6	4637.4	4804	4291.5	1899.2	4288.2	4737.2	3717	4373.7	4210.4	4675.2	3628.1	5403.6	3401.1	3906	4707.6	2618.4	3286.1	4623.6	2710.8	3651.9	4492	4592.9	16	19	15	17	16
Q3TW28	Uncharacterized protein OS=Mus musculus GN=Tpp2 PE=2 SV=1	0	164.734	29.2234	33	107	33	1	1249	138.4	6.3		0.828	0.883	0.889	0.88	0.972	2396.4	2729.8	3691.1	2740.5	2786.7	3132.7	2517.6	2481.9	2733.8	2336.4	2470	2740	2434.9	2559.3	2452.9	2232.1	2744.8	3836.4	2299.8	2601.4	3243.7	2208.3	2315.7	2335.7	2180.5	2566.6	2550.6	13	14	19	16	14
Q52KC1	Eukaryotic translation initiation factor 4A2 OS=Mus musculus GN=Eif4a2 PE=2 SV=1	0	164.639	57.2482	24	162	11	1	407	46.4	5.48		0.876	0.891	0.923	0.899	0.964	4510.2	5025	3934.8	3390.3	4684.3	5341.2	3935.9	4412.5	3884.9	2776.1	4798.2	4209.2	4517	4194.3	4882.2	4322.4	5072.2	4004.4	2780.1	3310.7	3724.5	2703.7	4988.8	4091.5	2938.6	4896.4	4587	13	15	16	12	18
A2AGQ4	MAP kinase-activating death domain protein OS=Mus musculus GN=Madd PE=1 SV=1	0	164.515	26.2868	32	135	6	1	1632	181.1	5.97	Phospho [S1058; T1060]	0.985	0.99	0.973	0.94	0.954	2149.2	3822.1	2856.7	3199.5	3552.8	3402.9	2183.5	3246.5	3288.3	3156.1	3335.7	3483.3	3234.4	3361	3323.8	3242.6	3750.6	2764	3052	2898.7	3086.8	3012	3471.8	3437.4	3320.5	3198.2	3293.9	9	16	14	19	19
P62141	Serine/threonine-protein phosphatase PP1-beta catalytic subunit OS=Mus musculus GN=Ppp1cb PE=1 SV=3	0	163.948	63.9144	18	182	6	1	327	37.2	6.19		0.896	0.938	0.898	0.944	0.976	3515.6	4059	3346.7	3652.5	3206.6	4124.9	3811.5	4572.7	2475.3	3005.6	3369.8	3518.2	4412.3	4573.6	4285.9	2876	4260.6	3556	3012.5	3448.1	2973.5	2803	3252.1	3416.4	2777.1	3105.5	3253.2	12	11	13	13	14
Q4W4C9	Neural visinin-like type 1 protein OS=Mus musculus GN=Vsnl1 PE=1 SV=1	0	163.92	74.8691	14	239	11	1	191	22.1	5.15		1.042	0.956	1.056	0.993	1.096	6689.4	5378.2	4346.9	4807.7	6926.3	5185.6	6472.3	5650.7	3227.1	4351.6	7489.7	5178.6	5675.6	5159.1	5796.2	6522.5	5351.5	5450.2	5215.8	5307.8	4406.3	5627.3	7760.5	4509.1	5030.6	7566.6	7768.1	15	12	12	14	12
Q6PGJ3	L1 cell adhesion molecule OS=Mus musculus GN=L1cam PE=1 SV=1	0	162.911	27.1644	30	156	30	1	1259	140.8	5.96	Phospho [S1183]	1.04	1.037	0.957	1.071	0.93	2909.3	4481.9	3504	4047	3892.8	2543.4	3197.7	4851.5	4291.9	3763.1	3110.5	2938.8	6269.3	4719.3	5032.3	2914.9	4569.4	3330	3470.8	3563	4084.9	3626.7	3156.4	3214.4	3649.4	3155.6	3287.1	14	23	23	15	21
Q99PT1	Rho GDP-dissociation inhibitor 1 OS=Mus musculus GN=Arhgdia PE=1 SV=3	0	162.421	62.2549	16	183	16	1	204	23.4	5.2		1.042	1.014	1.043	1.126	1.061	4068.9	4732.4	6492.9	3111.4	3957.6	4094.2	4368.5	4572	6807.5	3208.8	3511.6	4462.8	5260.5	5269.8	4602.1	4191.6	4604.1	6422.4	3682.3	3522.3	6930.9	3749.5	3615.2	3862.2	3461.9	4021.3	3560.4	12	15	14	12	12
Q8BMF4	Dihydrolipoyllysine-residue acetyltransferase component of pyruvate dehydrogenase complex, mitochondrial OS=Mus musculus GN=Dlat PE=1 SV=2	0	162.388	37.5389	18	223	18	1	642	67.9	8.57		0.831	0.843	0.943	0.838	1.001	7001.6	4646.7	7226.6	4453.1	7599.7	5125.3	5055.9	4016.5	5523.3	3853	7056.9	4735.1	3568.3	3350.6	3937.2	6984.4	4524.3	7741.9	3853	4509.9	6622.7	3356.3	7896.5	3654.5	3967.9	7893.2	8217.2	14	14	13	13	14
Q6P6I8	Signal-regulatory protein alpha OS=Mus musculus GN=Sirpa PE=1 SV=1	0	161.713	43.0255	17	179	17	1	509	56	8.28	Phospho [S408; S409]	1.039	1.045	1.073	1.073	1.055	3294.5	2118.5	2937.7	3202.3	4829.1	3477.4	3115.8	2344.7	3226.1	3451.4	5325.8	3316.2	2300.5	2488.4	2374.9	5260.3	2101.6	3300.3	3442.7	3714.9	2880	3399	5648.2	3261.3	3514.1	5500.7	5127.1	12	9	12	14	13
P80315	T-complex protein 1 subunit delta OS=Mus musculus GN=Cct4 PE=1 SV=3	0	161.588	58.4416	24	133	23	1	539	58	8.02		0.917	0.901	0.935	0.878	0.966	1517.2	3770.7	2669.2	3934.4	2340.2	2689.1	1498.2	3476.7	2284.5	4220.6	2082.4	1966.6	3727.7	3671.4	3500.9	1629.7	3893.2	2519.6	4596.2	4168.9	2421.9	5189.6	2171.5	1535	4730.9	2032.6	1994.7	12	15	16	17	9
F8WHW6	Phosphatidylinositol 4-phosphate 5-kinase type-1 gamma OS=Mus musculus GN=Pip5k1c PE=1 SV=1	0	160.944	35.0801	22	142	20	1	687	75.5	6.14		0.891	0.918	0.963	0.946	0.997	2617.8	2398.4	6029.5	3543.7	2988.6	1779.9	3226.2	1955.7	5760.1	2855.5	2768	1532.4	2057	2037.1	2230.1	2737.6	2350.6	6002	3320.6	3194.4	5927.2	3110.1	2654.2	1256.1	3053.2	2898.2	2919.5	16	11	17	16	13
Q9QXY6	EH domain-containing protein 3 OS=Mus musculus GN=Ehd3 PE=1 SV=2	0	160.565	61.4953	26	115	16	1	535	60.8	6.46		0.908	0.874	0.886	0.951	0.936	3925	3883.5	2517.3	2664.3	2922.6	4404.2	3349.4	4250.6	1863.3	2548.6	2431.5	3552.9	4557.8	4030.4	4347.3	2437.6	4040.8	2346	2516.9	2679.3	2133.2	2612	2527.4	4099.7	2578.3	2552.6	2454.7	13	20	13	13	12
Q3UM45	Protein phosphatase 1 regulatory subunit 7 OS=Mus musculus GN=Ppp1r7 PE=1 SV=2	0	160.396	52.6316	20	127	20	1	361	41.3	4.92	Phospho [S27]	0.883	0.965	0.932	0.898	0.978	3725.4	2236.4	3373	3385.8	2466.5	3123.6	3853.7	2127.7	2907.4	3149.5	2274.1	3385.9	2209.8	2148.1	2118.6	1821.7	2198.1	3493	3612.2	3198.7	3250.3	3047.1	2319.4	2360.8	3490.4	2119.9	2218.2	10	13	16	15	10
E9Q3L2	Phosphatidylinositol 4-kinase alpha OS=Mus musculus GN=Pi4ka PE=1 SV=2	0	160.329	17.4822	29	98	29	1	2105	236.9	7.06		0.756	0.793	0.854	0.79	0.962	2150.5	2773.1	1440.3	1167.7	2135.6	2479.5	1999.9	2622.2	654.6	696.5	2549.7	1897.2	2616	2251.8	2826	1593.9	2702.3	1422.6	932.8	1212.6	771.6	842.8	2336.8	1750.3	847.6	2152.9	2382.4	12	15	8	11	14
Q3U1N0	Coronin OS=Mus musculus GN=Coro1a PE=1 SV=1	0	160.308	49.8915	24	196	23	1	461	51	6.48		0.999	0.991	0.969	0.948	0.941	4774.9	2941.7	3729.1	3130.2	5495.9	4354.8	4390.3	3186.1	3219.6	3352.3	5098.3	4782.7	2415.5	2607.7	3016.6	6062.6	3123.1	3788.5	2581.2	2879.7	4374.6	3126.2	5271.4	4261.6	3198.6	5860.8	4964.7	12	11	14	14	16
D3Z3B8	Disks large homolog 1 OS=Mus musculus GN=Dlg1 PE=1 SV=1	0	160.289	35.8513	27	127	1	1	834	91.6	6.34		1.124	1.165	0.865	0.01	0.867				79.3						92.4									83.2	54.3		89.1			68.6						1
Q921M7	Protein FAM49B OS=Mus musculus GN=Fam49b PE=1 SV=1	0	160.202	70.0617	17	107	15	1	324	36.8	6.06		1.028	0.898	0.936	0.937	1.033	2386.4	2389.3	1775.2	2334	2481.4	2500.9	1867.8	2793.3	1049.8	2017	2416.4	2885.1	2487	2988.7	2859.2	1794	2532.9	1891.1	2366.7	2426.1	1381.6	2196.6	2397.3	4006.3	2173.8	2226.5	2376.4	10	10	10	15	13
P08752	Guanine nucleotide-binding protein G(i) subunit alpha-2 OS=Mus musculus GN=Gnai2 PE=1 SV=5	0	159.536	68.169	20	282	10	1	355	40.5	5.45		0.901	0.965	0.882	0.906	1.018	6957.7	4533.6	3909.9	5383	4459.1	4218.7	10706.4	4779.6	2567.2	4581.9	4975.9	3171.3	4744.4	4922.3	4929.3	3101.7	5055.5	4226.1	4844.5	4528.5	2990.3	4958.2	4495.8	3004.4	3626.8	4265.5	4527.2	14	15	13	11	13
Q9CVB6	Actin-related protein 2/3 complex subunit 2 OS=Mus musculus GN=Arpc2 PE=1 SV=3	0	159.49	79.6667	22	208	22	1	300	34.3	7.36		0.768	0.803	0.848	0.805	0.933	4630	5420.3	4710.5	4798	4786.1	4914.8	3628.4	5325.8	2746.3	4196.7	4769.2	3257.3	4784.3	5092.2	4955.1	3787.5	5220.2	4765	4076.7	4621.1	3429	3665.8	4868.2	2880.9	3932.5	4374.5	4865.9	14	19	18	14	16
A0A087WQE8	Kinesin-like protein KIF1A OS=Mus musculus GN=Kif1a PE=1 SV=1	0	159.255	21.0497	32	116	21	1	1791	202	5.48		0.829	0.874	0.83	0.864	0.918	2300.2	2959.3	2788.7	2904.2	2473.7	2247.2	2030.4	2957.5	2212.9	2416.7	2379.7	1792.2	2688.4	2770.6	3091.3	2204.8	3202.2	2310.6	2562.3	2473.4	2054.1	2274.4	2282.9	1905.2	2310.2	2090.4	2259.9	10	17	14	13	15
Q9Z0P4	Paralemmin-1 OS=Mus musculus GN=Palm PE=1 SV=1	0	158.91	51.436	18	169	17	1	383	41.6	4.84	Phospho [T145; S152; S157; T265; T266]	1.09	1.025	1.08	1.069	1.049	3492.6	5776.3	3211.5	4374.7	3335.7	3670.2	3188.1	5731.4	3505.7	4620.3	3505.6	3845.3	5479.1	5198	5580.6	4096.6	5826.3	3072.7	5239.9	4461.4	3604.4	5074.4	3369.3	4080.4	4894.7	3655.1	3657.7	14	17	14	13	13
O54774	AP-3 complex subunit delta-1 OS=Mus musculus GN=Ap3d1 PE=1 SV=1	0	158.273	27.7731	27	86	27	1	1199	135	7.37		0.82	0.904	0.852	0.881	0.974	1258.7	1461.4	2070.5	2480.9	2286.3	1551.3	1292.7	1522.7	1066	2399.6	2220.5	1530.1	1554.4	1587.7	1583.6	1741.9	1436.6	2058.3	2492.1	2279.6	1092.1	2156	2199.4	1339.8	2007.4	2010.9	2108.3	8	10	13	14	13
P62137	Serine/threonine-protein phosphatase PP1-alpha catalytic subunit OS=Mus musculus GN=Ppp1ca PE=1 SV=1	0	157.69	64.8485	18	170	4	1	330	37.5	6.33		0.792	0.858	0.802	0.794	0.866	1428.1	931.9	925.4	702.4	415.1	566.9	1317	771.6	625.8	594.6	423.4	496.1	828.3	870.1	808.1	339.8	988.4	828.4	524.8	537.2	636.9	579.9	378.4	420.3	540.1	346.6	368.7	5	5	5	1	3
P10852	4F2 cell-surface antigen heavy chain OS=Mus musculus GN=Slc3a2 PE=1 SV=1	0	157.647	39.7338	20	151	20	1	526	58.3	5.91		0.844	0.946	0.879	0.884	0.971	4594.9	5475.6	4226.6	3019.4	4556.2	4104.5	4947.6	5944.8	3026.1	2879.3	5047.9	3260.7	5844	5698.6	6346.4	3517.8	5973.7	3941.7	2678.7	3092	2941.2	2463.9	5085.2	2762.4	2557.3	4243.9	4177.7	12	16	10	9	11
Q6ZPJ3	(E3-independent) E2 ubiquitin-conjugating enzyme UBE2O OS=Mus musculus GN=Ube2o PE=1 SV=3	0	157.418	27.6398	29	102	29	1	1288	140.7	5.06		0.892	0.923	0.888	0.871	0.939	1369.8	1860.5	1957.9	1844	2099.8	1966.6	1441.2	1651.5	1606.8	1506.6	1943.5	2109.2	1451.6	1542.3	1484.3	1907	1762.5	1848	1452.9	1621.1	1497.1	1460.1	1899.3	2215.9	1547.6	1789.5	1920.9	11	15	14	14	14
P09103	Protein disulfide-isomerase OS=Mus musculus GN=P4hb PE=1 SV=2	0	157.401	65.2259	27	167	27	1	509	57	4.88		0.967	1.002	1.028	1.004	1.054	5344.5	5265.9	4645.2	3843.1	5374.4	6521.8	5791.6	4685.8	5181.8	3714.6	5091	6716.2	4897.8	5117.3	5254.5	5039.6	5278.9	4910	4233.8	4034.4	5059.6	3939.7	4729.4	5531.9	3863.9	5415.9	5259.2	19	16	15	13	17
P48962	ADP/ATP translocase 1 OS=Mus musculus GN=Slc25a4 PE=1 SV=4	0	157.196	65.4362	21	253	10	1	298	32.9	9.72		0.955	0.919	1.027	1.059	0.992	11694.1	6679.7	7617.1	7668	6304.7	5909.1	8178.4	9980.1	6078.6	8158.1	5804.6	4125.8	7412.3	7875.5	7602.6	9847.7	5979.7	9304.5	6388.3	8819.5	6441.8	7704.5	8716.2	4128.6	8538.1	7070.1	8040.1	18	19	19	16	20
Q8BKZ3	Adenylyl cyclase-associated protein OS=Mus musculus GN=Cap2 PE=2 SV=1	0	157.169	59.8575	26	171	1	1	421	47.1	6.8	Phospho [S245; S253; T255; S256]	0.01	0.844	0.01	0.01	0.01	109.9						92.7																					1
K3W4T3	V-type proton ATPase subunit a OS=Mus musculus GN=Atp6v0a1 PE=1 SV=1	0	156.655	31.9809	23	104	23	1	838	96.4	6.84		0.918	0.966	0.87	0.926	0.927	1732.9	2912.1	1438	2041	2631.2	2617	1894.7	3191.3	1033.5	2488.3	2892.2	1750.1	2836.9	3060.2	2878.5	2942.8	2977	1242	2030.1	2070.5	992.4	2231.7	3057.4	2067.3	2217.8	2420.4	2314.9	10	15	8	10	13
E9QN98	Inactive dipeptidyl peptidase 10 OS=Mus musculus GN=Dpp10 PE=1 SV=1	0	156.497	37.875	28	135	26	1	800	91.1	6.48		0.873	0.906	0.893	0.909	0.967	3324.8	3108.1	4543.3	3374.2	4506	3903.9	3566.2	2702.3	3627.5	2636.4	5049.1	3206.1	2754.2	2685.7	3111.8	4437.4	3058	4611.4	2635.6	3186.7	3490.2	2576	4754.7	3688.3	2440.4	4716.9	4836.5	14	14	17	16	16
E9PZF0	Nucleoside diphosphate kinase OS=Mus musculus GN=Gm20390 PE=3 SV=1	0	155.961	79.4007	15	249	6	1	267	30.2	8.72		1.114	1.054	1.137	1.125	1.015	16895.1	6687.6	6116.2	12506.7	9636.5	15782.5	16800	7934.2	7670.7	11529.7	9297.4	16401.7	8692.5	8488.3	9175.4	8981.2	7437	6205.2	11316.9	12729	7242.9	12713.5	9200.7	18268.8	13905.6	9804.4	9859.3	14	13	16	16	15
P48774	Glutathione S-transferase Mu 5 OS=Mus musculus GN=Gstm5 PE=1 SV=1	0	155.856	76.7857	19	231	17	1	224	26.6	7.21		0.747	0.77	0.832	0.715	0.967	5309.7	8399.6	5659.6	4983.6	5104.4	5424.4	5410.1	6969.1	2596.7	3036.3	6099.6	3218.8	6617.5	6418.4	7547.4	2837.3	8710.6	6132	3894.7	4565.8	3505.2	3434.5	5305.1	3541.9	3108	4823.8	5843	12	16	15	15	18
B1AQZ0	Septin-8 OS=Mus musculus GN=Sept8 PE=1 SV=1	0	155.764	50	20	167	15	1	484	55.8	6.1		0.693	0.702	0.773	0.765	0.873	4415.7	5468	4672.1	3298.9	4525.3	2548	3657	3770.9	2245.8	2443	3928.2	1630.2	4245.5	3899.3	4499.4	3565.7	5100.2	4162.8	2703.5	2596.3	3166	2478.7	3840.7	1326.2	2637.9	3662.8	3920.9	12	15	13	13	12
Q9DBF1	Alpha-aminoadipic semialdehyde dehydrogenase OS=Mus musculus GN=Aldh7a1 PE=1 SV=4	0	155.567	43.7848	19	122	19	1	539	58.8	7.47		0.886	0.909	1.036	0.999	0.973	3963.3	2741.3	2465.4	2966.1	4844.7	2850.1	3443.5	2924	2309.3	2705.4	4483.4	2192.7	3219.7	3128.6	3185.8	3808.1	2915	2537.3	2732.4	2711.5	2472.4	2726.9	4337	1756	2877.6	4617.4	5219.9	12	10	12	12	11
Q0PD67	RAB1, member RAS oncogene family, isoform CRA_a OS=Mus musculus GN=Rab1a PE=1 SV=1	0	155.491	78.0488	17	238	8	1	205	22.7	6.21		0.88	0.895	0.859	0.862	0.963	7499.8	8470.7	5659.4	7094.4	7372.1	6466.5	7033.7	7804.8	4971.1	5833.4	7440.5	5217.5	7143.3	7149.9	8108	6268.3	8670.5	5598.1	6225.5	6780.7	5851.4	5287.5	7575.5	4975.9	5354.5	6846.6	7137.2	15	15	14	14	14
Q9CWS0	N(G),N(G)-dimethylarginine dimethylaminohydrolase 1 OS=Mus musculus GN=Ddah1 PE=1 SV=3	0	155.326	66.3158	18	167	17	1	285	31.4	5.97		0.787	0.838	0.851	0.816	0.94	3643.2	4466.2	4379.7	3752	3971.4	3026.8	3664.1	3336.7	2798.3	3331.3	3761.8	2535.9	3385.8	3644.9	3969.1	3042.6	4412.6	3913.3	3084.4	3515.5	3379	2839.4	3675.4	2074.4	2993.8	3600.7	3780.4	11	11	15	16	15
Q9JIS5	Synaptic vesicle glycoprotein 2A OS=Mus musculus GN=Sv2a PE=1 SV=1	0	155.131	30.593	20	172	19	1	742	82.6	5.57	Phospho [S127]	1.1	0.989	1.023	0.995	1.054	3098.3	2584	3352.1	2398.9	3715.7	3117.5	3213.7	2367	3267	2391.4	4554.9	2536.4	2499.1	2326.6	2495.2	4203.7	2599.9	3523.3	2623.4	2570.4	2974.3	2861.9	4463.2	3809.1	2556	4309.5	4130.4	16	18	13	13	15
Q8BMS1	Trifunctional enzyme subunit alpha, mitochondrial OS=Mus musculus GN=Hadha PE=1 SV=1	0	154.826	44.1678	24	140	24	1	763	82.6	9.14		0.771	0.866	0.904	0.848	0.96	2219.3	2862.3	2506.2	2686.7	1862.5	2348.5	2141.5	2802.7	2155.7	2012.5	1842.6	1578	2628.9	2714.9	2912.1	1444.6	3012.3	2758.6	2137	2497.8	1861.3	1948.4	1866.2	1463.7	2066.8	1892.2	2003	13	15	15	13	12
Q8BP47	Asparagine--tRNA ligase, cytoplasmic OS=Mus musculus GN=Nars PE=1 SV=2	0	154.794	47.4061	21	103	21	1	559	64.2	5.86		0.892	1.014	1.006	0.986	1.078	2260.1	2461.6	2766.2	2239	1925.6	2588.1	2590.8	2583.2	2316.2	2122.6	2284.3	2485.1	2474.8	2323.5	2529.3	1973.5	2552.6	2952.8	2201.8	2353.9	2571.5	1802.9	1933.3	1878	1950.7	2122.3	2091.6	10	11	11	12	9
Q5SRX1	TOM1-like protein 2 OS=Mus musculus GN=Tom1l2 PE=1 SV=1	0	154.7	53.6489	18	116	18	1	507	55.6	4.82	Phospho [S160]	0.971	0.994	0.995	0.982	0.997	1396.3	2289.1	2654.9	2076.2	2046.1	2132.2	1558.1	2125.8	2593.9	1886.5	2344	1915.6	2303.8	2544.2	2273.3	1634.9	2095	2937.7	1887.4	2094.7	2876.5	1686.7	2050.4	2013.7	1784.9	2155.3	2120.9	12	13	18	11	9
P70404	Isocitrate dehydrogenase [NAD] subunit gamma 1, mitochondrial OS=Mus musculus GN=Idh3g PE=1 SV=1	0	154.662	51.145	18	190	17	1	393	42.8	9.01		1.3	1.187	1.186	1.27	1.065	2292.9	3832.3	3479.3	3098.9	5031.7	4275.1	2547.4	4183.1	5526	3746.4	5573.7	4586.2	4631.7	4620.5	4233.8	7225	4260.7	3591.1	3270.3	3251.3	5278.1	3685.1	5614.9	6015.5	3255.2	6056.8	5864	9	12	13	12	11
P48453	Serine/threonine-protein phosphatase 2B catalytic subunit beta isoform OS=Mus musculus GN=Ppp3cb PE=1 SV=2	0	154.451	47.0476	21	210	12	1	525	59.1	5.91		0.924	0.961	0.945	0.94	0.999	1263	1245.6	1363.4	1139.1	1859.6	2057.7	1156.7	1118.5	1385.7	1126.3	1873.3	1937.7	1211.6	1133.8	1127.2	1751.9	1276.3	1388.9	1147.3	1091.7	987.4	1164.6	1930	1934	1071.3	1841	1796.6	7	8	9	7	8
F6RWW8	Myelin basic protein (Fragment) OS=Mus musculus GN=Mbp PE=1 SV=1	0	154.277	69.3333	19	458	2	1	150	16.5	10.84	Phospho [T118]	1.038	1.089	1.004	1.013	1.028	188	116.5	356.5	628.4	274.3	363.4	289.1	37.1	635.3	892.5	244.9	309	118.2	87.8	67.6	355.7	97.5	245.8	814.8	777.6	468	580.6	182	419.8	682.5	237	236.7	2	1	2	2	1
Q66JR7	Pgm2 protein (Fragment) OS=Mus musculus GN=Pgm2 PE=2 SV=1	0	154.249	43.0508	24	158	24	1	590	64.1	6.76		0.772	0.856	0.824	0.802	0.953	3723.7	4835.8	4171.9	5651.6	5426.3	2929.9	4267.4	3824.4	2495.1	4441.8	5423.9	2573.7	3710.5	4038.4	4189.6	3756.6	4852.3	4044	4433.5	4997	3042.5	3788.6	4924	2205.1	3893.9	4920.2	5098.1	16	16	14	16	19
Q3UWW9	Uncharacterized protein OS=Mus musculus GN=Psmd11 PE=2 SV=1	0	154.204	56.6351	24	93	24	1	422	47.3	6.48		0.761	0.845	0.86	0.848	0.955	3033.1	4497	2620.8	3585.1	1784.6	1857	3103.5	4584.8	1576.3	3089.7	1711.7	1294.8	4332.6	4236.7	4812.6	1315.7	4847.4	2485.8	3047.9	3228.8	1742	2630.5	1599.3	1121.5	2861	1581.1	1630.4	12	15	11	16	9
Q8BIJ6	Isoleucine--tRNA ligase, mitochondrial OS=Mus musculus GN=Iars2 PE=1 SV=1	0	154.015	36.7589	27	129	27	1	1012	112.7	6.81		0.967	0.94	0.992	0.98	0.966	3549.4	4056.8	2559.6	3041.2	2852.1	2988.9	3009.2	4306.8	2332.9	2620	3075.9	2683.6	5001.2	4430.6	4783.2	2123.5	4232.5	2558.7	2722.9	3225.3	2619.6	2572.2	3125.5	2702.6	2685.1	2762.7	3171.1	16	15	14	16	14
Q6IWE3	Glyceraldehyde-3-phosphate-dehydrogenase (Fragment) OS=Mus musculus GN=Gapd PE=2 SV=1	0	153.967	80.2083	8	195	1	1	96	10	6.51		1.93	1.433	0.995	0.01	1.356			4.9	5.5					6.9	8								3.5	11.6	8.5	12.1	6.9			6.1					1	1
Q80TL4	PHD finger protein 24 OS=Mus musculus GN=Phf24 PE=1 SV=2	0	153.859	59.75	23	208	23	1	400	45.2	5.77	Phospho [T100; S309]	1.042	1.059	1.029	1.069	1.046	3731.7	4236.8	6276.3	4338.3	5466	4346.8	4017.1	3915.5	7355.7	4591.9	5285.7	5086.3	4487.4	3928.6	3989	5982.7	4336.1	5769.1	4809	4527.7	5580.5	4650.9	5136.4	5565.6	4835.6	5380.7	5310.7	15	13	15	15	14
Q9D8N0	Elongation factor 1-gamma OS=Mus musculus GN=Eef1g PE=1 SV=3	0	153.687	62.7002	25	127	25	1	437	50	6.74		0.951	0.954	0.932	0.922	0.965	3757.4	4357.7	3347.3	2638.8	3350.4	4284.8	3603.8	4559.6	2850.9	2264.1	3079	4695.3	4125.7	4162.7	4218.2	2811.6	4247.8	3205.6	2409.2	2664.5	3523.6	2440.6	3384.2	3535.7	2411.6	3174.7	3151.4	14	17	15	13	11
Q3UKW2	Calmodulin-1 OS=Mus musculus GN=Calm1 PE=1 SV=1	0	153.372	55.8376	10	573	10	1	197	21.5	4.35		1.293	0.949	1.011	0.981	1.018	10248.6	10405.1	6435.9	16381.2	7787.1	12725.6	10514.8	7005.8	8484.8	13927.4	8052.2	11596.3	8880	6547	8945.3	9603.2	11549.4	5670.4	14108.8	14316.9	9909.6	20704.2	7265.5	21403.6	17587.1	7472.2	7143	12	14	12	12	11
Q8VDQ8	NAD-dependent protein deacetylase sirtuin-2 OS=Mus musculus GN=Sirt2 PE=1 SV=2	0	152.644	59.383	18	114	18	1	389	43.2	5.35		1.053	1.037	0.986	0.961	0.997	2954.2	1348.4	2276.2	1897.2	3007.4	2030.5	2762.4	1934.6	1764.3	1809.4	3285	2243.5	1346.3	1468.1	1617.7	3074.8	1496.2	2633	1660.4	1927.9	2609	1855.2	3550.3	1849.8	1755.8	3397.2	2927.6	9	11	14	8	13
Q61753	D-3-phosphoglycerate dehydrogenase OS=Mus musculus GN=Phgdh PE=1 SV=3	0	152.495	39.212	17	151	17	1	533	56.5	6.54		0.874	0.964	0.992	0.94	1.047	3437.7	3969.4	3266.1	3499.9	4582.8	3554.2	3567.2	3583.4	2589.8	3707.9	4935.3	3316.5	3665.7	3712.3	3918.8	4292.3	4238.9	3519.1	3537.6	3764.9	2923.6	3097.7	4187.6	2945.5	3465.5	4743.1	5062.1	14	13	13	15	11
K4DI58	Cell adhesion molecule 3 OS=Mus musculus GN=Cadm3 PE=1 SV=1	0	152.471	42.5581	15	179	15	1	430	46.7	5.21		1.075	1.067	1.038	1.11	1.046	3166.8	2609.1	2543	4434.1	5105.8	3098.4	3283.2	2444.9	3397.8	4664.9	4758.5	3527.9	2707.2	2855	2431.8	5969.6	2651.1	2757.5	5215.8	4567.1	2952.6	5719.9	4573.5	3134.5	5080.7	5038.8	4849.8	11	11	12	13	12
P04370	Myelin basic protein OS=Mus musculus GN=Mbp PE=1 SV=2	0	151.789	50.4	18	441	2	1	250	27.2	9.58	Phospho [T229]	1.745	0.981	1.352	0.01	0.865	9.8		14.9	45.5		447.1	4.7		23.6	45.4		368.6						7.8	51.5	45.8	38.5	72.8		429.1	63.5			1		1	1
Q8C338	Isocitrate dehydrogenase [NADP] OS=Mus musculus GN=Idh1 PE=2 SV=1	0	151.681	56.6351	23	122	22	1	422	47.5	6.93		0.775	0.922	0.85	0.831	0.961	3644	4956.6	2528.3	4445.2	2676.5	4209.9	3724.8	4290	1972	5062	2548.8	3196.3	4393.1	4522.6	4892	1799.6	5635.4	2541.2	3632.3	4244.7	2133.8	3183.3	2321.2	2875.1	3348.7	2337.5	2451.8	13	16	12	16	13
Q7TMB8	Cytoplasmic FMR1-interacting protein 1 OS=Mus musculus GN=Cyfip1 PE=1 SV=1	0	151.656	25.4589	27	134	7	1	1253	145.1	6.9		0.966	1.031	0.98	0.916	0.966	309.1	155.1	74.2	385.4	381.2	50.4	357	217.9	69.1	296.4	354.6	52.8	165	163.7	160.1	247	173.7	64.7	331	369.7	54.6	296.9	409.6	58.1	318.7	371.8	369.4	2	2	1	4	4
Q9D1A2	Cytosolic non-specific dipeptidase OS=Mus musculus GN=Cndp2 PE=1 SV=1	0	151.515	64.4211	20	117	20	1	475	52.7	5.66		1.002	0.97	0.997	1.055	1.008	2952.1	1593.1	3051.4	4132.9	3169.9	2446	2786	1558	2568.7	4216.9	3219.9	2527.9	1845.7	1805.8	1888.8	3059	1640.2	3046.1	4157.5	4082.1	2906.2	3964.7	2992.9	2756.3	3977	3093.8	3272.8	12	12	13	16	12
A0A1B0GR11	Transaldolase OS=Mus musculus GN=Taldo1 PE=1 SV=1	0	150.969	42.9319	23	198	23	1	382	42.1	7.02		0.871	0.956	0.937	0.937	0.956	5895.7	5421.8	5857.2	5822.9	4899.2	4994.2	5722.8	4526.7	7126.4	5405	4443.8	4549.5	5039.8	5027	5016.6	4720.6	5530.5	5628.1	5676	5481.6	6964.3	4995.5	3753.8	3888.6	4941.1	4675	4922.9	13	15	19	16	13
Q9Z1S5	Neuronal-specific septin-3 OS=Mus musculus GN=Sept3 PE=1 SV=2	0	150.741	54.8571	18	191	18	1	350	40	6.81		0.738	0.886	0.851	0.817	0.879	4387.5	5973.3	6795.5	7323.3	3961.6	4455.8	4724.8	5405.6	4654.3	6465.2	3896.9	3620.2	5078.5	5415.6	5315.1	2806.7	5506.9	6118.3	6128.6	6189.7	4632.4	5628.2	3557.8	2422.7	5906	3225.4	3751.1	11	8	13	14	13
Q3U1J4	DNA damage-binding protein 1 OS=Mus musculus GN=Ddb1 PE=1 SV=2	0	150.382	26.6667	29	106	29	1	1140	126.8	5.26		0.794	0.848	0.849	0.863	0.952	2319.8	3073.7	3639.2	3080	3405.2	4799.8	2130.4	2951.7	2076.2	2340.1	3389.9	4527.7	3003.3	3012.9	3218.7	2878	3291.9	3673.9	2501.9	2594.3	3130.1	2028.7	3017.4	3554.8	2141.5	3251.5	3428.9	9	14	11	13	19
Q9CPY7	Cytosol aminopeptidase OS=Mus musculus GN=Lap3 PE=1 SV=3	0	150.167	61.2717	24	89	24	1	519	56.1	7.72		0.922	1.008	1.021	1.013	1.064	2551.2	1982.6	1937.2	1593.4	1989.3	2394.3	2470.8	1635.9	2031.8	1659	2314.9	2456.7	1754.3	1835.3	1923.2	2031.6	1945.2	2068.8	1673.5	1726.3	2073.8	1325.5	1802.3	2277.9	1423.9	2105.9	2317.7	15	11	12	9	13
O55042	Alpha-synuclein OS=Mus musculus GN=Snca PE=1 SV=2	0	150.012	62.1429	12	248	9	1	140	14.5	4.77		1.421	1.147	1.249	1.184	1.06	4721.9	4033.3	3759.1	8803.2	6722.4	4216.9	4564.4	4259.2	6724.5	9576.9	7053.5	4791.2	4604	3408.3	4192.1	7464.8	4112.7	4266.6	10060.5	9244.3	7732.6	12452.8	6790.2	6647.9	11896.6	7393.6	6693.1	11	10	9	7	10
Q8C483	Serine--tRNA ligase, cytoplasmic OS=Mus musculus GN=Sars PE=1 SV=1	0	149.61	48.694	23	104	23	1	536	61.1	7.43		0.803	0.92	0.916	0.884	0.95	2677.1	3604.9	3262.6	1782.2	2579.9	2553.4	2583.1	3362.8	2686.4	1742.9	2664.4	2049	3403.6	3243	3472.9	2112	3644.3	3279.1	1507.5	1696.8	3185.3	1272.1	2516.8	1430.9	1547.5	2492.9	2644.1	13	13	16	11	14
B9EKR1	Receptor-type tyrosine-protein phosphatase zeta OS=Mus musculus GN=Ptprz1 PE=1 SV=1	0	148.128	12.9758	25	131	25	1	2312	254.2	4.88	Phospho [S576]	0.725	0.817	0.854	0.807	0.959	4572.4	3186.3	4855.1	3785.4	3490.8	3051.2	5296.5	2642.2	2714.5	2853.6	3418.1	2178.2	2679.3	2461.1	2806.6	2702.3	2973.5	5004.9	3143.6	3399.7	3240.7	2800.2	3108.5	1687.7	2927.3	3170.4	3586.3	15	13	16	11	16
A0JNY3	Gephyrin OS=Mus musculus GN=Gphn PE=1 SV=1	0	147.836	42.487	24	105	24	1	772	83.6	5.76		0.983	0.919	0.964	0.902	0.956	2988.7	2405.4	3454.5	1841.1	3443.6	2772.4	2884.1	2081.5	2862.3	1839.4	3054.6	2736.9	1900.2	1871.3	2139.1	3169.8	2224.4	3117.6	1755.5	1761.7	3137.1	1980.3	3169.9	2822.5	1849.3	3478.8	3041.9	16	11	14	7	14
Q3TGI6	Uncharacterized protein (Fragment) OS=Mus musculus GN=Pitpna PE=2 SV=1	0	147.477	55.0432	22	223	19	1	347	39.6	8.66		0.787	0.843	0.833	0.849	0.975	5662	6636.3	6413.5	4882.6	4570.1	5183.9	5776.3	5682.7	3915.3	3701.5	4256.8	4769.3	5900.5	5434.8	6019.8	3831.5	6962.8	6330.4	3871.2	4458.2	4811.9	3418.1	4528.4	3652.4	3658.4	4179.3	4153.1	18	17	18	15	15
P54071	Isocitrate dehydrogenase [NADP], mitochondrial OS=Mus musculus GN=Idh2 PE=1 SV=3	0	147.25	57.3009	25	160	24	1	452	50.9	8.69		0.792	0.859	0.824	0.814	0.969	2807.5	4167.6	5001.5	5946	3987.1	6660.8	2940.5	3266.3	3694.9	5163	3914.7	4943.9	3562.6	3192.1	3664.7	3349.5	4761.8	4684.5	5363.4	5191.1	3802.6	4886.3	3312.9	4853.2	4422.8	3209.5	3866.6	9	14	13	13	13
Q9Z140	Copine-6 OS=Mus musculus GN=Cpne6 PE=1 SV=1	0	146.906	42.3698	24	160	23	1	557	61.7	5.59		0.939	1.078	0.963	0.969	1.006	4496.5	2859	2771	4767.6	4100.7	4938.5	4433.1	2414.1	3224.3	5690.8	4303.4	6180	2759.3	2905.8	2797.9	3476.8	3278.7	2700.8	4632.8	4743.4	2628.5	4623.3	4133.2	4492.2	4452.6	4041	3918.7	14	15	13	20	14
Q8CGY8	UDP-N-acetylglucosamine--peptide N-acetylglucosaminyltransferase 110 kDa subunit OS=Mus musculus GN=Ogt PE=1 SV=2	0	146.163	29.9235	23	102	23	1	1046	116.9	6.7		0.962	1.028	0.962	1.032	0.968	1566.7	3026.8	2344.2	2555.9	1973.4	1868.1	1767.3	3432.8	2386.9	2977.7	1794.8	1600.2	3553.3	3135.8	3464.1	1817.4	3102.7	2261.9	2532.6	2655.3	2256.2	2753.3	2043.8	1280.8	2693.3	1787.3	1751.5	7	16	13	14	12
Q91XM9	Disks large homolog 2 OS=Mus musculus GN=Dlg2 PE=1 SV=2	0	146.037	35.9155	25	108	18	1	852	94.8	6.24		0.913	0.992	0.956	0.991	0.965	1295.7	1812.5	765.9	1905.5	1727.3	1388.1	1200.9	1882.4	563.1	2170.1	1783.3	1577.7	1791.7	1803.6	1623.7	1966.5	1792.9	686.5	1842	2014.5	556.4	2058	1829.1	1252.5	2032.7	1813.3	1712.6	5	8	7	11	10
Q9CWZ7	Gamma-soluble NSF attachment protein OS=Mus musculus GN=Napg PE=1 SV=1	0	145.968	60.8974	18	251	17	1	312	34.7	5.41		0.88	0.92	0.902	0.943	0.973	7048.4	5856.2	6948.5	9225.1	11222.2	9790.2	6385	5465.2	5541.4	8646.6	11625.9	9002.8	5997.4	5630.9	6032.3	10207.1	6008.5	6851.6	8688.6	9070.8	6578.5	8029.7	10853	7434.3	7956.8	11147.2	10589.3	13	15	15	17	16
Q9R0Y5	Adenylate kinase isoenzyme 1 OS=Mus musculus GN=Ak1 PE=1 SV=1	0	145.958	76.8041	18	155	18	1	194	21.5	5.81		0.93	1.022	0.96	1.033	0.995	4098.1	3014	2876	2683.1	1854.8	2911	4081	3459.5	2675.6	2816.3	2057.5	2682.6	3396.7	3476.8	3392.9	1952.6	3315.9	2867.8	2596.6	2688.7	2719.9	2880.3	1832.9	2006.6	2483.9	1829.5	1952.9	14	12	13	13	12
B2RSH2	Guanine nucleotide-binding protein G(i) subunit alpha-1 OS=Mus musculus GN=Gnai1 PE=1 SV=1	0	145.84	66.6667	19	301	9	1	354	40.3	5.97		0.792	0.758	0.866	0.815	0.94	1147.2	1080.8	1669.7	1099.9	1399.9	894.1	1231.7	900.5	1007.9	738.4	1368.3	468.2	983.1	948.3	951.4	910.3	1109.6	1539.1	836.4	1004.9	1240.1	754.6	1372.8	557.2	774.9	1356.7	1394.7	9	6	6	7	6
Q8K1M3	Protein kinase, cAMP dependent regulatory, type II alpha OS=Mus musculus GN=Prkar2a PE=1 SV=1	0	145.751	55.2239	18	138	15	1	402	45.6	4.93		0.77	0.838	0.847	0.828	0.953	2244.8	2393.2	2627.1	2087.3	2347.4	1852.5	2223.6	2182.7	1525.2	1791.9	2302.3	1417.8	2242.9	2280	2315.5	1672.5	2499.9	2510.1	1748.5	1888.4	1920.4	1313.3	2387.9	1211.9	1538.3	2350.2	2191.7	8	10	11	10	12
P63330	Serine/threonine-protein phosphatase 2A catalytic subunit alpha isoform OS=Mus musculus GN=Ppp2ca PE=1 SV=1	0	143.841	65.0485	17	143	2	1	309	35.6	5.54		0.861	0.961	0.94	0.951	0.996	806.4	805.1	1286	917.1	1101.6	1217.7	740.2	647.1	1280.5	952.1	963.5	1399.6	671.8	685.7	701.8	1064.3	781.8	1156	969.3	908.8	1333.2	689.3	954.6	1006.8	894.9	1138.8	924.5	2	2	2	2	2
Q99LX0	Protein/nucleic acid deglycase DJ-1 OS=Mus musculus GN=Park7 PE=1 SV=1	0	143.701	77.7778	14	162	14	1	189	20	6.77		0.971	1.065	1.038	1.07	1.051	4274.2	3361	5052.2	3130.2	4590.4	4314.4	4059.8	3654.5	5170	3573.5	5207.3	4525.8	4123.7	3737.5	4062.3	4386.6	3669.2	5255.8	3282.3	3403.6	5156.8	3253.2	4715.1	3073.2	3116.7	4562.9	5023.9	14	12	13	12	12
Q8CGC7	Bifunctional glutamate/proline--tRNA ligase OS=Mus musculus GN=Eprs PE=1 SV=4	0	143.684	22.4868	27	71	26	1	1512	170	7.66		0.91	0.978	0.993	0.985	0.965	2800.8	1692.4	1729.4	1250.5	2210.4	1654.5	2841.2	1846.9	1474.5	1320	2207.2	1453.5	1925.4	1949.6	1941.9	1835.5	1777.2	1600.6	1170.2	1189.4	1477.8	1099.8	2167.7	1340.6	1123.7	2357.8	2234.1	14	11	9	10	10
Q9CWJ9	Bifunctional purine biosynthesis protein PURH OS=Mus musculus GN=Atic PE=1 SV=2	0	143.665	48.9865	20	69	20	1	592	64.2	6.76		0.882	0.997	0.972	0.955	1.048	730.8	1430.4	1710.3	1418.1	1014.9	1789.7	624.2	1415.7	1763	1483	1076.5	1835.9	1460.6	1273.1	1589.7	907.1	1554.4	1786.2	1618.2	1615.7	1490.3	1472.2	955.2	1414.1	1398.6	1056	1023.8	5	9	12	12	9
Q80TZ3	Putative tyrosine-protein phosphatase auxilin OS=Mus musculus GN=Dnajc6 PE=1 SV=2	0	143.581	29.4243	22	131	20	1	938	102.2	7.23	Phospho [S593; S595]	0.891	1.026	0.944	0.978	1.018	3116.4	3128	3999	2593.6	3343.1	3838.6	3192.2	3255.3	3555.7	2362.3	3294.8	5121.2	3122.8	3162.6	3513.9	3159.3	3317.3	3970.6	2451.3	2611	3222.5	2231.4	3286.1	3282.8	2119.2	3224.8	3277.4	10	15	15	14	17
Q3TWG5	Dynein cytoplasmic 1 light intermediate chain 1 OS=Mus musculus GN=Dync1li1 PE=1 SV=1	0	143.354	48.9484	24	124	24	1	523	56.6	6.42	Phospho [T518; S523]	0.869	0.912	0.941	0.913	0.982	2641.1	3819.2	3538.5	2334.4	2832.9	4401.4	2321.9	3547.1	3221.3	1498.6	2973.5	4866.7	3690.4	3615.4	3779.1	2513.7	3740.6	3485.8	2226	2193.5	2942.7	1779.4	2953.1	4214.1	2018.7	2881	2971.1	10	13	13	10	12
F8VPN4	Amylo-1,6-glucosidase, 4-alpha-glucanotransferase OS=Mus musculus GN=Agl PE=1 SV=1	0	142.759	24.3473	28	64	28	1	1532	174.2	6.74		0.941	1.059	0.926	0.872	0.975	1618.8	1638	1309.2	1121.2	1296.9	714	1494	1344.5	1492	987.6	1444.3	1158.4	1351.2	1393.1	1235.4	1068.5	1579.4	1198.2	1122.3	1005.8	1320.1	939	1152.2	894.7	1050.2	1107	1215.4	6	12	11	10	9
A2A7S7	Tyrosine--tRNA ligase OS=Mus musculus GN=Yars PE=1 SV=1	0	142.414	53.7234	31	136	31	1	564	63	8.44		0.714	0.841	0.82	0.837	0.894	5608.3	5967.1	5242.4	3944.7	2922.6	5143.7	5901.2	5378.2	3806.9	3066.2	2345.4	4152.7	5292.9	5296	5663.4	2308.5	5785.2	4872	3133.6	3247.2	4017.8	2574.3	2206.3	3139.3	2812.3	2538.7	2605.9	20	18	16	15	11
Q3U7K1	Serine/threonine-protein phosphatase OS=Mus musculus PE=2 SV=1	0	142.306	58.2043	17	155	4	1	323	37	6.54		1.033	1.024	1.057	0.839	1.063	80.8	507.6	287.4	388.9	325.2	630	148.3	417.2	161.6	456.6	282.6	818.4	391.8	387.7	410.7	204.5	472.4	273.8	433.8	392.7	167.2	384.6	341.8	1105.7	464.3	298.2	359.7	1	2	1	2	1
Q921I1	Serotransferrin OS=Mus musculus GN=Tf PE=1 SV=1	0	142.213	41.7504	26	116	3	1	697	76.7	7.18		0.76	0.878	0.965	0.957	1.055	4878.5	2828.2	2785.5	3099	2989	3108.1	3648.1	2592	3064.9	2715.9	3196.9	1981.4	2836.9	2040.4	3150.5	3056.2	3426.5	2736.5	3330.1	3709.3	2642	2624.8	2631.7	1529.3	3251.1	2472.7	3612.7	19	15	17	15	17
V9GZG5	Glutamine synthetase OS=Mus musculus PE=3 SV=1	0	142.175	38.5445	16	253	1	1	371	42	6.58		0.416	0.7	0.382	0.387	0.649	183.5		138.7	71.9	53.6		507.2		58.4	66.3	5					15.8		113	10.4	53.9	40.2	47.5	6.3		27.4	13.2	15.3	1		1	1	1
A0A0R4J117	Immunoglobulin superfamily member 8 OS=Mus musculus GN=Igsf8 PE=1 SV=1	0	141.982	34.5336	15	106	15	1	611	65	7.84		0.931	1.043	0.935	0.927	0.924	1374.1	1560.8	2324.1	2271.3	1274.6	1672.1	1356.2	1580.1	3625.6	2279.1	1142.1	1613.8	1422.9	1540.3	1459.4	1016.7	1648.5	2061.3	2139	2259.9	3383.5	1977.6	1053.1	1380.2	1904.7	1042.6	1216.2	10	9	10	13	9
Q63810	Calcineurin subunit B type 1 OS=Mus musculus GN=Ppp3r1 PE=1 SV=3	0	141.851	73.5294	12	193	12	1	170	19.3	4.81		1.009	0.95	0.931	0.927	1	2942.3	4133.6	2924	3856.2	3788.7	3676.1	3144.2	4144.3	2494.8	4074	3437.5	2984.8	3744.6	4349.6	4380.1	3119.3	4473.8	3191.6	3642.8	3458.8	3345.9	3844.1	3947.2	2967	3371.4	3714.4	3299.7	7	9	10	10	8
Q01065	Calcium/calmodulin-dependent 3',5'-cyclic nucleotide phosphodiesterase 1B OS=Mus musculus GN=Pde1b PE=1 SV=2	0	141.45	40.5607	18	97	16	1	535	61.2	5.72		0.865	0.933	0.915	0.98	0.999	2500	2812.2	1780.8	1310.6	1659.1	2204.1	2994.5	3141.6	1221.2	1143.4	1449.5	2082.1	3493.6	3576.4	3649.7	1111.4	3074	1785.2	1144.5	1307.7	1678.6	947	1423.5	1558.3	1128.4	1382.1	1418.1	13	12	10	10	9
Q8CGK3	Lon protease homolog, mitochondrial OS=Mus musculus GN=Lonp1 PE=1 SV=2	0	141.357	39.3045	25	87	25	1	949	105.8	6.57		0.795	0.828	0.837	0.78	0.928	1865.5	2651.8	2096.6	2215.4	1715.4	2073.4	1759.7	2150	1469.5	1811.8	1731.8	1466.4	2014.9	1878.5	2097.2	1375.7	2507.1	2175.5	1683.3	2063	1862.1	1555.1	1669.9	1428.5	1600.9	1697.4	1733.8	10	13	10	12	11
Q8C419	Probable G-protein coupled receptor 158 OS=Mus musculus GN=Gpr158 PE=1 SV=2	0	141.223	25.5	26	91	26	1	1200	134.3	8.09		0.981	1.06	1.098	1.027	1.063	1953.2	1414.5	945.9	2128	2087.8	2468	2234.9	1209.6	1187.5	2275.7	2107.9	2675.7	1378	1208.1	1261.1	2042.9	1256.9	1149.3	2434.7	2081.2	809	2130.1	1932.2	2884.4	2187.6	2295.4	2187.8	11	12	6	15	12
Q5SSL4	Active breakpoint cluster region-related protein OS=Mus musculus GN=Abr PE=1 SV=1	0	141.157	41.6764	28	105	26	1	859	97.6	6.58		0.889	0.974	0.975	0.925	0.959	1336.6	2423.3	3056.8	2934.9	3563	1493.6	1432.7	2296.6	3563.8	2711.9	3836.9	1077.5	2257.6	2333.8	2031.3	3253.6	2175	3436.7	2666.8	2790.4	3246.1	2552.3	3577.7	972.9	2562.2	3703.4	3713.8	9	14	16	12	15
P50518	V-type proton ATPase subunit E 1 OS=Mus musculus GN=Atp6v1e1 PE=1 SV=2	0	140.555	57.5221	17	199	17	1	226	26.1	8.43		1.01	0.994	1.023	1.02	0.99	4788.7	4772.4	8330.3	5763.9	4754.4	6304.1	4749	4593.4	9419.6	5679.6	5104	5365.2	4862.8	4501.3	4148.2	5695.2	4406.7	9522.7	5246.7	5549.8	10545.9	5461.8	5459.6	4853.5	5348.8	5376.4	5202.6	14	13	16	14	12
P35700	Peroxiredoxin-1 OS=Mus musculus GN=Prdx1 PE=1 SV=1	0	140.394	75.3769	16	179	14	1	199	22.2	8.12		0.702	0.83	0.759	0.768	0.92	5090.7	6576.9	7657.5	4063.2	5094.4	6468.9	5365.7	4932.5	6297.3	3208.7	4255.1	4937.4	4769.4	5683.4	5482	3332.6	6404.1	7684.7	2911.3	3409.1	6236.6	2546	3736.6	3438.9	2545.8	3745.9	4123.5	12	12	13	11	11
Q99PU5	Long-chain-fatty-acid--CoA ligase ACSBG1 OS=Mus musculus GN=Acsbg1 PE=1 SV=1	0	140.362	33.9806	21	88	21	1	721	80.4	5.94		0.889	0.99	0.932	0.881	0.977	2599.3	2158.8	664.7	3184.3	3453.6	2516.2	2634	2220.6	987.4	2235.6	3205.9	2166.2	1941.8	2078.8	2210.7	2546.4	2204.1	697.9	2706.3	3075.9	766.2	2289.2	2939.3	2085.3	2356	3204.5	3445.5	11	12	4	11	17
B9EJ23	Cask protein OS=Mus musculus GN=Cask PE=2 SV=1	0	140.296	36.0227	31	86	1	1	880	100.1	6.35		0.513	0.542	0.503	0.365	0.968			109.8		303				61.5		158					117.3		100.7			41.3		201.7			152.8	169.9			1		1
Q3UK83	Uncharacterized protein OS=Mus musculus GN=Hnrnpa1 PE=2 SV=1	0	139.795	48.5255	17	138	13	1	373	38.8	9.13	Phospho [S6]	1.017	1.001	0.982	0.978	0.942	3363.6	1939.4	794.9	1382.9	1513.7	1536	3170.2	1907.7	1084.2	1669.5	1087.5	1347.1	1812.5	1750.7	1826.9	1562.3	1872.8	649.7	1693.8	1512.5	815.5	2142.6	1325	1354.1	1907	1311.4	1168.2	9	10	8	11	10
P47738	Aldehyde dehydrogenase, mitochondrial OS=Mus musculus GN=Aldh2 PE=1 SV=1	0	139.772	46.2428	20	128	18	1	519	56.5	7.62		0.798	0.9	0.964	0.885	0.986	4590.7	2261.1	3670.2	2745.6	2661.2	2886.2	4626.8	2037.9	2750.6	2412.5	2656.2	2559.8	2645.6	2241.7	2261.2	1865.2	2533.3	3715.4	2169.3	2604.3	3154.4	1905.5	2295.8	1943.9	2035.5	2577.3	3268	15	12	15	12	12
Q8CD76	Kinesin light chain 1 OS=Mus musculus GN=Klc1 PE=1 SV=1	0	139.32	46.9156	24	91	16	1	616	69.5	5.96		0.816	0.841	0.876	0.833	0.934	2833.8	2404.7	3889.1	2168.3	1823.9	3031.5	3095.6	1785.2	2540.5	1655.3	1750.3	2709.1	1812.1	1785.9	2049.4	1665.4	2279.2	3710.2	1754.7	1771	3105	1544.3	1720.5	2399	1810.4	1777.3	1675.7	13	13	16	11	8
Q91ZJ5	UTP--glucose-1-phosphate uridylyltransferase OS=Mus musculus GN=Ugp2 PE=1 SV=3	0	139.01	40.3543	19	140	19	1	508	56.9	7.61		0.768	0.872	0.852	0.789	0.938	4613.3	4664.9	4009.4	4174.3	3088.7	3473.3	4722.2	3294.1	2993.6	3564.9	3051.7	3313.6	3309.2	3522.5	3434.2	2453.3	4646.8	3705.9	3174.6	3753.3	3363.1	2811.5	2783.8	2368.6	3122.3	2759.7	3048.1	12	14	11	13	14
Q8BMF3	NADP-dependent malic enzyme, mitochondrial OS=Mus musculus GN=Me3 PE=1 SV=2	0	138.238	46.0265	22	105	21	1	604	67.1	7.83		0.776	0.848	0.864	0.81	0.892	2832	3202.5	2389.7	1057.4	1732.9	2035.6	2554.5	2984.1	1832.5	855.9	1625.4	1522.2	2747.6	2914.4	3150.3	1223	3454	2323.3	832.3	851.3	1971.8	807.3	1508.3	1352.1	824.5	1569.8	1667.8	11	16	11	8	12
Q9DB77	Cytochrome b-c1 complex subunit 2, mitochondrial OS=Mus musculus GN=Uqcrc2 PE=1 SV=1	0	137.996	49.6689	20	132	19	1	453	48.2	9.25		0.828	0.807	0.813	0.829	0.905	3217.5	3345.1	4489.9	2411.5	3985.6	3377.1	2662.5	3336.7	2351.1	2533.8	3546	2169.3	2902.7	2992.6	2779.5	4441.1	2987.8	4460.7	1893.4	2285.2	3018.5	2096.7	4357	2562.8	2180.8	3456.2	3922.3	9	14	16	15	16
Q61171	Peroxiredoxin-2 OS=Mus musculus GN=Prdx2 PE=1 SV=3	0	137.533	68.6869	11	190	11	1	198	21.8	5.41		0.956	0.945	0.939	0.932	1.018	5175.2	6546.6	5529.4	3673.2	5962.5	8471.6	5590.1	6553.6	4265.6	3523.9	5977	7443.7	7028.7	6774.8	7539.7	4263.1	7138.2	6103.6	3267	3380.4	5340.5	3059.3	6004	7521.9	3088.8	5440.8	5836.4	10	9	10	9	8
P27546	Microtubule-associated protein 4 OS=Mus musculus GN=Map4 PE=1 SV=3	0	137.502	22.5778	23	89	12	1	1125	117.4	4.98		0.945	0.948	1.062	0.91	1.011	1404.5	2212	2068.3	2830.3	2995.9	3607	1713.9	1421.5	2320.1	2535.8	2854.3	3607	1594.6	1552.5	1539.3	3070.3	2041	1825	2836.8	2817.8	2171.7	2636.5	2449.9	3472.4	2684.4	3094.5	3151.1	10	9	13	12	11
W6PPR4	480-kDa ankyrinG OS=Mus musculus GN=Ank3 PE=4 SV=1	0	137.397	7.43306	29	88	21	1	4332	473.5	6.52		1.001	0.991	0.993	0.983	0.926	1174.7	1804.7	1416	1888	1406.3	1229.8	1060.8	1836.4	1294.4	2051.6	1405.3	1265.1	1750.1	1686.1	1671.5	1462.2	1670.1	1348.8	1861.1	1665	1692.1	1875.4	1335.1	1149.8	2134.4	1298.1	1367.9	7	9	10	9	9
Q3UZG3	Uncharacterized protein OS=Mus musculus GN=Hnrnpa3 PE=2 SV=1	0	137.218	46.438	21	162	20	1	379	39.7	9.1		0.815	1.082	0.809	0.972	0.849	2232.4	3604.5	2263.9	3843.5	2294.1	2652.2	3141.7	3645.1	2957.8	4304.6	1445.8	2878.5	3315.4	3592.7	3427.5	2500.3	3416.4	1839.8	2749.1	2816.6	1918.9	2788.5	1512.1	2423.3	3095.5	1630.2	1534	13	13	13	15	10
E9Q452	Tropomyosin alpha-1 chain OS=Mus musculus GN=Tpm1 PE=1 SV=1	0	136.992	60.8541	27	184	2	1	281	32.5	4.77		1.261	0.989	1.156	1.064	1.025	5857.4	8917.3	6919.8	8249	5615.2	5516.1	6001.7	7361.9	7687.6	7607.6	5227.6	6538.3	8129.6	7368.6	7330.7	6284.8	8286.1	5848.3	9539.6	8132.7	9230.1	10173.7	5150.7	9115.6	10173.5	5923.9	5633	14	15	18	18	16
C7G3P1	MKIAA0654 protein (Fragment) OS=Mus musculus GN=Ppfia3 PE=2 SV=1	0	136.507	26.4257	31	98	26	1	1245	138.4	5.77		1.052	1.025	1.009	1.048	1.001	1709.9	2726.2	3405.7	1909.8	2141.4	2762.4	1683.8	2526.3	4345.5	2145.4	1918.2	2732	2695.4	2532	2558.9	2285.7	2764.6	3283.1	2142.6	1917.8	3991.5	2284.6	1904.1	2710.4	2055.5	1954.4	1918.1	12	15	15	13	8
E9PYH2	Cytosolic acyl coenzyme A thioester hydrolase OS=Mus musculus GN=Acot7 PE=1 SV=1	0	136.245	52.3438	16	188	16	1	384	42.8	8.68		1.002	1.015	1.077	1.024	1.095	3295	5723.3	4018.6	3756	4309.7	3199.8	3229.6	5748.4	4469.5	3398.2	4699.4	3215.8	6216	5978.4	6137.6	3575.8	5924.4	5317.9	4191.1	3873.5	4923.1	3776.4	4156.9	2654.9	3791.2	4420.6	4699	12	13	11	14	11
Q7TQI3	Ubiquitin thioesterase OTUB1 OS=Mus musculus GN=Otub1 PE=1 SV=2	0	135.42	69.0037	15	169	15	1	271	31.3	4.94		0.995	0.974	1.047	1.048	1.051	3490.9	2581.5	5243.8	3839.8	5142.6	3779.6	3427.3	2551	4893.1	4094.7	6219.4	2698.3	2881.5	3089.2	2949.1	5070.9	2686.8	6168	4274.7	4255.9	5215.3	4403.6	5740.7	3003.6	4111.9	5889.1	5894	10	11	11	11	8
P12658	Calbindin OS=Mus musculus GN=Calb1 PE=1 SV=2	0	135.373	65.1341	17	125	16	1	261	30	4.83		0.885	0.877	0.87	0.848	0.993	4860.9	3042.1	4380.5	4296	3453.5	4508.2	4557.5	2812.9	2734.3	3744.4	3382.3	4262.9	2687.8	2672.8	2925.9	2373.3	3063.4	4686	3655.3	4285.2	4054.6	3359.2	3484.6	3777.4	3448.6	3237.8	3249.6	10	11	12	9	10
O70589	Peripheral plasma membrane protein CASK OS=Mus musculus GN=Cask PE=1 SV=2	0	135.233	34.4492	31	85	1	1	926	105	6.43	Phospho [S582]	0.9	1	0.98	0.965	0.979	1207.3	2532.4	1491.1	1412.5	2407.2	2254.5	1208.6	2678.5	1528.5	1394.3	2299.7	2202.5	2572.2	2711.3	2577.5	2111.6	2530.9	1305.5	1562	1467.3	1345.5	1306.7	2288.1	1816.8	1515.8	2257.3	2186.2	8	16	12	13	14
A0A1S6GWH1	Uncharacterized protein OS=Mus musculus GN=Psmc5 PE=2 SV=1	0	134.92	53.6058	20	107	19	1	416	46.6	7.88		0.773	0.804	0.82	0.785	0.953	2166.3	3389.2	2136.7	2987.2	3514.3	2858.9	1905.9	2955.2	1232.2	2319.7	3475.3	2190.2	2871.3	2821.3	3304.6	2472.7	3627.2	2131.1	2412.5	2668	1670.2	1930.5	3266.3	2098.5	2161.5	3181.3	3351.5	10	14	10	11	12
Q6ZPE2	Myotubularin-related protein 5 OS=Mus musculus GN=Sbf1 PE=1 SV=2	0	134.728	18.5324	27	85	26	1	1867	208.6	7.12		0.908	0.965	1.008	0.895	0.961	2028.1	2182.5	1179.4	1627.6	1773.3	1188.7	2057.5	2036.8	1020.4	1780.3	1921.5	968.3	1875.4	1924.9	1948.4	1570.3	2073.2	1123.2	1615.9	1740.2	995.1	1635.3	1837.9	974.5	1798.9	1839.2	1798	12	15	11	12	14
Q6ZQ84	MKIAA0617 protein (Fragment) OS=Mus musculus GN=mKIAA0617 PE=3 SV=1	0	134.698	37.5	27	97	27	1	792	91.2	8.68		0.799	0.851	0.852	0.801	0.927	3240.7	2442.2	2515.3	3604.4	1433.6	2373.1	3345.8	2133.5	1947	2686.9	1294.1	1899.9	2138.7	2120.9	2150.2	936.7	2542.8	2164.4	2962.3	3337.9	1898	2829.8	1256.3	1692	2701.2	1294.9	1305.1	12	13	13	16	9
Q9QUR6	Prolyl endopeptidase OS=Mus musculus GN=Prep PE=1 SV=1	0	133.983	41.6901	25	90	25	1	710	80.7	5.73		0.772	0.844	0.834	0.832	0.918	1558.8	2605.9	3240.3	2966.7	1284.1	3206.9	1367.4	2247.2	2811.3	2245.8	1192.4	2488	2442.2	2291.9	2618.5	938.3	2788.5	3092.2	2361.2	2746.8	2579.5	1825.7	1173.1	2475.8	2209.1	1117.2	1131.3	9	8	13	13	10
Q3TVV6	Uncharacterized protein OS=Mus musculus GN=Hnrnpu PE=2 SV=1	0	133.7	31.375	25	138	1	1	800	87.9	6.24		0.86	0.972	0.961	0.917	1.007	3562.9	3568.2	3610.9	6616.6	4453.2	4283.1	3956.9	3326	3603.1	6670.7	4057.4	3825.2	3376.7	3106.4	2999.5	4123.6	3166.6	3352.6	7240.2	6969.7	2808.9	5262.7	4203.3	3580.6	6401.4	4054.1	4423.5	10	17	14	18	15
Q9Z268	RasGAP-activating-like protein 1 OS=Mus musculus GN=Rasal1 PE=1 SV=2	0	133.497	31.9149	25	114	25	1	799	89.3	6.37		0.75	0.842	0.823	0.808	0.932	1964	2641.9	3735	3904.9	3380.5	2379.3	1751.8	2428.9	2473.9	3548.3	3138.6	1804.2	2280.9	2186.3	2475.7	2391.9	2724.5	3709.6	3215.3	3558	3084.6	2835.1	2949.1	1350.7	3093.4	3015.3	2905.6	9	14	13	18	14
B2RRY8	Hippocalcin-like 4 OS=Mus musculus GN=Hpcal4 PE=1 SV=1	0	133.401	80.1047	14	110	11	1	191	22.2	4.89		0.769	0.793	0.638	0.729	0.814	3290.3	3720.7	3085.7	1805.8	1753.2	1427.5	4032.8	2912.6	1814.5	1552.9	953.4	1220.7	2561.2	2918	3266.7	940.1	3029.5	2422.7	1420.5	1555.8	2020.4	1534.2	1275.2	1102.6	1557.2	952.6	754.8	10	10	10	7	5
Q9QVP9	Protein-tyrosine kinase 2-beta OS=Mus musculus GN=Ptk2b PE=1 SV=2	0	133.352	28.9395	27	101	26	1	1009	115.7	6.35		0.884	0.915	0.913	0.91	0.969	2513.7	1257.5	3779.7	3192.8	3093.9	1566.5	2619.4	1073.3	2519.2	3525.9	2886.2	1484	1137.6	1020.3	1125.9	2794.7	1214.7	3443.3	3179.7	3007.4	3137.6	2895.5	2771.1	1389.8	3149.2	2798.8	2854.8	12	12	17	16	16
E9Q035	Predicted gene 20425 OS=Mus musculus GN=Gm20425 PE=4 SV=1	0	132.814	29.5501	25	110	2	1	978	107.7	7.77		1.374	2.113	0.01	0.01	0.87			122.7			140.7			800.8			121.9						242.4			455.3			100.4						1
Q542P2	Glycoprotein m6a, isoform CRA_b OS=Mus musculus GN=Gpm6a PE=1 SV=1	0	132.797	21.5827	10	388	10	1	278	31.1	5.27	Phospho [S256; S267; T268; S270]	0.931	0.904	0.999	1.061	1.018	4510.9	6305.3	9387.6	7387.8	5055.1	6355.8	3675.5	6579.8	6692.9	6025.6	5302.2	6374	7925.3	6055.1	7035.6	5111.1	5217	9362.3	7469.2	10828.4	6700.2	7646.5	4942.6	6408.9	8357.3	5270.3	5186.6	11	13	12	12	14
Q542I9	MCG122657 OS=Mus musculus GN=Psmc1 PE=1 SV=1	0	132.728	56.3636	20	98	19	1	440	49.2	6.21		0.764	0.822	0.86	0.791	0.97	1934.2	1622.5	1595.8	2453.5	2087.6	1595.4	1867.5	1169.1	1093.4	2116.6	1900.6	1308.8	1181.4	1281	1362.6	1781	1703.5	1508.2	2036.1	2176.9	1113.1	1932	1867.9	1070.7	1850.4	2179.4	1993.7	10	6	8	9	10
A2AGQ8	MAP kinase-activating death domain protein OS=Mus musculus GN=Madd PE=1 SV=1	0	132.575	22.0871	27	119	1	1	1562	172.7	6.27	Phospho [S1015; T1017]	0.877	0.846	0.897	1.007	0.924	161.1		451.1	108.1	114.8		134.2		380.9	72.7	122.5					129.6		411.7	92.5	101.4	423.9	89.7	106.7		110.7	90	120.6	1		1	1	1
P51881	ADP/ATP translocase 2 OS=Mus musculus GN=Slc25a5 PE=1 SV=3	0	132.442	58.7248	18	233	7	1	298	32.9	9.73		0.754	0.772	0.774	0.731	0.818	6849.1	2398.5	2176	4427.2	3331.2	2461.5	5669.7	2212	1378.4	3906.9	2470.4	1543.9	1899.4	1645.5	2050.9	2533.3	2044.7	2125.2	3064.3	3486	1509.2	3530	3471.7	1445.9	3409.3	2705.6	3174.6	7	6	6	6	7
P62715	Serine/threonine-protein phosphatase 2A catalytic subunit beta isoform OS=Mus musculus GN=Ppp2cb PE=1 SV=1	0	131.576	65.0485	17	121	2	1	309	35.6	5.43		0.971	1.061	0.995	1.151	0.997	1031.5	1966.9	2336.5	2357.8	1967.9	1742.7	1225.5	2467.6	2104.9	1940.3	2175.3	2037.2	3311.5	2434.9	2369.8	1826.4	2018.1	2189.7	2107.3	2245.9	1810	1885	2099.2	1948.7	2013.1	1901	2016	7	13	10	10	10
A0A0J9YUL3	Septin 11, isoform CRA_b OS=Mus musculus GN=Sept11 PE=1 SV=1	0	131.466	53.4722	18	167	10	1	432	49.8	6.68		0.717	0.802	0.852	0.753	0.871	4510.4	2701.3	3689.5	2423	2150.4	2045	4688.7	2594.2	1872.2	1809.5	1934.9	1460.4	2425.7	2339.2	2372.3	1162.4	2414.2	3534	1827	1831.6	2276	1786.8	1749.2	1237.3	1941.7	1589.5	2077.6	10	10	10	8	8
Q3ULZ3	Phosphoserine aminotransferase OS=Mus musculus GN=Psat1 PE=2 SV=1	0	130.627	49.7297	17	140	16	1	370	40.4	8.03		0.8	0.876	0.875	0.831	0.938	4096.1	3816.7	3894.5	2580.9	3880.2	3426.2	3668.6	3513.1	2727.1	2239.3	4136.7	2841.8	3168.8	3650.1	3537.5	3244	3828.8	4005.5	2035	2365.8	3250.9	1850.7	3769.9	2424.3	2016.2	3744.5	3996.4	11	12	13	13	14
Q9R1P4	Proteasome subunit alpha type-1 OS=Mus musculus GN=Psma1 PE=1 SV=1	0	130.544	73.384	15	134	15	1	263	29.5	6.46		1.112	1.084	1.102	1.06	1.035	4551.4	5024.3	3149.4	3191.3	2581	2518.4	5695.8	4488.7	3817.1	3504.7	2757.8	2598.3	4707.3	5069.6	4780.2	2783.7	5112.1	3207.8	3515.2	3130.1	4492.9	3540.2	2241.3	2460.2	3463.7	2552.1	2694.5	10	12	9	10	11
Q8K596	Sodium/calcium exchanger 2 OS=Mus musculus GN=Slc8a2 PE=1 SV=1	0	130.459	26.7101	19	102	18	1	921	100.6	5.12		0.796	0.89	0.804	0.914	0.866	3012.3	3102.4	2480.2	2947.7	2556.9	2273.7	3680.9	2745.7	1617.1	2996.4	2668.5	1427.3	2741.8	2682.6	2715.7	3547.8	3021.2	1840.8	2491.2	2597.9	1611.3	2700.5	2633.2	1317.1	2537.9	2373.1	2257.2	10	11	12	13	13
Q3TIC8	Uncharacterized protein OS=Mus musculus GN=Uqcrc1 PE=2 SV=1	0	130.409	45.8333	18	139	17	1	480	52.7	6.1		1.001	1.013	0.982	0.908	0.891	1833.6	4396.9	3090.6	2249.3	2335.2	3254.9	1640.9	5025.8	3021.8	2856.2	2236.5	2766.9	3372.6	4268.1	3383.1	2830.3	3400.7	3105.3	1990.9	2099	2573.8	2661.6	2589.7	3064.6	2538.2	2188.6	2436.4	10	13	13	13	12
F8WGT1	Adenosylhomocysteinase OS=Mus musculus GN=Ahcyl2 PE=1 SV=1	0	129.877	35.7843	22	150	8	1	612	66.7	7.36		0.943	0.89	0.984	0.869	1.05	359	256.5	341.8	133.9	577.2	156.7	307.8	132.3	252.2	118.6	470	339.7	131.8	203.8	195	511.5	250.8	284.8	125	126.9	410.2	47.7	501.4	332.8	111	507.5	613.9	2	1	3	1	4
P00493	Hypoxanthine-guanine phosphoribosyltransferase OS=Mus musculus GN=Hprt1 PE=1 SV=3	0	129.356	72.9358	12	140	12	1	218	24.6	6.68		1.167	1.166	1.347	1.238	1.143	3070.3	3345.7	2524.5	2579.6	3588.6	4053.8	3374.3	3766.3	3519.9	3164.2	4079.3	4291	4191.9	3866.9	3705.2	4198.1	3562.1	2756.3	3584.8	3235.5	3494.8	2947.8	3166.5	5264.2	3923.8	3989.2	4340	9	10	11	8	11
Q60737	Casein kinase II subunit alpha OS=Mus musculus GN=Csnk2a1 PE=1 SV=2	0	129.107	56.5217	20	118	18	1	391	45.1	7.74		0.889	1.001	0.929	0.888	0.962	2742.9	1916.5	1036.9	3364.4	1874.9	3857.1	2631.2	1955.3	1338.1	3001.5	1939.9	3309.5	1729.5	1878.5	2133.9	1312.8	2019	1057.3	2995.7	3258.3	1078.3	2630	1865.6	3158.3	2800.2	1820.2	1790	8	12	10	14	11
Q9D1G1	Ras-related protein Rab-1B OS=Mus musculus GN=Rab1b PE=1 SV=1	0	129.095	77.6119	15	171	6	1	201	22.2	5.73		0.982	1.051	1.001	1.061	0.874	1624	1593.2	1496	1229	813.2	2166.9	1603.9	1581.7	2042.3	1183.6	759.7	2398	1443.6	1700.9	1603	940	1600	1144.5	1313.3	1052.8	1828.3	1504.5	769.4	1595.6	1393.1	809.9	743.4	6	5	5	3	5
G3X9G4	Dynamin-2 OS=Mus musculus GN=Dnm2 PE=1 SV=1	0	128.852	24.1379	26	187	2	1	870	98	7.44		1.277	1.179	1.088	0.912	0.01	127				181.9	182.6	165.6				194.9	225.5				125.5							162.3	253.1		112.3	187	1				1
B2RX08	Spectrin beta chain OS=Mus musculus GN=Sptb PE=2 SV=1	0	128.798	11.8506	22	97	15	1	2329	267.9	5.49		1.233	1.189	1.026	1.282	0.931	390.7	394	204.2	1268.4	79.6	692.7	454.3	514.4	322	1348.8	57.5	1002.2	527.8	441.1	493.3	100.1	369	146.3	1280.8	1133.8	268	1555	64.6	1124.1	1429.7	73.7	51.8	3	6	3	9	1
D3YYS6	Monoglyceride lipase OS=Mus musculus GN=Mgll PE=1 SV=1	0	128.482	60.423	15	111	15	1	331	36.6	7.21		1.073	1.1	1.107	1.19	1.12	1082	1265.5	1664.5	1754.9	2673	2637.6	1269.6	1347.2	1515.5	2582.7	2969.7	2487.1	1537.5	1381.9	1476.1	3672.3	1390.9	1666.6	2254	1994.9	1664.2	2248.1	2801	2362.4	2238.6	3058.8	3116.8	9	8	11	10	10
E9Q453	Tropomyosin alpha-1 chain OS=Mus musculus GN=Tpm1 PE=1 SV=1	0	128.055	54.6939	22	169	0	1	245	28.5	4.78		0.865	1.116	1.065	1.155	0.01					555.2						619.8					641.4							480.3			611.9	570.5					1
P51150	Ras-related protein Rab-7a OS=Mus musculus GN=Rab7a PE=1 SV=2	0	127.431	71.9807	13	156	13	1	207	23.5	6.7		0.83	0.852	0.885	0.826	0.957	5536.6	5144.5	4705.3	3708.8	3845.4	4015.7	5039.2	4757.2	3066.2	3330.7	4126.3	2851.8	4522.6	4664.9	4713.8	3173.7	5307.4	4686.3	3114.2	3952.6	3719.7	3464	3734.2	2617.2	3242.2	3773.4	3975	11	12	10	12	11
Q8BVI4	Dihydropteridine reductase OS=Mus musculus GN=Qdpr PE=1 SV=2	0	127.121	63.0705	11	134	11	1	241	25.6	7.81		0.796	0.891	0.895	0.885	0.998	4695.3	3815.8	3266.2	4948.9	4058.6	4033.4	4864.6	3246.5	2040.8	4020.5	4679.5	3744.8	3179.3	3727.1	3880.6	3849.2	3798.5	3331.5	4395.4	4838.3	2486.1	3544.3	4053.6	2892.3	3865	4377.1	4265.1	13	7	11	9	9
Q3UPX0	Crystallin, mu OS=Mus musculus GN=Crym PE=1 SV=1	0	126.911	51.7572	15	186	15	1	313	33.5	5.67		0.913	0.951	0.969	0.989	1.059	3600.5	3536.5	5144.3	3808.7	5464.5	3106.5	4149.1	3392.2	3499.6	3429.2	5948.6	3057.5	3689.3	3988.5	3829.8	5333.1	4294.3	5011.2	3458.5	3830.2	4152.9	2986.1	5983.5	2651.9	2896.1	6232.6	5841.9	10	9	11	10	9
Q9JKR6	Hypoxia up-regulated protein 1 OS=Mus musculus GN=Hyou1 PE=1 SV=1	0	126.386	32.3323	25	82	25	1	999	111.1	5.19		0.895	0.952	0.914	0.936	1.03	1963.7	1335.4	2911.2	1995.3	2621.1	2785.9	1851.7	1482.9	2314.4	1909.1	2441.4	2752.5	1459.9	1437.2	1350	2036.9	1385.9	3248.8	2009.1	2041.3	2807.1	1510.8	2595.9	2306.4	1613.5	2396.4	2557	10	8	14	12	9
Q8BGT8	Phytanoyl-CoA hydroxylase-interacting protein-like OS=Mus musculus GN=Phyhipl PE=1 SV=1	0	126.334	44.5333	18	138	15	1	375	42.3	6.35		0.863	0.95	0.942	0.991	1.004	3228	2672.9	4259.7	2477.3	4397.3	4476.8	3390.5	2478.5	3774.3	2349.6	4666.5	3756.7	2624.2	2922.2	2793.7	4423.6	2801	4555.1	2275.9	2331.1	4139.4	1825.9	4209.5	3331.7	2078.5	4494.3	4393.2	10	12	15	9	15
Q8R5C5	Beta-centractin OS=Mus musculus GN=Actr1b PE=1 SV=1	0	126.114	55.8511	14	89	5	1	376	42.3	6.4		0.594	0.758	0.728	0.795	0.879	969	209.9	221.1	186.5	675.1	619.8	906.3	200.3	97.6	129.5	661.6	366.5	195.5	280.6	189.4	383.9	234.7	224	106.5	172.7	126.7	91.3	602.1	246.1	122	552.5	503	5	3	3	2	4
P17879	Heat shock 70 kDa protein 1B OS=Mus musculus GN=Hspa1b PE=1 SV=3	0	126.107	34.7352	18	197	12	1	642	70.1	5.72		0.94	0.967	0.903	0.963	0.98	1800.3	719.6	811.9	1455.8	1384	1474.1	1501.1	645.4	1090.9	1310.5	1419.2	1332.1	758.9	573	726.3	1421.8	809.4	889.7	1316.1	1388.4	1282.4	1128.8	1376.4	1063.5	1218.6	1230.8	1489.3	9	6	6	8	7
Q9D394	Protein RUFY3 OS=Mus musculus GN=Rufy3 PE=1 SV=1	0	126.071	46.4819	22	115	2	1	469	53	5.49		0.804	0.829	0.903	0.843	0.963	4284	2934.2	2706	3553.1	3015.5	3669.5	4012.3	2256.3	1920.1	2808	3045.8	2865.7	2210.6	2164.5	2526.9	2955.1	2869.9	2629.2	3082.8	3222.1	2515.6	2271.9	2985.6	2652.1	2721.2	3234.7	3215.4	14	14	12	14	10
P60487	Pyridoxal phosphate phosphatase OS=Mus musculus GN=Pdxp PE=1 SV=1	0	125.768	61.9863	16	94	16	1	292	31.5	5.74		0.895	0.994	0.991	1.018	1.034	1592.3	1837.5	930	2228.2	2195.5	1859	1453.3	1768.8	977	2020.5	2475.3	1866	2182.3	1749.9	1924.1	1879.9	1734.9	971.1	2298.9	2491.9	778.6	1937.1	2603.7	1334.5	2243.5	2288.3	2325.7	8	12	8	11	9
G5E8R1	Tropomyosin 1, alpha, isoform CRA_j OS=Mus musculus GN=Tpm1 PE=1 SV=1	0	125.603	56.4516	23	183	0	1	248	28.5	4.77		1.262	1.039	1.188	1.09	1.026	363.1	315.1	567.5	722.7	521.8	536.1	259.5	344.9	723.8	750.7	505	620.2	290.3	323.2	341.4	595.7	337.2	499.8	758.5	698.7	1018.6	877.8	524.6	600.1	807.5	606.7	574.1	2	3	3	3	3
Q3TWN5	Uncharacterized protein OS=Mus musculus GN=Hnrnpu PE=2 SV=1	0	125.6	31.375	25	129	1	1	800	87.9	6.07		0.595	0.829	1.126	0.01	1.072				122.6						101.7									140.5	122.3		73			138						1
A4PI81	Ca2+-dependent activator protein for secretion 2 isoform b OS=Mus musculus GN=Cadps2 PE=2 SV=1	0	125.569	22.2393	23	94	15	1	1304	148.5	6.1		0.754	0.807	0.795	0.789	0.861	435.9	1132.1	597	372	695.1	630.9	364.7	1019.9	565.7	281.3	611.4	350.4	1013.5	894.1	877.5	467.7	1051.7	591.1	286.5	347.2	579.9	316	508.1	350	285	505.7	618.5	4	7	6	4	5
P31938	Dual specificity mitogen-activated protein kinase kinase 1 OS=Mus musculus GN=Map2k1 PE=1 SV=2	0	125.251	60.8142	20	211	14	1	393	43.4	6.7		0.906	0.993	0.91	1.116	0.949	5382.2	4823.2	6647.3	5757	4700.4	4091.2	4885.2	4836.3	5598.6	7270.7	4094.7	4407.1	5637.3	7244.2	5496.2	4631.5	4713.1	6690.8	5532.4	5081.5	6595.7	5776.5	3874.7	2956	5222.4	4381	3932.6	11	15	17	16	16
P37040	NADPH--cytochrome P450 reductase OS=Mus musculus GN=Por PE=1 SV=2	0	125.059	39.6755	23	81	23	1	678	77	5.53		0.926	0.981	0.962	0.925	0.995	1143	2641.1	1164.8	2004.6	2332.1	3140.2	1320.5	2193	1214	2052.6	2288.6	2754.1	2499.9	2413.1	2324.4	2052.5	2715.2	1033.6	2034.6	2119.1	1021.5	2080.5	2330.3	2367.5	1883.5	2217.7	2366.4	7	12	9	13	13
Q3TG75	Ornithine aminotransferase, isoform CRA_b OS=Mus musculus GN=Oat PE=1 SV=1	0	124.297	56.0364	15	78	15	1	439	48.3	6.62		0.945	1.015	1.03	1.001	0.991	1397.8	2210.6	1184.5	1292.8	2939.7	2147.6	1307.1	2525.6	1183	1152.8	2933.3	2484.5	2662	2602.7	2548	2274	2513	1169.8	1198.1	1164.6	1049.7	1123.8	2765.5	2195.3	1245	2774.3	3002.6	8	13	8	6	9
Q80TT4	MKIAA0719 protein (Fragment) OS=Mus musculus GN=Tomm70a PE=2 SV=1	0	123.812	39.6166	22	118	22	1	626	69.5	8.37	Phospho [S109]	0.685	0.793	0.798	0.714	0.878	5302	2997.8	4020.4	3881.6	5195.3	2435	3680.9	2653.6	3062.9	3249.1	4107.7	1954.3	1889.3	2075.1	2368.2	4348.7	2630.4	4401.8	2586.2	3334.2	2890.7	2366.1	4661.6	1526.5	2933.1	4671.4	5018.5	9	14	11	13	16
Q5SUR3	MCG3634, isoform CRA_b OS=Mus musculus GN=Skp1a PE=1 SV=1	0	123.408	83.4356	13	139	1	1	163	18.7	4.54		0.949	0.919	1.031	1.022	1.017	231.7	309.3	140.2	245.1	123.9	202.5	215.3	202.2	173.6	252.8	127	144.5	299.3	248	285	139.5	336	149.2	267.9	228.4	104.7	327.2	121.8	157.4	306.8	97.1	136.1	2	1	1	1	1
Q9R1T4	Septin-6 OS=Mus musculus GN=Sept6 PE=1 SV=4	0	123.405	46.3134	17	134	10	1	434	49.6	6.43		0.843	0.932	0.921	0.886	0.935	1884.4	1513.5	1222.8	1398.3	1908.5	2847	1956.5	1138.9	1177.2	1335.3	1893	2601.7	1289.5	1276.8	1318.9	1495.9	1326.1	1264.8	1264.4	1348.9	1069.2	1358	1977.2	1680.5	1261.9	1783.9	2002.5	5	5	5	6	5
P21279	Guanine nucleotide-binding protein G(q) subunit alpha OS=Mus musculus GN=Gnaq PE=1 SV=4	0	122.943	53.2033	17	138	12	1	359	42.1	5.68		0.853	0.912	0.891	0.877	0.992	2770.5	1633.5	2775.8	2716.8	2141.3	2409	2459.8	1616.7	1966.6	2573.3	2145.7	2337.5	1502.3	1699.4	1561	1830.6	1764.4	2755.4	2663.2	2510	2365.8	2155.5	2213.6	1783.3	2230.8	2137.5	2109.4	6	7	10	10	11
Q99LC5	Electron transfer flavoprotein subunit alpha, mitochondrial OS=Mus musculus GN=Etfa PE=1 SV=2	0	121.858	57.6577	13	105	13	1	333	35	8.38		0.852	0.875	0.892	0.897	1.017	2702.2	5210.8	3043.7	2686.5	1684.8	1788.2	2491.8	4666.1	2023.6	2271.7	1704.9	1637.1	4755.2	4941.5	5107.1	1395.1	5565.3	3627.7	2230	2481	2602.4	2070.2	1634	1420.3	2018.1	1567.9	1678.7	11	10	11	9	9
D3Z636	Inorganic pyrophosphatase 2, mitochondrial OS=Mus musculus GN=Ppa2 PE=1 SV=1	0	121.833	68.693	19	119	19	1	329	38	7.14		0.894	0.909	0.9	0.93	1.007	3521.6	2012.4	3264.5	3346	3206.2	3445.7	3366.2	1643.6	2717.9	3175.2	3072.1	3271.7	1766.8	1689	1831.8	3086.4	2067.7	3517.3	3007.4	3261.6	2743.1	2952	2661.8	3653.6	3014.5	2790.8	2937.2	14	12	11	12	12
A0A087WSS1	RIKEN cDNA 2310035C23 gene OS=Mus musculus GN=2310035C23Rik PE=1 SV=1	0	121.605	24.6644	21	71	1	1	1192	131.8	5.29		1.495	0.961	0.01	0.01	0.01						391.7						376.5												585.6
E9QM90	RIKEN cDNA 2310035C23 gene OS=Mus musculus GN=2310035C23Rik PE=1 SV=2	0	121.506	24.1776	21	73	1	1	1216	134.5	5.34		1.043	0.944	0.996	0.906	0.953	1072.1	1028.4	984.2	1617.5	944.5	711.1	1106.7	926.6	678.7	1506.5	1267.8	611.9	985.7	942.8	1114.2	659.6	1063	880.7	1447.2	1436.8	838.4	1545.4	1507.4	550.5	1493.7	1023.4	1159.8	9	8	7	11	5
Q3UJW9	Uncharacterized protein OS=Mus musculus GN=Akr1a1 PE=2 SV=1	0	121.177	51.3846	17	148	17	1	325	36.6	7.39		0.741	0.83	0.8	0.833	0.916	4079.2	3499.2	3680.3	3499.5	3049.4	3136.6	3897.4	3054.6	2117.1	2970	2666.1	2827.7	3199.2	3644.8	3659.9	2057.7	3911.7	3275	2618.9	3037.5	2532.8	2489.4	2405.8	2207.6	2435.1	2668.1	2642.1	14	11	12	14	12
Q4FJX9	Superoxide dismutase OS=Mus musculus GN=Sod2 PE=1 SV=1	0	120.994	63.5135	13	211	13	1	222	24.6	8.62		1.434	1.252	1.367	1.463	1.173	3789.2	5102.5	6076.6	6132.4	6724.7	9153.2	3546.5	7244.3	10550.8	8559.3	7098.4	10515.8	9690	8222.5	6825	7629.1	5135.8	7980.5	10197.1	7905.9	9667.4	9926.4	6870.3	15149.6	9797.8	7057.7	8379.5	9	12	12	11	9
Q62108	Disks large homolog 4 OS=Mus musculus GN=Dlg4 PE=1 SV=1	0	120.986	32.3204	22	106	18	1	724	80.4	5.87		1.08	1.094	1.026	1.088	0.979	989.2	2278.9	1227	1273.6	1777.8	1234.2	1054.8	2486.7	1525.3	1541.3	1659.1	1284.1	2294.9	2655.6	1877.8	2063.1	2209.6	1079.5	1416.4	1321.5	1441.5	1463.8	1914	1154.2	1555.6	1692.5	1555.4	5	14	8	9	11
Q3U3D3	Uncharacterized protein OS=Mus musculus GN=Vars PE=2 SV=1	0	120.845	24.3072	25	85	25	1	1263	140.1	7.77		0.967	1.02	1.014	1.161	1.01	2137.9	2111.1	2281.2	2046.7	2389.5	2102.2	2164.7	2291.8	2350.5	2079.5	2239.7	2205	2670.1	2626.2	2683.9	2497.6	2263.8	2455.7	2042.8	1884.9	2422	1879	2203.1	1780.3	1971.2	2211	2339	9	11	12	12	12
O35927	Catenin delta-2 OS=Mus musculus GN=Ctnnd2 PE=1 SV=1	0	120.841	22.2133	21	64	18	1	1247	134.9	7.65		1.292	1.142	1.201	1.108	0.994	561.5	1525.3	664.1	1106	341	771.8	578.9	1998.9	1118.4	1165.7	286.8	836.6	1779.6	1668.6	1714.9	288.1	1336.5	717	1234.3	1117.3	767.3	1368.2	382.5	1240.7	1340.3	349.6	337.9	7	10	11	11	7
P29341	Polyadenylate-binding protein 1 OS=Mus musculus GN=Pabpc1 PE=1 SV=2	0	120.791	31.6038	17	73	12	1	636	70.6	9.5		1.01	1.058	1.108	1.067	1.054	884	1772.7	2203.1	2361.9	1331.2	2381.6	864.1	2008.6	2438.8	2799.8	1234.1	2478.5	1930.5	1924.2	2033.5	1351.7	1835.9	2237.9	2834.4	2671.8	2402.4	2417.3	1426.2	1942.9	2855	1364.1	1333.4	6	8	9	11	8
Q8BKC5	Importin-5 OS=Mus musculus GN=Ipo5 PE=1 SV=3	0	120.789	27.165	23	84	22	1	1097	123.5	4.93		0.965	1.065	1.052	1.061	1.089	2508.1	1805.5	1625.7	1704.3	1509	1123.9	2415.8	2097.3	1165.6	1842.3	1589.2	1758.4	2205.8	2202.8	2142	1530.4	2016.3	1857.6	1889.6	1653.6	1253.7	1652.7	1557.7	1307.7	1715.8	1607.8	1607.1	11	11	11	11	13
Q91ZZ3	Beta-synuclein OS=Mus musculus GN=Sncb PE=1 SV=1	0	120.535	58.6466	9	187	4	1	133	14	4.37		1.393	1.229	1.294	1.24	1.099	2056	1844.5	1849.3	2072.7	3037.7	2803.9	2445.5	1996.9	3133.4	2342.5	3579.8	3409.4	2223.7	2167.6	1770.8	3568.1	1890.8	2013.8	2688	2113.1	3086.4	2969.3	3362.1	4135.8	2805.2	3396.7	3486.9	5	4	5	3	4
Q50HX4	RAB14 protein OS=Mus musculus GN=Rab14 PE=1 SV=1	0	120.365	73.0233	13	142	11	1	215	23.9	6.21		0.869	0.943	0.923	0.901	0.981	2425.3	4419.1	3919.2	2807.6	3204.8	3528.6	2613.1	4326.5	2924.1	2739.1	3533.5	2864.7	3654.6	4799.7	3940.8	2900.9	4115.8	4087.9	2566	2970.8	3421	2507	3671.3	2085.1	2371.2	3462.1	3297.2	9	11	9	8	10
A0A0G2JFT8	Protein RUFY3 OS=Mus musculus GN=Rufy3 PE=1 SV=1	0	120.229	31.0912	21	109	1	1	669	74.7	6.19		0.948	0.712	0.873	0.687	1.083	6.2	23.2		17.5	109.4	143	5.7	6.5		15.7	79.9	146.7	7	14	10.1	89	19.2		17.7	15.6		14.8	94.1	183.9	15.3	88.2	87.8	1	1		1	1
Q08331	Calretinin OS=Mus musculus GN=Calb2 PE=1 SV=3	0	119.888	67.1587	17	134	16	1	271	31.4	5.02		0.852	1.001	1.058	0.97	1.051	2581.1	1479.6	4000.2	2613.7	3990.6	3626.8	3202.3	1104.7	4893	2171.6	3921.2	3787.1	1333.8	1547.5	1376.9	2803.5	1537.2	3620.2	2884.5	3018.9	4615.8	2295.9	3243	2234.8	2184	4395.8	4328.5	11	8	12	10	11
Q14AQ1	Proteasome (Prosome, macropain) 26S subunit, ATPase, 6 OS=Mus musculus GN=Psmc6 PE=1 SV=1	0	119.876	48.5861	17	90	17	1	389	44.1	7.49		1.009	1.103	1.074	1.141	1.03	1166.4	1482.3	1779.5	3412.1	2928.4	3469.8	1311.5	2183.9	2003	3315.1	3139.4	3321.7	2100.2	2280.2	2239.2	2460.6	1500.7	2114.9	3432.1	3155.4	1971.8	3118.5	2891.4	2703.2	3086.5	2890.5	3066.6	7	9	9	10	10
P15532	Nucleoside diphosphate kinase A OS=Mus musculus GN=Nme1 PE=1 SV=1	0	119.805	83.5526	12	182	3	1	152	17.2	7.37		0.961	1.018	1.061	1.025	0.93	439.1	1007.7	599.7	277.5	185.9	588.2	430.5	1058	734.3	265.5	156.6	633.3	1011.6	1019.4	1044.4	175.2	974.6	514.9	257.3	246.4	682.2	271	151.8	509.4	259.9	190.7	189.6	3	3	3	3	2
A2AN08	E3 ubiquitin-protein ligase UBR4 OS=Mus musculus GN=Ubr4 PE=1 SV=1	0	119.804	6.85328	30	67	30	1	5180	571.9	6.06		1.025	1.013	1.007	1.081	1.024	1149.7	1330.3	988	912.3	1380.2	2319.8	1177.5	1376.2	1217.8	952.4	1236.5	2034.5	1489.1	1385.3	1320.7	1380.4	1275.1	1095.7	968.8	979	1025.9	901.8	1304.3	2543.7	950.2	1347.2	1255.2	9	11	9	9	7
D3Z6I8	Tropomyosin alpha-3 chain OS=Mus musculus GN=Tpm3 PE=1 SV=1	0	119.718	53.8462	22	175	4	1	247	28.7	4.79		1.428	1.086	1.265	1.183	1.094	1720.5	1598	1172.2	1308.6	1478	1397	1600.1	1591.5	1390.4	1566	1649.4	1531.6	1599.9	1504.3	1595.3	1996.3	1677.7	1136.4	1530	1361.3	1665	1846.2	1359.1	2905.6	1790.5	1823.2	1721.5	7	4	5	5	7
P54775	26S proteasome regulatory subunit 6B OS=Mus musculus GN=Psmc4 PE=1 SV=2	0	119.505	53.8278	22	118	22	1	418	47.4	5.21		0.827	0.93	0.88	0.899	0.916	1555.9	2616.7	2096.2	2204.9	2406.4	2497.2	1379	2655	1682.2	2409.8	2262.2	2154	2587.9	2749.1	2733.2	1985.2	2630.3	1922	1981.9	2061.1	1419.5	1852.2	2312.8	2169.6	1807.1	2155.2	2395.7	6	12	12	12	10
Q9CS84	Neurexin-1 OS=Mus musculus GN=Nrxn1 PE=1 SV=3	0	119.372	17.7675	22	89	18	1	1514	166.1	6.09		0.859	0.894	0.848	0.876	0.939	2529.5	2922.6	2554.2	2090.9	1751.5	2404.5	2646.4	2454.1	2113.2	1715.2	1881.7	1876.3	2497.5	2690.8	2520.5	1670.8	2951.1	2489	1598.2	1817.8	2542.3	1363.9	1781.8	1869.6	1496.2	1712.4	1666	8	14	10	9	11
P57746	V-type proton ATPase subunit D OS=Mus musculus GN=Atp6v1d PE=1 SV=1	0	119.279	59.919	17	114	17	1	247	28.4	9.45		0.841	0.887	0.87	0.792	0.923	1986.2	2737.4	2513.4	3049.2	2816.5	1947.6	1917.6	1997.8	1856.6	2475.5	2763.3	2300.7	1917.6	1961.2	1962.8	2497.2	2501.3	2390.5	2379.6	2662.4	1821.5	2574.9	2855.3	1893	2507	2552.3	2867.7	8	11	12	11	9
D3Z2Z1	CAP-Gly domain-containing linker protein 1 OS=Mus musculus GN=Clip1 PE=1 SV=1	0	119.253	19.7756	28	62	25	1	1426	159.9	5.26		1.154	1.072	1.138	1.124	0.993	1865	1090.5	1954.8	949.3	2755.5	1762.2	1648.9	911.6	2507.6	971.6	3030.6	2487.7	960.6	1020	987.5	3837.1	1023	1735.3	1061.2	797.3	2303.3	995.8	2837.7	2911.5	1073.5	3221.9	3157.7	10	6	8	8	11
Q58E70	Tpm3 protein OS=Mus musculus GN=Tpm3 PE=2 SV=1	0	119.245	56.0484	22	193	3	1	248	29	4.78		1.127	1.044	1.093	0.982	0.985	735.4	194	762.7	734.1	1107.5	77.7	644.5	189.8	841.3	724.7	1099.1	106	185.2	181.4	161.6	964.1	189.8	725.4	766.6	655.5	938	916.7	1113.6	88	864.5	1138.9	1077.6	3	2	4	3	5
Q9WUM5	Succinate--CoA ligase [ADP/GDP-forming] subunit alpha, mitochondrial OS=Mus musculus GN=Suclg1 PE=1 SV=4	0	119.123	40.7514	14	124	14	1	346	36.1	9.39		0.891	1.031	0.937	1.106	1.059	5333.9	2519	2776.5	4595.6	3946.4	2759.1	6157.1	2380	2070.8	5406.8	3983.9	3360.7	2674	3048.9	2594.3	5117.1	2724.4	2762.2	4687.1	4650.2	1939.7	4025.7	4017.1	2658.4	3888.7	4111.9	3954.3	10	10	11	13	12
P84075	Neuron-specific calcium-binding protein hippocalcin OS=Mus musculus GN=Hpca PE=1 SV=2	0	118.973	67.8756	15	186	6	1	193	22.4	4.97		0.905	0.878	0.905	0.84	0.961	5375.9	5182.5	5244.6	4602.9	3901.8	3693.7	5537.4	4197.1	4386.3	4032.9	3456	3109	4276.2	4375.9	4585.7	3017.9	5639.3	5184.5	3989.8	4123.4	5322.2	4304.1	3485.8	2703.1	4032.8	3574	3556.4	14	13	12	13	11
Q80XI4	Phosphatidylinositol 5-phosphate 4-kinase type-2 beta OS=Mus musculus GN=Pip4k2b PE=1 SV=1	0	118.964	44.2308	19	125	12	1	416	47.3	7.33		0.922	0.973	0.919	0.978	0.986	3395.8	2794	4385	3193.5	3201.3	3505.4	3376.9	3076.1	3665.6	3151.8	3472.6	3024.6	3313.9	3000.1	2893.8	2947	2958	4391.7	3049.2	3034.8	3621.1	3062.8	3124.7	3003.4	2837.7	3043.2	3065.3	9	13	13	11	10
P03995	Glial fibrillary acidic protein OS=Mus musculus GN=Gfap PE=1 SV=4	0	118.821	53.7209	22	91	20	1	430	49.9	5.34		0.828	0.972	0.828	0.753	0.837	3369.3	2734	2926.8	2840.9	2169.7	1946.6	2929	2249.6	5987.7	2170.9	1598.8	1446.5	1851.4	1618.2	2317.3	1604.3	2478.9	2443.1	1978	2636.5	1992	2893.7	2556.8	992.4	2315.7	1840.3	1862.8	13	11	13	10	11
E9PYN1	Cell adhesion molecule 1 OS=Mus musculus GN=Cadm1 PE=1 SV=1	0	118.295	38.6076	12	77	3	1	474	51.7	4.87		1.321	1.11	1.18	1.257	1.128	2071.7	2608.2	3168.1	2084.5	1194.9	2178.9	2104.7	2996.3	4028.3	2093.4	1197.9	2651.8	3706.2	3039.4	2833.1	1340.5	2768.3	3543.9	2608.8	2471	3913.6	2902.7	1180.9	3334.6	2647.3	1257.3	1129.5	8	9	8	10	6
Q63844	Mitogen-activated protein kinase 3 OS=Mus musculus GN=Mapk3 PE=1 SV=5	0	118.152	52.3684	17	149	10	1	380	43	6.61		0.771	0.846	0.832	0.83	0.971	1005	1316.6	1996.6	2291.8	2504.2	1100.4	995.3	916.2	1299.1	2109.2	2642.4	886	1136.2	960.6	1178.9	1962.3	1385.9	1925.1	1937.9	2108.9	1473.9	1704.9	2276.9	767.7	1675.5	2302.8	2410	6	7	6	7	7
Q3UD06	ATP synthase subunit gamma OS=Mus musculus GN=Atp5c1 PE=1 SV=1	0	118.126	45.302	16	157	15	1	298	32.9	9.01		0.899	0.923	0.978	0.767	0.947	2727.1	4264.8	4326.6	5041.9	4976.2	3870.1	2035.5	4099.6	3168.1	4651.4	3803.9	5667.4	2862	3002.6	3023.2	3851.4	3101.3	5248.1	4172.2	4780.1	3869.1	4763.3	5023.3	3600.1	5006.9	4938.7	5482.4	8	11	12	14	11
Q60676	Serine/threonine-protein phosphatase 5 OS=Mus musculus GN=Ppp5c PE=1 SV=3	0	118.086	37.0741	21	97	21	1	499	56.8	6.2		0.87	0.925	0.962	0.914	1.035	2705.3	2698.5	3202.4	1542.4	3182.1	2242.2	2641.9	2662.8	1988.8	1656.3	3163.7	2189.8	2757.4	2400.7	2825.4	2602.8	2735.3	3389	1703.4	1710.9	2329.6	1591.3	2960.3	1883.9	1657.8	3090.7	3264.7	11	11	12	10	13
Q80TB8	Synaptic vesicle membrane protein VAT-1 homolog-like OS=Mus musculus GN=Vat1l PE=1 SV=2	0	117.875	44.3645	17	111	17	1	417	45.8	5.06		0.786	0.883	0.88	0.843	0.964	2742.5	3275	2180.8	2574.3	3004.7	2722.5	3209.4	2740.7	1391.9	2091.5	3156.3	2269.2	2848.9	2897.7	3233	2199.4	3367.5	1939.9	2286.3	2434.6	1661.9	1653.7	3068.5	1953.6	1757.8	3140.8	3228.5	10	13	8	11	13
P48318	Glutamate decarboxylase 1 OS=Mus musculus GN=Gad1 PE=1 SV=2	0	117.56	37.774	17	81	16	1	593	66.6	7.17		0.731	0.806	0.814	0.795	0.888	3406.2	2482.6	1337.2	1821.4	2869	1910.1	2998.7	2104.8	1103.2	1344.8	2590.8	1259.5	1961.6	2062	2166.4	2170.5	2397.9	1258.4	1307.2	1682.7	1137.3	1214	2482.9	1067.3	1238.9	2580.2	2698.8	11	13	4	10	10
Q571J7	Serine/threonine-protein phosphatase 2A 55 kDa regulatory subunit B (Fragment) OS=Mus musculus GN=Ppp2r2a PE=2 SV=1	0	117.484	48.3301	21	112	11	1	509	58.4	7.36		0.856	0.861	0.912	0.922	0.952	3429.2	2854	4991.2	2231	5290.9	2710.1	2968.8	2533.7	3930.9	1626.8	4924.3	2655.9	2469.7	2664.3	2543.7	4897.8	2551.2	5076.9	1965.4	2006.6	4673.6	1607	4983.5	2359.6	1776.1	5240	5048.5	10	7	17	11	13
Q80TL0	Protein phosphatase 1E OS=Mus musculus GN=Ppm1e PE=1 SV=2	0	117.311	22.0294	15	96	15	1	749	83.4	4.97	Phospho [S532]	0.92	0.98	0.885	1.023	0.985	2240.5	1822.2	1954.9	1234	1786.2	2001.9	2414.2	1880.1	1458.9	1284.8	1713.3	2168.4	2012.4	1842.9	1888.7	1805.3	1827.1	1677.9	1115.9	1149.5	1432.7	930	1928.4	2072.4	913	1718.8	1799.7	10	12	10	9	9
A0A0R4IZY0	Thimet oligopeptidase OS=Mus musculus GN=Thop1 PE=1 SV=1	0	117.22	40.6114	24	65	24	1	687	78	5.99		0.799	0.87	0.876	0.843	0.946	2085.7	2271.7	1833	2267.8	1421.4	2643.7	2150.3	2085.7	1465.2	1781	1554.6	1715.8	1987.3	2223.1	2158.1	1157.9	2337.2	1947.4	1809.4	1949.8	1648.8	1546.4	1499	1406.4	1653.5	1398.3	1461	10	12	10	12	9
A0A0R4IZX5	Neurocan core protein OS=Mus musculus GN=Ncan PE=1 SV=1	0	117.147	21.9243	23	100	22	1	1268	137.1	5.76		0.982	0.961	1.005	0.96	0.978	2877	1774.2	2305.3	2184.2	2094.4	2931.5	2107	1837.1	2287.5	1958.1	2375	3040.5	1808.2	1691.4	1891	2033.7	1836.9	2538.1	1971.6	2049.1	2517.9	1889.3	2163.9	3206.3	2020.8	2203.1	2405.3	8	13	13	12	11
Q8BVQ9	26S proteasome regulatory subunit 7 OS=Mus musculus GN=Psmc2 PE=1 SV=1	0	116.909	42.5263	17	102	17	1	475	52.8	6.28		0.781	0.909	0.847	0.877	0.931	3315	2104.2	2152.9	2097.4	3273.1	2151.6	3225.7	1832.3	1661.5	1763.1	3166.5	2258.7	1983.8	1926.2	2081.2	2601.6	2173.3	2051.4	1509.5	1918.5	1695	1391.4	2967.9	1635.4	1520.1	2982.6	3069.8	12	11	10	10	15
J3QPG5	Prosaposin OS=Mus musculus GN=Psap PE=1 SV=1	0	116.732	22.9803	13	209	13	1	557	61.3	5.29		1.096	1.095	1.089	1.136	1.136	4935.1	7176.9	6595	4304.1	7230.9	7895.3	5703.4	6889.4	9620.3	4402.8	8484.6	7014.3	8587.5	9117.9	9507	7646	8334.3	8312.7	5122.7	4835.1	9485.2	4804.7	6609.6	6547.2	4112.6	7466.4	8808.2	11	11	12	12	11
B1GX81	PAK3cb protein OS=Mus musculus GN=Pak3 PE=2 SV=1	0	116.652	32.5862	17	116	5	1	580	64.6	5.47		0.888	0.989	0.921	0.914	0.948	777	1735.3	988.5	1313	1232.1	1777.9	986.9	1506.8	1062.3	1270.2	1027.4	1648.7	1538.9	1672.2	1534.4	1054.5	1708	960.2	1269.6	1209.6	1025.6	1160.9	956.5	1574.8	1191.3	1115.8	1017.5	3	8	6	6	6
Q3TJL8	Uncharacterized protein OS=Mus musculus GN=Pdia6 PE=2 SV=1	0	115.95	46.7416	14	82	14	1	445	48.6	5.19		0.942	1.003	0.998	0.904	0.966	1813.6	3149.9	1190.8	1428.6	1647.2	988.3	1983	2769.4	1168	1572.7	1595.2	1006.5	2373.1	2675.6	2811.6	1302.4	2692.3	1327.4	1334.3	1297.1	1269.6	1158	1660.8	890.3	1426.3	1479	1781.5	11	12	8	9	9
Q6PDL0	Cytoplasmic dynein 1 light intermediate chain 2 OS=Mus musculus GN=Dync1li2 PE=1 SV=2	0	115.89	46.748	17	107	17	1	492	54.2	6.28		0.954	0.963	0.937	0.967	1.004	1844.7	1139.4	2600.8	1833.8	1858.7	2446.3	1906.8	1045.7	2400.8	1476.1	1952.9	2647	965.9	975.2	956.5	2219.8	1117.3	2372.2	1748	1656.7	2388.3	1558.3	1902.2	2625.6	1546.6	1969.5	1879	9	8	13	12	10
P61164	Alpha-centractin OS=Mus musculus GN=Actr1a PE=1 SV=1	0	115.659	53.7234	15	88	5	1	376	42.6	6.64		0.784	0.88	0.854	0.855	0.952	2782.2	2216.6	1205.5	2113.6	1772.5	1719.9	2817.2	1845.4	826.1	2135.9	1752.1	1350.7	1865.4	2005.1	2258.2	1411.2	2296.2	1086.9	2054.3	2141.1	904.4	1776.9	1609.8	1034.6	1813.2	1580.7	1591.4	12	11	7	7	8
Q60598	Src substrate cortactin OS=Mus musculus GN=Cttn PE=1 SV=2	0	115.656	37.3626	18	135	18	1	546	61.2	5.4	Phospho [T401]	1.452	1.153	1.283	1.171	1.01	1896.5	2474.2	2915.7	3037.3	3268.1	5831.2	1881.7	2934.8	4846.2	3548.7	2967.3	6784.7	2682.4	2497.7	2421.3	3521.8	2281.7	3147.7	3588.6	3279.3	5680.9	4946.5	3214.6	9374.8	4457.2	3408.7	3422.6	8	8	11	13	12
Q923T9	Calcium/calmodulin-dependent protein kinase type II subunit gamma OS=Mus musculus GN=Camk2g PE=1 SV=1	0	115.593	44.9905	18	158	4	1	529	59.6	7.58		0.86	1.043	1.072	0.794	0.92	172.9	702.5	59.7	405	888.4	358	193.8	769	55.4	454.4	722.9	429.8	401.1	520.7	593.4	803.3	559.8	53.1	387.4	447.5	27.3	429.4	1054	287.3	509.3	975.9	814.6	2	4	1	2	6
Q8BH66	Atlastin-1 OS=Mus musculus GN=Atl1 PE=1 SV=1	0	115.052	37.6344	17	127	15	1	558	63.3	6.49		0.841	0.931	0.911	0.882	0.973	3293.4	3980.5	2854.2	4346.9	1912.5	2847.8	3138	3669.7	2834.7	3629.9	2095.2	2293.5	3589.2	3276.1	3896.1	1794.8	4171.1	3004.4	3860.9	4242.4	2706.3	3477.9	1932.7	1969.2	3632.9	2021.8	1905.6	12	12	12	14	12
G5E924	Heterogeneous nuclear ribonucleoprotein L (Fragment) OS=Mus musculus GN=Hnrnpl PE=1 SV=1	0	114.815	44.065	17	84	1	1	615	66.9	8.18		0.95	0.979	0.941	0.835	1.04	1355.6	2612.7	1639.2	1331.7	2150.3	1540.6	1858.3	2313.8	1382.4	1539	1745.1	1441.5	1930.7	1919.5	1879.2	1902	2429	1560.9	1437	1388.5	1352	1057.1	2289.9	1532.4	1341.8	1974.2	1836.8	10	10	9	10	9
Q8C0M9	Isoaspartyl peptidase/L-asparaginase OS=Mus musculus GN=Asrgl1 PE=1 SV=1	0	114.636	47.8528	15	150	15	1	326	33.9	7.65		1.611	1.311	1.564	1.469	1.279	4039.8	2437.2	3115.9	3836.1	2805.1	4580.5	3908.2	3013.7	4408.9	5278.8	3320.6	8940.9	3398.9	3585.9	3083	3757.8	2667.4	3404.1	6920.6	6060.4	4583.9	7483.3	2982.2	12959.1	8337.7	3541.8	3588.2	10	11	11	13	9
P68181	cAMP-dependent protein kinase catalytic subunit beta OS=Mus musculus GN=Prkacb PE=1 SV=2	0	114.539	53.2764	19	157	9	1	351	40.7	8.56	Phospho [T196; T198]	0.674	0.726	0.734	0.716	0.908	6701.1	6847.2	3506.2	5287.5	3595.6	5813.8	6442.6	5922.9	2001.5	2912.3	3187.4	3256.4	5133.5	5351.5	6160.2	2376.9	7017.5	3465.6	3715.2	4782	2062.6	3258.1	3197.3	3463.9	3260.4	3102.6	3063.8	13	15	10	13	15
Q80Y09	Pdcd6ip protein OS=Mus musculus GN=Pdcd6ip PE=2 SV=1	0	114.394	28.7844	23	86	23	1	872	96.3	6.52		0.862	0.944	0.903	0.85	0.939	1652.1	1574.5	1974.1	1159.3	3347.1	2530.1	1709.1	1519	1684.9	1072.3	2826.3	2686.1	1225.6	1421	1186.3	2731.4	1361.3	2046.3	969.5	998.3	1518.8	897.6	3008.2	2557.7	984	2940.8	3042.2	11	10	12	7	11
Q0PD65	RAB2, member RAS oncogene family OS=Mus musculus GN=Rab2a PE=1 SV=1	0	114.027	65.566	14	92	8	1	212	23.5	6.54		0.911	0.882	0.964	0.978	1.026	3000.1	3378.5	1659.2	2799.6	2178.8	3411.2	3029.9	3551.6	1029.5	2066.4	2662.1	2541.5	3526.5	3637.2	3347.2	2589.6	3433.7	1708.9	2722.4	2983.6	1100.4	2619.9	2688.6	3043.4	2392.4	2616.9	2649.4	8	9	7	7	6
Q9ESJ4	NCK-interacting protein with SH3 domain OS=Mus musculus GN=Nckipsd PE=1 SV=2	0	113.971	31.9328	19	71	19	1	714	78.5	6.05	Phospho [T118; S120; T121; S122; T173; T174]	1.034	1.107	1.021	0.974	1.082	2434.3	653.4	964.5	1172.9	867.3	1322.3	2339.7	590.4	1245.6	1298.9	753.6	2173.5	521.4	523.6	618.6	789.7	663.7	1272.3	1239.4	1363.8	1279.2	1242.8	777.6	1478.2	1363.6	799.8	722.4	11	8	9	9	7
Q3UPL0	Protein transport protein Sec31A OS=Mus musculus GN=Sec31a PE=1 SV=2	0	113.767	20.9756	21	101	21	1	1230	133.5	6.76		0.882	1.019	0.912	0.898	0.917	2080.1	2040.5	2876.5	2906.3	1911.8	2494.2	2070.3	2141.1	4669	2243.6	1918.6	2011.9	2046.6	1951.9	1873	1443.2	2074	2711	2587.7	2654.4	3515.1	2159.2	1640.3	2063.5	2346.8	1744.8	1786	10	10	10	17	11
O08917	Flotillin-1 OS=Mus musculus GN=Flot1 PE=1 SV=1	0	113.728	51.8692	18	73	18	1	428	47.5	7.15		0.786	0.884	0.862	0.866	0.967	1331.8	1814.7	2131.5	1690.5	1054	1647.3	1574.5	1614	1595.5	1474.7	862.1	1453.7	1491	1724.8	1609	770	1591.5	1948.1	1414	1648.4	1609	1113.4	867.7	1249.3	1312.6	832.2	1002.9	5	12	11	10	7
Q60932	Voltage-dependent anion-selective channel protein 1 OS=Mus musculus GN=Vdac1 PE=1 SV=3	0	113.676	53.3784	13	106	12	1	296	32.3	8.43		0.797	0.787	0.794	0.72	0.887	4274.9	3108.8	2361.6	2691.8	3999.6	3263.5	3822.8	3595.3	1279.5	2367.9	2768.1	1919.2	2089.6	2203.7	2581.4	3679.3	2696.6	2461.6	1583.3	2721.3	1410.4	2093.7	4965.5	2235.6	2398.6	3450.1	3615.5	8	8	8	9	10
P13707	Glycerol-3-phosphate dehydrogenase [NAD(+)], cytoplasmic OS=Mus musculus GN=Gpd1 PE=1 SV=3	0	113.644	53.2951	16	147	14	1	349	37.5	7.17		0.941	0.953	0.951	0.937	0.942	3644.3	3984.6	3007.9	2577.2	4329.9	2943.1	3480.4	4057.6	2923.8	2672.6	4092.6	2416.1	4435.8	3745.2	4220.1	3468.8	4105.5	2855.3	2879.1	2420.9	3142	3173.4	3964.8	1840.6	2723.4	3903.5	4226.1	9	12	12	12	14
P20152	Vimentin OS=Mus musculus GN=Vim PE=1 SV=3	0	113.501	46.3519	20	73	17	1	466	53.7	5.12		1.061	1.007	1.009	0.987	0.952	534.3	2611.8	1205.2	1593.9	667.6	1855.3	606.2	2797.2	1212.5	1607.9	581.4	1770.3	2243	2030.4	2548.1	720.7	2285.6	1148.8	1576.5	1625.3	1112.9	2014.1	788.9	1726.5	1629.1	682.2	648.3	3	8	10	9	6
A1A4T2	Alpha glucosidase 2 alpha neutral subunit OS=Mus musculus GN=Ganab PE=2 SV=1	0	113.43	27.0186	21	89	21	1	966	109.3	6.15		1.047	1.106	1.083	1.119	1.074	2681.5	1069.3	1242.6	2075.2	2262.2	1886.1	2414.3	948.3	2451.3	2182.3	2551.1	1817.4	1080.4	1008.5	1079.2	2648.3	1028.1	1457.6	2523.6	2525.5	1954	2010.6	2392.2	1759	2163.1	2438.3	2585.3	14	9	10	12	11
Q5F2A7	Uncharacterized protein OS=Mus musculus GN=Eif4a1 PE=1 SV=1	0	113.263	47.0443	19	125	6	1	406	46.1	5.48		0.961	0.991	0.918	0.989	0.87	724.2	557.7	567.4	1440.3	416.3	669.5	658.3	579.1	783.4	1056.4	475.2	573.2	795.1	592.8	566.2	286.2	562.6	543.5	1021.5	1024.6	559.5	1054.6	497.9	634.7	989.1	369.7	442.8	5	5	4	2	2
Q9EQQ9	Protein O-GlcNAcase OS=Mus musculus GN=Mgea5 PE=1 SV=2	0	113.189	25.9825	19	56	18	1	916	103.1	4.92		1.019	0.931	0.987	0.948	0.986	855	1090.7	1378.6	745.9	1367.9	1998.8	643.4	1041.5	1243.7	804.5	1432.7	1750.5	1125.5	1043.6	945.1	1288.5	1137.3	1315.3	802	740.1	1505.2	903.2	1349.1	1699.4	807.3	1276.3	1471.6	5	7	9	6	10
P70349	Histidine triad nucleotide-binding protein 1 OS=Mus musculus GN=Hint1 PE=1 SV=3	0	112.732	86.5079	10	104	10	1	126	13.8	6.87		1.324	1.286	1.278	1.422	1.187	1117.9	2426.6	1056.2	1256.4	992.4	1707	1286.6	2695.3	2007.8	1482.5	1062.6	2545.7	3684	3085	2907.4	1187	2353.2	1635.8	1456.4	1414	1986.9	1582.4	982.9	2149	1438.2	1078.8	1081.3	8	9	7	6	6
A0A0R4J083	Long-chain-specific acyl-CoA dehydrogenase, mitochondrial OS=Mus musculus GN=Acadl PE=1 SV=1	0	112.726	37.2093	14	108	14	1	430	47.9	8.15		0.793	0.865	0.88	0.867	0.969	2507.1	3139	3727.5	2260.7	3107.5	2718.5	2402.5	2801.7	2633.7	1847.2	2952.3	2437.1	2879.9	2706.8	3048.9	2719.1	3395.6	3724	1692.2	1959.3	2805.8	1584.2	2799.1	2073.5	1676.9	2839.1	3199.6	10	9	10	8	8
G3X9H5	Huntingtin OS=Mus musculus GN=Htt PE=1 SV=1	0	112.406	9.90385	22	45	22	1	3120	344.6	6.28		0.823	0.803	0.848	0.791	0.812	528	1094.6	745.5	956.9	948	739.4	545.4	1019.1	305.1	878	1054.5	573.8	950.5	1049.1	1074.3	687.5	1153.1	293.5	1011.2	929.4	306	1168.3	1095.1	495.4	1012.7	929.1	937.7	6	8	5	7	6
Q4VAE6	Ras family member A OS=Mus musculus GN=Rhoa PE=1 SV=1	0	112.17	58.0311	12	136	10	1	193	21.8	6.1		1.12	1.117	1.104	1.241	0.989	2599.3	2703	2801.7	2766.1	3267.7	2876.2	2380.8	3742.2	3764.6	3385.2	2977.6	3087.6	4560.2	4714.6	3226.8	3999.9	2815	3075.7	3374.9	3064.4	3768.6	3768.9	2980.4	2761.8	3667.3	3334.2	3164.6	7	11	11	11	10
Q543N3	LIM and SH3 protein 1, isoform CRA_b OS=Mus musculus GN=Lasp1 PE=1 SV=1	0	112.134	60.8365	17	125	16	1	263	30	7.05		1.225	1.023	1.128	1.056	1.004	1649.6	1708.8	3176.2	4397.9	3112.5	2015	1852.3	1700.9	3697.5	4801.3	2739.8	1914.2	1432.9	1568.8	1334	3326.5	1516.9	2908.4	5270.2	4475.4	3835.9	6250.3	2744	2794.8	6296.1	2727.3	2844.2	10	12	13	13	14
B2RXY7	Carbonyl reductase 1 OS=Mus musculus GN=Cbr1 PE=1 SV=1	0	112.027	72.5632	18	79	17	1	277	30.6	8.31		0.862	0.971	0.934	0.987	1.059	3678.1	1686.6	3581.9	1071.7	1643.8	1416	3364.3	1596	2932.1	1160.7	1892.4	1312.9	1553.9	1715.1	1815.4	1648	1800.4	4296.4	920.5	1127.2	3883.5	768.7	1744.1	978.7	826.2	1895.7	1785.5	11	10	12	7	10
Q9QYF9	Protein NDRG3 OS=Mus musculus GN=Ndrg3 PE=1 SV=1	0	111.793	46.9333	12	82	12	1	375	41.5	5.25		1.181	1.194	1.11	1.112	1.001	1212.5	1137.5	1340.3	1817.3	1513.4	1011.3	1071.2	1241.1	2683.9	2161.9	1647.2	1146.1	1532.7	1347.7	1157.2	1466.8	1123	1261.8	2348.5	2153.7	1746.6	2641.1	1580.8	1332.7	2289.8	1532.6	1724.3	6	7	8	6	9
Q9R0P5	Destrin OS=Mus musculus GN=Dstn PE=1 SV=3	0	111.743	73.9394	15	145	14	1	165	18.5	7.97		0.988	1.032	0.944	0.88	0.956	3896.2	2780	2361.2	2267.9	4789.9	3517.7	3872.4	2696.4	1889.8	2127	5502	4950.3	2367.7	2642.4	2580	3590.2	2717.9	2457.6	1796	2014.6	2285.4	1644.6	5311.7	4571.1	1837.1	4610	4977.3	11	12	10	11	9
Q68FF6	ARF GTPase-activating protein GIT1 OS=Mus musculus GN=Git1 PE=1 SV=1	0	111.633	40.1299	22	86	22	1	770	85.2	6.93		1.08	1.035	1.032	1.016	1.005	598.5	2037.3	1486.4	1789.8	1555.2	2048.7	582.4	1850.3	1721.9	1823.8	1548.1	2421.9	2055.2	1748.7	2356.7	1470.8	2110.1	1299.6	2152	1811.5	1475.7	2149.9	1423.6	2780.9	2023.1	1513.8	1493.1	7	11	10	9	10
P60335	Poly(rC)-binding protein 1 OS=Mus musculus GN=Pcbp1 PE=1 SV=1	0	111.394	57.8652	14	103	9	1	356	37.5	7.09		0.767	0.812	0.802	0.776	0.948	4257.1	2810.5	3151.7	2636.1	2197.9	3015.3	3660	2502.9	2193.6	2024.7	2101.5	2155.3	2196.5	2146.2	2463.2	1784.7	2864.1	3353.4	2168.1	2578.3	2541.8	1888.9	2254.5	1838.8	1953.4	2075.5	2045.2	10	11	11	9	7
Q61990	Poly(rC)-binding protein 2 OS=Mus musculus GN=Pcbp2 PE=1 SV=1	0	111.094	56.3536	13	100	8	1	362	38.2	6.79		0.895	0.971	0.977	0.916	0.996	582.3	1332.1	1183	989.2	1349.4	709.2	628.7	1814	745.9	941.5	1430.3	631	1498.4	1743.8	1724	1062.6	1499.8	1163.5	920.5	1098.7	882.5	736.8	1514.1	597.5	924.1	1458.4	1428.1	2	6	5	4	6
Q9DBP5	UMP-CMP kinase OS=Mus musculus GN=Cmpk1 PE=1 SV=1	0	111.043	70.9184	15	80	15	1	196	22.2	5.83		1.163	1.054	1.058	1.084	1.026	2201.3	1601.8	1708.7	2358.6	2789.2	1500.1	2965.3	1467.5	1636.8	2337.7	2662.3	1796.9	1601.6	1626.8	1584.1	3452.9	1690.9	1559.7	2469	2283.8	1965.5	2604.8	2743.7	2069.4	2553	2880.8	2841.5	8	8	8	8	9
Q8K183	Pyridoxal kinase OS=Mus musculus GN=Pdxk PE=1 SV=1	0	111.008	38.4615	10	109	10	1	312	35	6.29		1.099	1.113	1.242	1.162	1.139	3252.6	1697.5	2376.9	2037.7	2080.8	2162.5	3617.5	1791.7	2310.9	2064.6	2618	2700.4	1981.1	2145	2092	2232.2	1885.5	2659.8	2298.5	2449.4	3008.2	1853.5	2279.7	2328.6	2471.3	2422.5	2483.8	10	9	10	7	7
P17742	Peptidyl-prolyl cis-trans isomerase A OS=Mus musculus GN=Ppia PE=1 SV=2	0	110.914	69.5122	15	246	15	1	164	18	7.9		1.671	1.431	1.578	1.732	1.227	9193.1	8899.1	9446.8	9108.8	6581	10240.5	9143.4	12468.5	18907.5	13601.2	6506.7	17876.8	14668.2	13186.6	10711.8	13122.9	9314.3	8994.6	14689.2	11381.3	14032.1	18270	6636.4	21493.4	16909	8591.2	7594.4	14	11	15	14	15
Q60829	Protein phosphatase 1 regulatory subunit 1B OS=Mus musculus GN=Ppp1r1b PE=1 SV=2	0	110.869	89.6907	12	105	12	1	194	21.8	4.65	Phospho [S45; S46]	1.005	0.981	1.039	0.974	0.934	821.4	1156.3	2009.2	1393.8	2645.5	1176.7	1196.8	975.3	1802.2	1221.7	2551.4	1091.6	921.7	994.2	951.4	2907.2	1155.7	1465.3	1435	1231.1	1670.2	1349.6	2765.1	1400.6	1463.2	2924.9	2753.5	5	8	10	9	9
P84084	ADP-ribosylation factor 5 OS=Mus musculus GN=Arf5 PE=1 SV=2	0	110.739	67.7778	11	193	4	1	180	20.5	6.79		0.716	0.76	0.796	0.683	0.891	493.1	655	1172.5	1113.6	901.5	1113	546.5	462.2	655.6	788.3	793.5	700.6	411.7	510.8	508.2	477.5	676.4	1163.9	751.7	1009.2	945.3	809.6	829.9	441.7	810.5	775.5	740.9	2	4	3	3	5
A0A0R4J0Z1	Protein disulfide-isomerase A4 OS=Mus musculus GN=Pdia4 PE=1 SV=1	0	110.684	37.4415	23	85	22	1	641	72.3	5.22		0.963	0.966	0.978	0.964	0.99	2491.5	2880.5	2479.7	2800.4	3448.8	2347.2	2529	2391.2	2727.5	2504.2	3290.6	2426.5	2487.7	2445.6	2561.7	3687.3	2905.7	2457.5	2343.5	2553.3	2510.1	2248.8	3241.7	2633.7	2404.3	3601.2	3352.7	9	11	8	11	13
Q8R081	Heterogeneous nuclear ribonucleoprotein L OS=Mus musculus GN=Hnrnpl PE=1 SV=2	0	110.607	50	17	82	1	1	586	63.9	8.1		0.01	1.222	0.01	0.01	0.01	10.4						12.7																					1
Q8C7C3	Uncharacterized protein OS=Mus musculus GN=Tpm3 PE=2 SV=1	0	110.606	50	20	172	1	1	248	28.9	4.75		1.124	0.969	0.937	0.738	0.94	228.6			138	172.6	136.7	211.8			159.2	151.6	129.6				119.7			137.2	153.5		165.9	177.4	186.2	175.1	109.3	163	1			1	1
P14685	26S proteasome non-ATPase regulatory subunit 3 OS=Mus musculus GN=Psmd3 PE=1 SV=3	0	110.546	39.8113	20	70	20	1	530	60.7	8.44		0.837	0.897	0.904	0.785	1.01	2192.1	2274	1794	1687.3	1889.4	1739.7	2119.1	2128.5	1101.5	1534.1	2185	1495.6	1820.8	1918	1898.3	1345.3	2219.4	1910.9	1526.7	1595.9	1334.3	1370.9	1896.7	1370.8	1379.7	1868.3	2033.1	10	10	10	9	8
Q4FK49	Pyp protein OS=Mus musculus GN=Ppa1 PE=1 SV=1	0	110.29	65.3979	16	89	16	1	289	32.6	5.6		0.777	0.946	0.922	0.836	0.973	2009.2	2568.3	3168.5	3545.1	1401.4	2752.7	2258	2282.3	2769	3574.1	1628.9	1867.5	2118.6	2249.6	2536.9	1170	2732.5	3233.1	2888.8	3388.7	2443.3	2356.4	1686.1	1381.5	2750.6	1539.8	1602.2	10	12	12	12	8
Q14AI7	COP9 (Constitutive photomorphogenic) homolog, subunit 4 (Arabidopsis thaliana) OS=Mus musculus GN=Cops4 PE=1 SV=1	0	110.232	61.0837	20	76	19	1	406	46.3	5.83		0.858	0.915	0.877	0.92	0.976	1850.1	1729.6	1729.6	1102.5	1357.1	2875.8	1931.8	1577.3	1449.2	807.5	1220.8	3194.8	1506.6	1526	1710.7	1382.1	1803.9	1853.3	757.2	1009	1289.4	713.3	1160.5	3620	784.7	1275.6	1250.4	9	8	10	8	10
Q8VCW8	Acyl-CoA synthetase family member 2, mitochondrial OS=Mus musculus GN=Acsf2 PE=1 SV=1	0	110.159	35.4472	17	85	17	1	615	67.9	8.18		0.782	0.875	0.874	0.86	0.994	1474.6	1857.3	1453.8	2063.7	1862.1	1766.6	1533.6	1381.6	919.9	2118.9	1789.7	1597.3	1583.3	1562.4	1675.2	1537.6	1910.2	1352.6	2001.7	2093.9	1073.8	1801.9	1667.4	1104.2	1801.1	1704.3	1822.5	9	10	6	10	8
Q9R0Q6	Actin-related protein 2/3 complex subunit 1A OS=Mus musculus GN=Arpc1a PE=1 SV=1	0	109.841	57.027	19	108	18	1	370	41.6	8.18		0.865	0.905	0.959	1.081	0.948	3072.2	2920.8	2774.3	3676.7	2449.7	3049.4	3159.2	3511.6	2056.7	3236.9	2483	2011.5	3649.1	4796.2	3124.3	2760.8	2927.6	2887.1	3161.1	3847.9	2454.5	3078	2628.4	1828.1	3146.7	2673.5	2528.3	10	11	9	10	11
P24549	Retinal dehydrogenase 1 OS=Mus musculus GN=Aldh1a1 PE=1 SV=5	0	109.736	40.3194	17	81	15	1	501	54.4	7.8		0.756	0.911	0.814	0.9	0.922	2550	2779.2	1526.6	1584.9	1725.6	1924.3	3135	2415.7	963.8	1411.4	1674	1830.1	2533.3	3530.3	2551	1470.6	2744.8	1233.9	1259	1449.8	1036	1051.5	1653.1	1230.9	1141.8	1567.3	1572.5	11	10	8	7	9
G5E8R2	Tropomyosin 1, alpha, isoform CRA_k OS=Mus musculus GN=Tpm1 PE=1 SV=1	0	109.611	47.5806	20	158	0	1	248	28.7	4.78
P48036	Annexin A5 OS=Mus musculus GN=Anxa5 PE=1 SV=1	0	109.537	66.7712	20	108	19	1	319	35.7	4.96		0.699	0.863	0.835	0.826	0.949	3645.1	2594.5	2960	4575.6	4665.2	2748.7	3442	2772.4	1716.6	4207.8	5234.7	1842.6	2436.4	3022.8	2884.8	3311.2	2684.5	3061	3896.9	4518.9	1997	3116.5	4746.2	1045.8	3561.8	4230.7	4660.5	11	14	12	14	13
E9Q456	Tropomyosin alpha-1 chain OS=Mus musculus GN=Tpm1 PE=1 SV=1	0	109.495	50.8065	20	154	1	1	248	28.7	4.77		0.922	1.023	0.01	0.01	0.93			95.5						97.7									88.9			88.1									1
E9QK62	Ephexin-1 OS=Mus musculus GN=Ngef PE=1 SV=1	0	109.393	35.493	20	64	20	1	710	82.2	5.99		0.861	0.867	0.903	0.867	0.937	692.6	2124.2	1188.4	1376.8	481.8	1178.7	661.5	2019.3	900.9	1156.9	442.2	917.2	1809.7	1935.5	1855.3	406.5	1940.6	1215.6	1181.7	1290.5	938.7	1237.7	492.6	914.9	1206.8	452.8	473.1	10	13	11	9	4
Q3UPA1	Guanine nucleotide binding protein, alpha 11 OS=Mus musculus GN=Gna11 PE=1 SV=1	0	109.08	56.546	18	111	13	1	359	42	5.97		0.779	0.877	0.856	0.813	0.978	2335.3	3735.9	4856.2	2869.6	2074	4411.4	2361.2	3516.7	3331.1	2300.2	2253.4	3405.6	3438.7	3048.7	3450.4	1409.5	3627.3	5111.6	2406.6	2908.1	3698	2061.2	2101.6	2698.2	2256.8	1878.9	2077.4	11	10	12	7	10
Q9EPL8	Importin-7 OS=Mus musculus GN=Ipo7 PE=1 SV=2	0	108.974	20.1349	16	53	16	1	1038	119.4	4.82		0.971	0.977	1.12	0.902	1.276	1427	1393.1	444.8	998	809.4	1296.8	1360.1	1319.7	410.6	868.5	1045.7	1160.4	1199.3	1171.4	1402.4	606.2	1419.8	754.2	1143.5	1426	413.1	831.2	1032.5	1266.6	1020.8	1041.9	1061.9	8	10	5	8	7
B2CY77	Laminin receptor (Fragment) OS=Mus musculus GN=Rpsa PE=2 SV=1	0	108.719	51.1864	14	107	14	1	295	32.8	4.87		0.767	0.827	0.829	0.797	0.935	3099.7	1984.9	1502.2	3455.5	2581	3182.8	2811.4	1820.8	1152.8	2518.1	2764	1973.2	1713.8	1595.5	1771.8	1936.7	1866	1551.7	2759.4	3494.2	1265.6	2353.3	2789.2	1640.6	2645.5	2401.7	2571.1	8	8	9	10	10
P60904	DnaJ homolog subfamily C member 5 OS=Mus musculus GN=Dnajc5 PE=1 SV=1	0	108.23	61.6162	11	158	11	1	198	22.1	5.07	Phospho [S8; S10; T11; S12; S15; Y17]	0.586	0.645	0.683	0.465	0.841	2228.4	5355	2109.7	2053.7	2661.6	1872	2668.5	2743	766.4	1058.1	2568.9	902.8	2055.6	2438.6	2725.6	1226	4707.5	1829	1194.1	1573.1	1078.2	1056.2	2411.1	771.5	1100.7	2008.9	2411.6	7	9	8	9	8
Q3U8D2	Uncharacterized protein OS=Mus musculus GN=St13 PE=2 SV=1	0	108.148	31.2668	12	107	12	1	371	41.5	5.21		0.999	1.046	1.148	1.145	1.105	3059.7	2230.3	1728	2803.7	4565.7	2858.9	2876.8	2834.4	1814	2468	5410	2886.2	3145.1	2937.5	3152.2	4768.1	2508.1	2285.6	2585.4	2850.5	2017.8	2282.3	5314.4	2188.7	2718.6	5442.8	5586.6	9	8	8	9	12
P97300	Neuroplastin OS=Mus musculus GN=Nptn PE=1 SV=3	0	107.56	35.0126	15	208	15	1	397	44.3	7.74		1.123	1.067	1.059	1.1	0.951	4939.5	2544.1	4081	3819.3	7513.8	4639.7	4462.4	2500.4	5725.5	3899.7	7341.1	5374.5	2859.2	3234.9	2302.2	8145.9	2321.1	3633.2	3937.4	3732.3	5015.2	4651.8	7565.6	5339.2	4007.8	8207.4	7564.9	11	12	13	13	12
Q923G3	Capping protein (Actin filament) muscle Z-line, beta OS=Mus musculus GN=Capzb PE=2 SV=1	0	107.505	68.0147	18	113	18	1	272	30.6	6		1.044	1.047	1.059	0.997	0.937	2719.6	3439.4	2380.3	2933.2	3532.9	3672.5	2596.7	3156.5	3424.7	3170.9	3298.6	3834.8	2865.9	2953.7	2921.8	4031.9	3394.5	2239	2726.9	2742.8	3313.6	2936.2	3479.9	3678.3	3384.8	3653.7	3350.9	11	9	12	11	10
Q9ERK4	Exportin-2 OS=Mus musculus GN=Cse1l PE=1 SV=1	0	107.444	29.9691	24	75	24	1	971	110.4	5.77		0.88	0.884	0.864	0.81	0.985	2076.7	2585.4	1912.8	1975.7	1748.6	1662.8	2068.5	2537.8	1518.8	1409.9	1683.9	1445.3	2332.8	2079.7	2563.2	1177.7	2587.4	2080.6	1691.8	1894.5	1736	1376.6	1794.6	1423.5	1428.2	1668.9	1625.1	11	15	10	13	9
P61161	Actin-related protein 2 OS=Mus musculus GN=Actr2 PE=1 SV=1	0	107.371	55.3299	15	127	14	1	394	44.7	6.74		0.85	0.931	0.875	0.976	0.967	2797.1	2290.6	2305.8	2784.5	2196.6	2962.8	2755	2897.1	2031.4	1962	2385.8	2337.7	2682.3	3004	3002.6	1876.3	2503.3	2894	1809.2	2211.9	2386.9	1584	2356.5	2057.2	1711.1	2140.3	2178.1	9	9	8	7	8
Q4V9X0	Ppp3ca protein OS=Mus musculus GN=Ppp3ca PE=2 SV=1	0	107.003	60.8889	14	251	1	1	225	24.9	7.97		1.041	0.913	0.867	0.929	0.865	191.4		637.7	145.2	357.5		204.8		618.5	107.8	324.2					321.7		617.2	73.5	141.3	834	106.7	350.7		116.5	297.8	296.1	1		1	1	1
O54865	Guanylate cyclase soluble subunit beta-1 OS=Mus musculus GN=Gucy1b3 PE=1 SV=1	0	106.931	34.6774	18	71	18	1	620	70.6	5.31		0.837	0.901	0.913	0.89	0.981	2370.2	2267.7	974.7	1770.8	1730.2	1355.2	2464.4	2245.9	629.3	1743.7	1984.9	892.4	2082.7	2122.7	2338.9	1457.2	2235.3	1084.6	1705.2	1702.9	624.6	1668	1850.7	977.4	1590.5	1761.3	1734	10	11	7	9	10
E0CYV0	Protein-L-isoaspartate O-methyltransferase OS=Mus musculus GN=Pcmt1 PE=1 SV=1	0	106.899	54.5455	12	86	12	1	286	30.4	7.24		0.899	0.953	0.924	0.994	0.997	3435.3	2487.9	2457.9	3366.4	3117.4	2406.9	3339	2867.7	1779.7	3230	3345.1	2169.7	2511	2495.3	2659.9	3888.7	2684.2	2252.3	2981	3262.6	2021.1	3082.9	3380	1594.8	3072.9	3072.9	3161.5	6	7	7	10	6
Q3UAG2	6-phosphogluconate dehydrogenase, decarboxylating OS=Mus musculus GN=Pgd PE=2 SV=1	0	106.799	41.2008	17	91	17	1	483	53.2	7.23		0.713	0.783	0.795	0.734	0.906	1744.3	2558.7	2499.3	3323.5	2103	3139.5	1665.1	1968.4	1358.4	2693.7	1935.9	2322	1944.3	1882.6	2081.1	1425.7	2513.7	2210.3	2626.9	2799	1707.8	2212.4	1806	2001.1	2327.4	1832.3	1964.8	12	13	9	10	12
G3UXW9	COP9 signalosome complex subunit 1 OS=Mus musculus GN=Gps1 PE=1 SV=1	0	106.542	31.9392	15	75	15	1	526	58.8	6.74		0.725	0.792	0.791	0.793	0.983	2473.6	1695.8	1691.5	1617.8	1638.4	1639.6	2670.2	1429.3	866.9	1144	1550.9	1232.1	1439.4	1303.4	1521.8	1345	1727.9	1674.9	1371	1579.4	1182.6	1068.1	1529.5	909.7	1106.2	1486.6	1584	11	11	9	10	8
Q3TSY9	Uncharacterized protein OS=Mus musculus GN=Eif4b PE=2 SV=1	0	106.534	31.9149	17	90	17	1	611	68.8	5.67	Phospho [S459; S504]	1.306	1.098	1.224	1.171	1.028	1188.4	1546.6	1434.1	2345.3	2717.1	2143.9	1081.2	1733.2	1938.8	2551.7	2679.4	2495.4	1841.1	1525	1624.8	3049.8	1572.3	1257	2954.3	2286.9	2022.6	3431.8	2656.1	3138.5	3312.9	2737.6	2922.3	6	13	8	12	13
P70663	SPARC-like protein 1 OS=Mus musculus GN=Sparcl1 PE=1 SV=3	0	106.346	29.0769	16	51	16	1	650	72.2	4.6		1.17	1.012	1.055	1.117	1.063	156.4	1393.3	905.4	856.7	884.5	951.9	173.6	1328	1023.5	969	630.9	1050.7	1371.8	1279.2	1219.5	1029.5	1376.4	928.1	1150.5	1010.5	1055.8	1520.7	819.8	959.6	1414.9	707	710.2	3	11	4	6	5
A2AWI7	Endophilin-B2 OS=Mus musculus GN=Sh3glb2 PE=1 SV=1	0	106.318	39.3564	15	126	1	1	404	44.9	5.58		0.911	0.815	0.894	0.733	0.8	80.4	97.1	33.2	424.4	41.6	119.4	86.3	66.5	24.8	455.2	17	116.3	75.5	80.8	57.3	25.8	98.3	14.5	376.5	415.3	30	439.1	30.3	125.2	404.9	21.1	54	1	1	1	1	1
Q3TF14	Adenosylhomocysteinase OS=Mus musculus GN=Ahcy PE=1 SV=1	0	106.238	46.7593	17	113	15	1	432	47.7	6.54		0.75	0.9	0.893	0.988	0.977	2893.2	1983.9	1991	2176.8	2137.9	1839.9	3032.5	2013.6	2145.6	1542.8	1943.6	1326.4	2398.9	2438.3	2235.9	1826.3	2185.9	2104.1	1867.2	2057.7	1954.6	1462.9	1827.9	795	1588.2	2006.5	2068.3	10	10	9	9	10
P33175	Kinesin heavy chain isoform 5A OS=Mus musculus GN=Kif5a PE=1 SV=3	0	106.115	17.332	17	96	3	1	1027	116.9	5.94		0.761	1.034	1.145	0.01	1.02	68.6		418.5	136		79.6	72.3		465.7	174.5		60.4						429	184.1	129.4	492.6	121.5		27.9	166.1			1		2	2
Q61411	GTPase HRas OS=Mus musculus GN=Hras PE=1 SV=2	0	106.061	81.4815	13	75	6	1	189	21.3	5.31		0.863	0.959	0.873	0.894	0.949	1686.5	1331.7	1938.1	1245.4	1675.5	1338.2	1578.5	1296.9	1879.9	944.4	1490.4	1737	1346.3	1324.4	1360.2	1093.9	1358	1961	1003.6	1107	2095.5	820.2	1455.3	1188.8	912.7	1421.5	1433.2	8	6	9	6	7
Q99MN9	Propionyl-CoA carboxylase beta chain, mitochondrial OS=Mus musculus GN=Pccb PE=1 SV=2	0	106.044	41.4048	17	75	17	1	541	58.4	7.66		0.839	0.844	0.793	0.877	0.916	2709.1	1740.4	1431	2541.4	1202.1	1283.8	2473.2	1608.4	977.9	1966.6	1177.4	1037	1565.3	1462	1635.8	1235.9	1775.2	1436	1832.4	2197.4	1152.6	1736.5	1177.1	1230.4	1752.9	1051.4	1148	10	8	8	9	7
F7C9G3	4-aminobutyrate aminotransferase, mitochondrial (Fragment) OS=Mus musculus GN=Abat PE=1 SV=1	0	106.043	72.4138	12	99	1	1	232	26.2	7.96		0.01	0.513	0.01	0.552	0.978		327.4						168					153.2	242.3	146.8		320.3												1
Q3TJF2	Obg-like ATPase 1 OS=Mus musculus GN=Ola1 PE=2 SV=1	0	105.983	53.0303	20	124	20	1	396	44.8	7.52		0.778	0.894	0.849	0.825	0.953	3286.4	4537.9	2601.1	3721	4469.6	4565	3339.1	4336.3	1902.6	3307.9	4336.9	3670.7	4075.3	4302.7	4047.2	3275.5	4595.2	2786.5	3244.3	3409.1	2203.4	2729.1	3849.2	3064	2965.2	4075.2	3965.3	12	17	8	14	11
Q7TNL5	Serine/threonine-protein phosphatase 2A 56 kDa regulatory subunit OS=Mus musculus GN=Ppp2r5d PE=2 SV=1	0	105.715	45.3782	24	82	18	1	595	69.1	7.96		0.862	0.958	0.845	0.858	0.931	2672.2	1977.8	2040.5	1811.8	2093.4	1768.5	2659.8	2095.9	2029.5	1413.4	1812.3	1923.7	1935.6	1830	2150.2	1310.5	2160	1969.3	1364.4	1547.6	1862.9	1304.8	1900	1524	1262	1572.2	1991.7	12	8	13	9	11
G3UZJ2	Microtubule-associated protein (Fragment) OS=Mus musculus GN=Map2 PE=1 SV=8	0	105.575	73.3333	18	164	1	1	240	25.6	11.09	Phospho [T121; T162]	0.739	0.709	0.557	0.964	0.01					22.4						15.9					21.6							16.5			10.3	14.6					1
A0A1B0GRV0	3'(2'),5'-bisphosphate nucleotidase 1 OS=Mus musculus GN=Bpnt1 PE=1 SV=1	0	105.51	49.226	14	73	14	1	323	35	5.82		0.754	0.877	0.845	0.807	0.984	1933.9	1432.4	1925.6	2281.5	1693.6	1218.2	2259	1250.4	1318.1	2029.6	1765.3	810.8	1098.4	1101.3	1204.4	1349	1383.7	2141.6	1971.9	2173.4	1649.8	1636.5	1568.8	632.9	1653.1	1645.1	1699.9	10	8	10	11	10
Q8BWT1	3-ketoacyl-CoA thiolase, mitochondrial OS=Mus musculus GN=Acaa2 PE=1 SV=3	0	105.355	59.6977	16	45	16	1	397	41.8	8.09		0.818	0.984	0.967	0.95	0.986	338.3	812.5	1324.1	1039.3	998.1	1715.1	411.4	817	1444.7	834.7	1016.6	1385.9	848.9	766.1	872.2	816.3	927.1	1179.3	941.6	1010.5	1179.8	671.2	969	1209.2	854	1021.6	991.4	3	6	7	5	5
B1AX58	Plastin-3 OS=Mus musculus GN=Pls3 PE=1 SV=1	0	105.312	34.8983	18	67	13	1	639	71.7	5.62		0.809	0.936	0.879	0.853	0.975	1332.9	1364	2238.2	928.7	2382.7	2092	1443.1	1152.9	1966.2	925.8	2288	1821.8	1101.2	1107.3	1149.4	2090.2	1369.2	2161.2	746.7	883	1984.1	636.2	2167.8	1476.4	717.2	2252.2	2258.8	6	8	10	7	11
P63094	Guanine nucleotide-binding protein G(s) subunit alpha isoforms short OS=Mus musculus GN=Gnas PE=1 SV=1	0	105.239	52.0305	19	110	13	1	394	45.6	5.96		0.861	0.951	0.839	0.854	0.913	2361.7	1862.9	1167.6	1707.8	2241.5	1466.3	2588.2	1697.7	979.7	1702.1	2257.1	1258.6	1672.9	1642	1708.8	1744.4	1959.5	1038.7	1351.2	1425.9	1104.5	1217.1	2068.9	1217.5	1227.9	1924.1	2065.7	10	11	7	9	10
Q5YLW3	Ribosomal protein S3 OS=Mus musculus GN=Rps3 PE=1 SV=1	0	104.545	74.0741	18	92	18	1	243	26.7	9.66		0.736	0.813	0.801	0.737	0.92	2614.8	2777.8	2452.8	5427	2483.6	1708.7	2381.6	2612	1728.6	3636.5	2173.9	1349.9	2336.4	2231.5	2492.5	1403.7	2631.3	2630.8	4050	4676.9	1665.4	3073.9	2229.4	1383.9	3823.7	2007.9	2199.4	9	9	12	14	10
Q9D2G2	Dihydrolipoyllysine-residue succinyltransferase component of 2-oxoglutarate dehydrogenase complex, mitochondrial OS=Mus musculus GN=Dlst PE=1 SV=1	0	104.405	30.6167	13	138	13	1	454	49	8.95		1.008	0.962	1.09	1.1	0.945	2434.3	2694.9	2039.6	2644.2	4680.3	5475.4	2318.9	2683.4	2506	2218.7	4472.3	4518	3104.9	2630.6	2730.7	6279.8	2697.7	1884.5	2158.3	2400.8	2209.6	2783.5	4435.9	4757.5	2683.7	5307.2	5228	10	9	10	10	11
A2ALS5	Rap1 GTPase-activating protein 1 OS=Mus musculus GN=Rap1gap PE=1 SV=2	0	104.328	42.9864	20	77	18	1	663	73.4	5.87	Phospho [S515]	1.099	1.021	1.041	1.059	1.005	1945.4	2138.1	1502.3	1900.8	1668.8	1989.3	2044.7	1978.1	1468.2	1755	2067.9	2072.4	1986.6	2001.2	2289	2067.3	2201	1253	1852.2	1881.4	1366.7	1776	1955.1	2929.5	1859.4	1844.6	2007.2	10	11	10	11	7
Q8R0A7	Uncharacterized protein KIAA0513 OS=Mus musculus GN=Kiaa0513 PE=1 SV=1	0	104.274	41.5233	19	135	19	1	407	46.3	5.02	Phospho [S275]	0.894	1.002	0.94	0.965	0.932	4531.6	3884.1	4414.9	3126.6	3751	2868.8	4894.5	3481.5	4061.5	3463	3599.2	3084.1	3443.4	3622.1	3281.6	3567.6	3230.5	3904.7	3131.6	2863.9	4155.4	2802.4	3596.3	2188.9	2978.9	3500.3	3589.3	14	11	14	15	13
A2AH25	Rho GTPase-activating protein 1 OS=Mus musculus GN=Arhgap1 PE=1 SV=1	0	104.015	43.6326	16	67	16	1	479	54.4	5.87	Phospho [S89; S90; S91]	0.85	0.966	0.949	1.033	0.975	1134.6	2469.2	633.7	2105.3	1283.8	1783.9	1021.2	2452.9	759.2	2040.7	1393.7	1277.7	3033.7	2883.8	2568.3	1413.2	2534.7	634.4	2223.7	2350.6	612	2076	1255	1020.9	2121.5	1203.3	1405.2	6	12	5	10	7
Q3TKG4	Uncharacterized protein (Fragment) OS=Mus musculus GN=Psmc3 PE=2 SV=1	0	103.904	46.0159	19	86	19	1	502	55.6	5.24		0.704	0.89	0.84	0.85	0.902	1954.4	2242.9	2021.2	1884.6	3461.2	1811.6	2182.8	2004.6	1365.8	1603.7	3277.7	1611.2	2052.1	2261.3	2118.4	2650.8	2360.5	1811	1335.1	1598.4	1329.1	1053.1	3057.2	1214.6	1433.2	3124.4	3057.2	7	10	11	10	14
Q8BG39	Synaptic vesicle glycoprotein 2B OS=Mus musculus GN=Sv2b PE=1 SV=1	0	103.751	26.6471	14	119	12	1	683	77.4	5.57		0.862	0.904	0.968	0.869	0.995	3255.4	3334.8	2157.2	1399.1	2700.4	2468.3	3306	3180.1	1727.3	1113.3	3366.3	1683	3254.6	3147.9	3318.8	2289.1	3354.3	2416.2	1167.4	1411.6	1685.1	1039.4	3358.4	1779.2	1221.2	3028.2	3173.5	12	10	10	8	9
O89054	Cytoskeletal beta-actin (Fragment) OS=Mus musculus GN=Actb PE=2 SV=1	0	103.609	64.7059	5	237	1	1	136	15.2	4.65		0.92	0.987	1.149	1.377	0.01					55.7						55					76.7							51.2			65.4	62.5					1
D6QSS8	A disintegrin and metallopeptidase domain 22 isoform OS=Mus musculus GN=Adam22 PE=2 SV=1	0	103.313	25.3319	20	91	20	1	904	99.7	7.83	Phospho [S832]	0.91	0.98	0.944	0.878	1.009	1513.3	2087.4	2147.8	1327.3	1514	1904.3	1751.6	1846.5	2093.3	1271.2	1676.1	1582.3	1802.1	1578.8	1714.3	1376.8	1943.6	2129.1	1458.5	1363.8	1887.2	1197.2	1408.4	1754.9	1279.2	1418.3	1556.3	10	10	11	11	10
Q9WVJ2	26S proteasome non-ATPase regulatory subunit 13 OS=Mus musculus GN=Psmd13 PE=1 SV=1	0	103.234	44.6809	15	82	15	1	376	42.8	5.71		0.744	0.86	0.85	0.797	0.899	2962.1	1106.1	2300	1903.9	2717.6	2418	2694.3	1034.8	1538	1818.1	2628.1	1820.1	969.4	893.3	1005.1	2007.8	1068	2084.8	1632.8	1742.4	1686.9	1420.9	2530.6	1433.6	1706.9	2412	2494.8	10	7	11	8	11
O70443	Guanine nucleotide-binding protein G(z) subunit alpha OS=Mus musculus GN=Gnaz PE=1 SV=4	0	103.072	45.3521	15	75	1	1	355	40.8	7.61		1.049	1.029	1.059	0.879	0.958	2027.8	1894.5	1729.8	1226.2	2393.3	2250.7	1955.8	1562.1	3054.3	1226.4	2358.9	1854.8	1594.4	1491.7	1649.8	1773.9	1827.1	1633.6	1556	1405.9	2290.7	1902.4	2598.3	1555.9	1615.7	2491	2600.4	7	8	7	7	9
Q545B6	Stathmin OS=Mus musculus GN=Stmn1 PE=1 SV=1	0	102.897	61.0738	13	239	12	1	149	17.3	5.97	Phospho [S25; S38; S63]	1.422	1.161	1.266	1.223	1.049	5118.2	4706	4711.7	5523.5	5926.4	7477.4	5385	5481.8	6655.5	5956	6037.6	9708.3	5775.8	4988.9	5152.5	6954.4	4712.2	4510.6	6422.5	5491.9	7204.2	7317.8	5292.3	15800.3	7159.7	6492.4	6357.8	11	14	14	12	14
Q3UGC8	Propionyl-Coenzyme A carboxylase, alpha polypeptide, isoform CRA_b OS=Mus musculus GN=Pcca PE=1 SV=1	0	102.827	31.6298	20	73	20	1	724	79.9	7.25		0.877	0.874	0.927	0.964	0.956	1254	1889.2	1965.7	2578.8	2246.4	1836.2	1073.1	1739	1549.8	2309.4	2120	1570.4	1931.6	1885.5	1675.6	2430.4	1838.8	1820.2	2235.8	2470.5	1673.8	2273.9	2114	1498.2	2159.9	2302.9	2441.2	6	11	11	13	12
P62962	Profilin-1 OS=Mus musculus GN=Pfn1 PE=1 SV=2	0	102.569	73.5714	10	136	10	1	140	14.9	8.28		0.804	0.893	0.864	0.866	0.947	3382.7	4320.8	4197.3	2152.7	2450.6	2822	3592.4	4497.8	3086.8	2043.6	2430.9	1825.1	4104.6	5204.7	4281.2	1641.4	4324.8	4157.2	1870.9	2315.3	3484.2	1725	2071.9	1757.5	1616.8	2143.3	2302.3	8	10	8	8	8
G3UZM4	Cell adhesion molecule 2 (Fragment) OS=Mus musculus GN=Cadm2 PE=1 SV=1	0	102.508	33.5632	12	112	12	1	435	47.3	5.41		0.996	0.95	0.973	0.938	1.01	3968.7	3096.5	3899.6	3206.7	3841	5257.1	3480.7	2634	3462.9	3118.6	3499.7	6493.9	2946.1	2660.3	3137.7	3461.9	3305.7	3642	3646	3586.9	3293.9	3949.2	3759.8	5804.3	3967.1	3625.3	3260.4	8	5	8	7	8
Q8C243	Uncharacterized protein OS=Mus musculus GN=Ctsd PE=2 SV=1	0	102.497	30.3371	10	107	10	1	445	48.3	7.27		0.839	0.883	0.941	0.97	1.036	2057.1	2456.4	3617.6	1991.7	3709.9	3830	1825.7	2814.1	2385.6	1596.6	3948.8	3051.5	2957.9	3619.6	3173.8	2569	2599.7	5217	1510.3	2023.8	3343.1	1271.6	3530	2975.7	1422.4	3602.4	4057	6	10	8	6	9
Q80T83	MKIAA1850 protein (Fragment) OS=Mus musculus GN=Vcpip1 PE=2 SV=1	0	102.44	19.759	18	53	18	1	1245	137.2	7.34		0.957	1.025	0.965	0.952	0.901	184.8	1061	628.9	1662.2	288.6	749.2	167.3	1139.6	737.4	1741.4	309.9	703.3	1095.7	1094.3	1115.8	306.3	1067.8	592.5	1594.2	1559	637.1	1548.7	287.4	867.9	1618.8	294.3	326.9	4	14	7	12	5
Q0KL02	Triple functional domain protein OS=Mus musculus GN=Trio PE=1 SV=3	0	102.418	9.21986	24	47	22	1	3102	347.6	6.35		1.05	1.079	0.959	0.993	0.937	1069.4	902	1382	692.4	452	712.9	1065.6	979.6	1055.8	814.8	443.4	1116.2	947.7	832.7	912.3	508.1	851.3	1234.3	652.8	622.7	1038.4	873	479	870.3	692.7	407.8	499.9	7	10	8	7	5
Q8K212	Phosphofurin acidic cluster sorting protein 1 OS=Mus musculus GN=Pacs1 PE=1 SV=2	0	102.024	20.2914	18	68	17	1	961	104.8	7.74		0.989	1.053	1.042	1.078	1.023	1739.5	2458	2604.5	1389	921.7	2022.1	2015.1	2864.7	2257.6	1408.6	936.3	2282.6	2947.1	2389.8	2928	995.4	2218.6	2822.1	1352.1	1302.8	2283.2	1160.7	1016.8	2038.7	1376.2	968.5	913.4	7	10	12	10	5
Q8BVQ5	Protein phosphatase methylesterase 1 OS=Mus musculus GN=Ppme1 PE=1 SV=5	0	101.856	46.8912	16	100	16	1	386	42.2	5.97	Phospho [T242; S243]	0.764	0.836	0.837	0.864	0.994	4031.2	2413	2314.2	2397.8	3021.9	2159.2	3556.7	1975.8	1559.8	2020	2695.1	1954.5	2323	2088.6	2358.5	2455.7	2446.3	2870.8	1986.7	2111.7	1724.5	1724.3	2763.1	1481.5	1769.6	2765.6	2757.9	11	12	10	10	14
Q6NZL0	Protein SOGA3 OS=Mus musculus GN=Soga3 PE=1 SV=2	0	101.809	19.8942	23	67	19	1	945	103.4	6.14		0.887	0.955	0.873	0.896	0.933	2295.6	2154.7	1533.1	1249.5	1525.1	1423.7	2666.9	1901.3	1463.7	1140.6	1336.4	1407.3	1867.9	1649.5	1981.1	1196.8	2048.4	1218.3	1178.3	1140.1	1558.6	1022.9	1253.4	1156.4	1051.6	1276.9	1205.3	10	11	9	8	7
Q9JI91	Alpha-actinin-2 OS=Mus musculus GN=Actn2 PE=1 SV=2	0	101.789	11.4094	11	96	1	1	894	103.8	5.45		0.48	0.645	0.01	0.01	0.01	182.7					149	137.2					78.9												74.6				1
Q9DB20	ATP synthase subunit O, mitochondrial OS=Mus musculus GN=Atp5o PE=1 SV=1	0	101.768	69.0141	13	127	13	1	213	23.3	9.99		0.884	0.839	0.97	0.74	0.888	5279.9	4298.8	4818.2	5335.6	5704.9	7432.9	3111.4	3648.3	3451.8	7187.8	4383.4	6819.3	2687.4	2800.9	3084.6	4975.9	3276.2	5178.7	5314.8	5600.8	4401.9	6662.5	5800.5	5655.6	7546	5710.7	5880.3	8	8	10	10	9
Q6P5F9	Exportin-1 OS=Mus musculus GN=Xpo1 PE=1 SV=1	0	101.613	25.5836	24	59	24	1	1071	123	6.07		0.712	0.858	0.833	0.935	1.042	2799.7	2165.1	1128.3	964	600	1140.6	2726.1	1971.8	712.1	879.3	479.1	1066.3	1685.1	1750.1	1866.2	811.4	2076.8	1363.5	943.7	959.2	750.2	789.2	429.9	800.7	800.6	544	539.5	11	11	8	9	4
Q80TH1	Discs, large homolog 3 (Drosophila), isoform CRA_c (Fragment) OS=Mus musculus GN=Dlg3 PE=2 SV=1	0	101.459	19.5789	19	78	2	1	950	103.8	6.7		1.515	1.317	1.353	1.432	1.117	933.4	1348.5	999	1101.2	1669.4	658.9	885.5	1533.5	1269.3	1200.5	1914.6	2041	1963	1580.7	1447.2	2697.3	1248.5	1022.5	1565.3	1182.9	1169.9	2026	1771.1	2122.9	1710.7	2192.2	1999.3	6	11	8	8	8
Q8CGF6	WD repeat-containing protein 47 OS=Mus musculus GN=Wdr47 PE=1 SV=2	0	101.313	17.8261	16	71	16	1	920	102.2	5.97		1.024	1.006	1.03	0.933	1.008	1365.3	2947.2	1777.4	1192.4	1509.3	545	1388.3	2463.9	1861.9	1184.1	1648	585.9	2396.6	2385.5	2512.8	1488	2862.8	1557.7	1550.7	1236.5	1570.2	1522.4	1609.6	603.5	1407.9	1509.2	1563.1	5	12	7	8	9
Q60625	Intercellular adhesion molecule 5 OS=Mus musculus GN=Icam5 PE=1 SV=2	0	101.271	27.4809	19	70	18	1	917	96.9	6.32		1.104	1.125	1.054	1.202	0.977	2045.8	1161.9	926.1	1917.7	1712.2	2939.2	2246.9	1433.5	1478.7	1937.6	1447.8	3216.7	1507.1	1399.2	1508.1	1950.7	1194.7	853.7	1914.8	1841.6	1147	1894.8	1532.9	3417	1978.5	1606.1	1428.4	9	7	8	10	9
A0A0R4J2C2	Synaptotagmin II OS=Mus musculus GN=Syt2 PE=1 SV=1	0	101.193	24.1706	11	209	3	1	422	47.2	7.99		1.134	1.301	1.156	1.704	1.16	207		145	880.4	271.3	190.7	224.4		279.9	1227.1	281.3	232.4				453.7		216.8	959	959.8	259.3	958.5	234.9	194.2	811.8	321.2	340	1		1	2	1
Q60902	Epidermal growth factor receptor substrate 15-like 1 OS=Mus musculus GN=Eps15l1 PE=1 SV=3	0	101.005	24.8071	17	60	17	1	907	99.2	5.02		0.971	1.007	0.922	0.951	1.002	794.2	993.2	599.9	1339.9	2859.6	2381.4	885.4	996.6	668.5	1146.6	2842.8	2310.7	959.8	893.3	858.6	2648.5	1007.6	625.8	1223.5	1278.2	638.6	1128.4	2820.6	2424.7	1075.1	2759.4	2733.9	4	6	5	7	9
B2RSR7	Glycerol-3-phosphate dehydrogenase [NAD(+)] OS=Mus musculus GN=Gpd1l PE=2 SV=1	0	100.989	59.2593	18	105	16	1	351	38.2	6.77		0.725	0.862	0.881	0.858	0.918	3085.4	3869.9	2288.8	3397.6	2042.9	2015.4	3163.3	3721	1315.6	3029.2	2145.2	1477.5	3840.1	4237.9	4217.2	1510.4	3963.9	2288.6	2662.7	3103.1	1591.5	2263.9	2018.5	1037	2665.6	2081.2	2062.6	11	11	10	11	10
P06801	NADP-dependent malic enzyme OS=Mus musculus GN=Me1 PE=1 SV=2	0	100.799	44.5804	21	96	21	1	572	63.9	7.44		0.806	0.824	0.811	0.817	0.935	2049.1	2887.4	2772.4	2768.3	2835.4	1659.1	1694.2	2550.5	1637.4	2292	2711.3	1510	2562	2742.6	3006.1	2046.6	3079.3	2618.4	2231.6	2512.3	1861.4	2136.5	2554.3	1512.7	2049.8	2463.7	2585	7	13	12	12	8
Q91VD9	NADH-ubiquinone oxidoreductase 75 kDa subunit, mitochondrial OS=Mus musculus GN=Ndufs1 PE=1 SV=2	0	100.489	33.8377	21	61	21	1	727	79.7	5.72		0.895	0.931	0.894	0.914	0.936	1303.3	2353.2	723.9	2317.8	2793.7	1892.8	1158.7	2339.3	721.7	2512.9	2513.4	1390.5	1667.7	2061.2	1820	3652.3	2052.6	831.4	1786.6	2195.1	657.7	2175.9	3062.7	1303.9	2167.3	2417.4	2744.8	5	9	6	13	12
Q9CR16	Peptidyl-prolyl cis-trans isomerase D OS=Mus musculus GN=Ppid PE=1 SV=3	0	100.295	37.2973	15	121	15	1	370	40.7	7.43		0.906	0.979	0.976	0.922	1.068	2364.1	3790	2627.2	3716	4155.9	4096.1	2568.5	3595	1908	4682.3	3748.8	4190.1	3440.8	3276.5	3437.6	3790.4	3810.1	2802.5	4058.7	4522	2295.2	3657.5	3931.2	3374.6	3890.5	4139.4	4113.1	10	11	9	11	13
Q548L4	Glutamate decarboxylase OS=Mus musculus GN=Gad2 PE=1 SV=1	0	100.101	28.2051	15	74	14	1	585	65.2	6.9		0.733	0.869	0.848	0.844	0.915	1725.4	1470.6	2381.1	1266.7	1322.8	1384.4	1880.1	1162.3	1476.1	1087.4	1268.1	1310.7	1244	1168	1459.3	1090.7	1527.3	1875.7	1090	1156	1625	922.4	1175.8	833.6	948	1285.2	1282.9	9	7	7	7	7
Q921G7	Electron transfer flavoprotein-ubiquinone oxidoreductase, mitochondrial OS=Mus musculus GN=Etfdh PE=1 SV=1	0	100.054	29.5455	17	64	17	1	616	68	7.58		0.854	0.871	0.968	1.001	0.979	631.8	2605.6	1856.7	1479.8	2192.2	2122.3	564.6	2177.8	1443.1	1383.2	1802.5	2055.3	2225.9	2223	2087.4	3083.1	2392.5	1926.5	1317.9	1415.5	1541.7	1321.8	2006	1772	1484.7	2398.6	2169	4	8	10	9	9
A0A068BFR3	RAS oncogene family protein OS=Mus musculus GN=Rab11b PE=2 SV=1	0	100.027	60.5505	13	126	13	1	218	24.5	5.94		0.777	0.807	0.826	0.821	0.928	3341.1	2968.9	2932.7	4145.9	2563.9	3494.4	2727.5	2626.5	2270.4	3348	2297.3	2365.1	2793.3	2615.9	3031.7	1762.4	3183.6	3078.5	3540.4	3926.6	2410.1	3439.2	2306	2166.1	3283.9	2200.5	2393	10	10	10	9	10
A2AEW8	GRIP1-associated protein 1 OS=Mus musculus GN=Gripap1 PE=1 SV=1	0	99.8	33.2139	24	71	24	1	837	95.9	5.17		0.976	0.933	0.959	0.953	0.945	1842.5	1691.5	2379.6	1208.7	1549	1926.1	1761	1343.7	2464.3	1147.9	1402.9	1884.8	1329.4	1473	1489	1586.7	1599.8	2116.2	1099.5	1025.7	2677	1072.6	1485.3	1830.8	1123.6	1479.8	1510.2	9	10	9	7	8
Q91VZ1	Snx2 protein OS=Mus musculus GN=Snx2 PE=2 SV=1	0	99.735	32.1773	17	50	16	1	519	58.4	5.12		0.974	1.027	1.081	1.117	0.949	1159.2	1229.8	1488.7	1406.2	1289.8	1803.3	1158.5	1161.6	1643.3	1484.4	1322.3	1881.6	1160.3	1300	1055.7	1886.4	1100.2	1266	1512.3	1438.1	1633.8	1657.6	1159.7	1507	1657.7	1494.3	1434.9	5	7	6	8	5
Q3U8W9	Uncharacterized protein OS=Mus musculus GN=Hnrnpr PE=2 SV=1	0	99.708	36.5506	18	64	12	1	632	70.8	8.13		0.913	0.99	0.903	0.873	0.985	3253.1	1820.1	1914.9	1687	1593.6	1644.8	3471.6	1562.8	2003.6	1763.9	1559.4	1572.5	1455.9	1408.4	1441.4	1485.2	1694.4	1900.6	1675	1676.8	1885	1480.6	1640.6	1453.5	1513.5	1537.8	1469.5	11	10	9	8	8
P62748	Hippocalcin-like protein 1 OS=Mus musculus GN=Hpcal1 PE=1 SV=2	0	99.683	67.8756	14	174	6	1	193	22.3	5.5		1.09	1.057	1.096	1.051	0.958	570.7	1761.4	2174.9	1405.5	1272	646	657.3	1672.9	2643.9	1364	1323	667	2057.7	1869.8	1693.2	1111.8	1742.8	1947.2	1462.6	1264.1	2672.9	1682.1	1218.9	618.7	1555.3	1398.4	1208.1	4	6	4	4	3
P42669	Transcriptional activator protein Pur-alpha OS=Mus musculus GN=Pura PE=1 SV=1	0	99.553	43.6137	12	93	12	1	321	34.9	6.44		0.741	0.88	0.874	0.809	1.031	2289.1	1839.8	2508.3	4056.9	3877.3	2744.3	2482.1	1744.7	1463.6	4152.6	3913	1932.2	1479.7	1638.5	1627.1	3172.4	1721.2	2715.3	4437.1	4346	1412.1	3216.9	4139.5	1524.2	3797.8	3386.9	3899.1	7	7	6	10	9
B9EHZ5	Membrane protein, palmitoylated 6 (MAGUK p55 subfamily member 6) OS=Mus musculus GN=Mpp6 PE=2 SV=1	0	99.22	40.2597	20	62	19	1	539	60.9	6.18		0.853	0.962	0.906	0.878	0.939	788.9	2019.6	2067.6	1666.2	2174.2	769.2	725.9	1835.3	2198.5	1613.7	2202	702.2	1725.8	1813.9	1781.8	1840.7	1979.7	2171.7	1459.4	1540	2287.9	1475.1	2069.5	440	1336.5	2070	2205.3	4	10	7	9	10
Q9CZD3	Glycine--tRNA ligase OS=Mus musculus GN=Gars PE=1 SV=1	0	99.201	24.9657	16	66	16	1	729	81.8	6.65		0.856	0.948	0.906	0.878	0.937	1375.8	1975	2115	2413.8	1204.3	1635.7	1444.3	1717.4	2641.4	2562.9	1028.7	1081.1	1716.2	1719.9	1844.6	987	2031.9	2168.9	2094.7	2436.9	2358	2118.3	1032.4	1137.8	2201.7	1101.8	1100.2	4	9	10	11	9
E9QKC6	Tripartite motif-containing protein 2 OS=Mus musculus GN=Trim2 PE=1 SV=1	0	98.982	25.0649	16	62	14	1	770	84.3	7.47	Phospho [S454]	0.897	0.962	0.922	1.025	0.984	2523.2	1402.7	1537.1	3269	2231	953.8	2326.1	1734.3	1676	2638.7	1886.1	894.3	1708	1614.6	1735	2312.1	1585.2	1503.4	3004.4	2952.5	1355.4	2527.2	2159.7	850.8	2832.1	2004.6	1950.2	6	7	8	8	8
Q3TL58	Uncharacterized protein OS=Mus musculus GN=Skp1a PE=2 SV=1	0	98.8	83.4356	13	121	1	1	163	18.7	4.58		1.207	1.062	1.16	1.101	1.033	2554.1	3981.5	2619.6	3877.2	4303	3897.1	2555.8	4401.4	2926.6	4124.5	4299.9	4232.3	4657	4516.4	4437.2	4592	4394.3	2390.3	4319.9	4054.8	3393.8	4669.7	4516.9	4767.4	4434	4878.6	4884	9	10	9	10	9
Q91VR5	ATP-dependent RNA helicase DDX1 OS=Mus musculus GN=Ddx1 PE=1 SV=1	0	97.954	30.5405	18	66	18	1	740	82.4	7.21		0.878	0.947	0.919	1.064	0.986	1492.2	667.1	1361.6	1554.6	1898.5	2337.7	1511.3	750.5	1030.5	1638.7	1792.8	1968.3	763.2	873.1	806.7	2440.7	676.1	1335.2	1520.1	1668.7	913.8	1283.2	1899.9	2298.9	1396.9	1858.2	1921.3	8	6	9	7	9
Q8VIJ6	Splicing factor, proline- and glutamine-rich OS=Mus musculus GN=Sfpq PE=1 SV=1	0	97.854	28.3262	18	57	17	1	699	75.4	9.44		0.971	1.053	0.937	0.912	1.005	1531.5	1131.9	1507.7	939.7	1616	958.2	1744.8	1006.1	1735.4	1151.8	1317.3	1079.6	817.1	896.3	698.3	2069.9	916.7	1261.8	1177.8	1037.7	1261.6	1007	1615.1	1000.3	1117	1334	1392.5	8	7	6	4	8
Q3TF87	Uncharacterized protein OS=Mus musculus GN=Dars PE=2 SV=1	0	97.835	39.9202	18	66	18	1	501	57.1	6.49		0.818	0.887	0.934	0.826	0.948	1714.2	3688.1	2820.1	988.8	1855.4	1645.3	2008.4	3144.8	2076.2	830.7	2006.9	1117.1	3034.2	3529.8	3319.7	1321.8	3663.1	2495.5	959.6	1040.9	2085.3	996	1727.6	985.9	984.6	1615	2009.5	8	10	9	8	9
Q3TJD4	Uncharacterized protein OS=Mus musculus GN=Atp5f1 PE=2 SV=1	0	97.6	33.2031	13	208	13	1	256	28.9	9.26		0.717	0.674	0.759	0.698	0.806	3086	5633.6	4289	4706.5	3675	6758.6	1759.1	3760.4	3853.8	3042.2	2281.2	4650.1	3470.8	2906.2	3877.7	3108.9	4252.9	5072.9	2312.7	3569.4	3900.5	2653.2	3190	5228.4	2865.1	3292	3503.5	10	12	13	10	13
Q61490	CD166 antigen OS=Mus musculus GN=Alcam PE=1 SV=3	0	97.527	27.7873	15	98	15	1	583	65.1	6.15		0.751	0.809	0.806	0.798	0.949	3474.1	2957.3	3178.5	1525.8	2556.2	2632.2	3260.6	2401.1	1832.5	1315.5	2442	1966.7	2711.3	2317.6	2793.7	1745.4	3026.9	2887.4	1302	1390.9	2370.9	945.1	2550.4	1631.5	976.2	2545.6	2355.1	9	10	10	7	10
Q9JLN9	Serine/threonine-protein kinase mTOR OS=Mus musculus GN=Mtor PE=1 SV=2	0	97.378	11.0632	23	39	23	1	2549	288.6	7.17		0.897	0.921	0.881	0.968	0.931	1093.1	788.3	1009.6	445.4	453.5	969.2	1161.1	847.3	1004.8	344.2	397.2	750.8	886.6	846.4	814.3	372	748.1	895.2	456.4	400.1	870.9	454.7	386.1	736.4	376.3	358.6	412.1	10	7	7	5	5
Q8CAQ8	MICOS complex subunit Mic60 OS=Mus musculus GN=Immt PE=1 SV=1	0	97.312	27.0806	20	37	20	1	757	83.8	6.61		1.209	1.092	1.032	0.928	0.893		2099.2	864.2	2041.8	1449.2	1094		2623.7	705.5	2443	1118.5	1633.2	1568.6	1481.9	1847.7	1408.3	1758	668.3	1861.2	2112	987.6	2507.9	1903.2	1500.1	2667.9	1571.9	1072.4		8	5	9	6
P70333	Heterogeneous nuclear ribonucleoprotein H2 OS=Mus musculus GN=Hnrnph2 PE=1 SV=1	0	97.142	35.412	12	61	4	1	449	49.2	6.3		0.791	0.964	0.853	0.854	0.886	1116.9	1441.5	486.5	681.8	1476.4	797.1	1194.4	1501.2	517.9	628.4	1213.4	701.9	1261.2	1274.1	1386.4	1091.8	1354.1	356.1	649.5	604.7	219.2	615.9	1202.2	725.4	576.3	1206.5	1161.8	7	7	6	7	11
Q3V0Z8	Uncharacterized protein (Fragment) OS=Mus musculus GN=Ddx5 PE=2 SV=1	0	97.08	31.8841	23	59	16	1	690	76.7	8.6		0.829	0.916	0.871	0.818	0.998	1476.7	2240.7	1382.3	1100.3	1665.5	2261.2	1512.1	1900	877.7	1376	1506.6	2071.3	1973.3	1841.3	1831.7	1290	2090.6	1211.2	1308.6	1144.6	887.9	985.5	1655.9	1853.3	1122.3	1350.3	1557	9	10	6	7	8
Q5PR73	GTP-binding protein Di-Ras2 OS=Mus musculus GN=Diras2 PE=1 SV=1	0	96.903	71.8593	13	65	11	1	199	22.5	8.76		0.797	0.862	0.876	0.808	0.949	2193.6	2173.8	2129.4	1254.6	1657.8	1848.9	2453.5	2248.6	947.2	986.8	1606.6	1800	1725.2	2199.3	2189.7	1184.6	2028.4	2122.3	948.8	1103.6	1589.1	771.3	1593.1	1274.2	934.6	1544.1	1488	7	9	6	5	6
Q9JJK2	LanC-like protein 2 OS=Mus musculus GN=Lancl2 PE=1 SV=1	0	96.867	43.7778	14	52	14	1	450	50.7	7.28		0.985	0.878	0.899	0.846	0.934	1700.1	1158.1	490.9	853.3	625.3	1389.6	1425.9	1301.5	511.1	737.6	528.9	888.9	1218	1335.4	1414.4	264.4	1322.5	438.2	857.8	989.4	559.8	902.8	572.3	1068.9	867.4	492.9	484.6	8	7	5	8	6
Q9R1Q8	Transgelin-3 OS=Mus musculus GN=Tagln3 PE=1 SV=1	0	96.854	74.3719	13	71	12	1	199	22.5	7.33		0.974	1.041	0.967	1.037	1.022	1560.3	1465.6	1259.2	1416	1074.9	1407.1	1691.4	1698	1327.5	1303	1099.5	1441.5	1591	1794.6	1774.5	1098.7	1817.4	1235.3	1205.7	1500.4	1304	1286.5	975.4	1314.1	1205.6	1054.3	1013.7	6	8	6	8	7
P70175	Disks large homolog 3 OS=Mus musculus GN=Dlg3 PE=1 SV=1	0	96.682	20.4947	18	75	1	1	849	93.4	6.79		0.724	0.682	0.891	0.92	0.936		57.9			116.9	64.3		30.2			77	58	56.2	57.2	40.5	98.8	52.2						89.4	45.3		72.4	118.2		1			1
P61089	Ubiquitin-conjugating enzyme E2 N OS=Mus musculus GN=Ube2n PE=1 SV=1	0	96.54	82.2368	13	132	13	1	152	17.1	6.57		1.141	1.126	1.154	1.128	1.09	4467.6	1882.7	3087.3	4318.6	2593.1	3798.8	4891	2061.7	3208.4	5888	2665.7	4432.5	2171.2	2398.6	2253.2	2398.5	2022	3123.1	5456.5	5264.8	3422.8	5727	2413.6	4491	5666.8	2727.3	2657.6	10	8	9	12	7
Q00PI9	Heterogeneous nuclear ribonucleoprotein U-like protein 2 OS=Mus musculus GN=Hnrnpul2 PE=1 SV=2	0	96.329	28.9933	20	86	20	1	745	84.9	4.89		0.931	0.986	0.934	0.887	0.958	1834.2	1499.7	1795.4	1877.5	1372.4	2228.5	2002.4	1236.9	2123.9	1676.9	1184.1	2537.2	1068.1	1052	1165.4	1363.6	1316.8	1722.4	1580.2	1704	1939.4	1296.7	1216.1	2636	1605.4	1317.3	1202.5	10	8	11	8	10
Q3UEG9	Uncharacterized protein OS=Mus musculus GN=Flot2 PE=2 SV=1	0	96.233	35.9649	15	99	15	1	456	50.2	5.33		0.74	0.823	0.786	0.826	0.904	2757	2095.2	2507.5	1923.4	2137.1	2150.7	2904.2	1631.5	1644.9	1814.1	1699.1	1565.9	1703.5	1807.8	1663.4	1741.7	1676.3	2357.3	1507.8	1846.1	1984.1	1118.5	1882.2	1484	1306.5	1648.4	2070.8	10	9	10	11	9
P56564	Excitatory amino acid transporter 1 OS=Mus musculus GN=Slc1a3 PE=1 SV=2	0	95.917	20.9945	10	134	8	1	543	59.6	8.4		0.866	0.983	0.872	1.112	1.07	1719.1	1321.1	2023.4	1874	1680.7	1967.9	1955.2	1298	1742.4	1588.6	1691.5	2181.6	2054.6	2088.6	1962.9	1374.3	1386.4	2089.1	1675.2	2197.4	1674.5	1266.5	1431.8	1679.1	1283.4	1580.9	1467.4	8	8	9	8	6
Q01405	Protein transport protein Sec23A OS=Mus musculus GN=Sec23a PE=1 SV=2	0	95.822	23.7908	14	57	14	1	765	86.1	7.08		1.087	1.077	1.009	1.1	1.003	1549.2	607.4	1205.6	1143.1	1412.1	568.7	1590.3	562.9	1682	1132	1384	667.7	682	482.5	648.1	1677.4	637.1	924.7	1380.6	1144.8	1193.4	1403.6	1369.6	735	1310	1317.1	1298.9	8	4	7	5	5
Q3UE92	X-prolyl aminopeptidase (Aminopeptidase P) 1, soluble, isoform CRA_b OS=Mus musculus GN=Xpnpep1 PE=1 SV=1	0	95.764	33.1832	17	64	17	1	666	74.5	5.83		0.909	0.997	0.948	0.956	0.937	2302.8	2155.6	1642.4	1584.7	1487.5	1665	2071.7	2625	1923.3	1190.6	1473.2	1710	2586.1	2880.9	2501.2	992.3	2372.3	1659.2	1328.3	1473.2	1594.5	1284.9	1497.8	1360.7	1317.7	1310.9	1474.9	10	12	8	7	8
P62823	Ras-related protein Rab-3C OS=Mus musculus GN=Rab3c PE=1 SV=1	0	95.744	59.9119	12	163	7	1	227	25.9	5.24		0.922	0.884	0.87	0.837	1.006	1921.2	986.7	1720	2215.5	766.9	2163.8	1986.3	845.9	1092.4	2300.5	726.6	1808.9	717.3	881	858.6	589.1	941.9	1871.8	2210	2184.8	1494.2	1988	833.2	1774.2	1926.2	703.4	715.1	7	6	6	5	5
A2AWI9	Endophilin-B2 OS=Mus musculus GN=Sh3glb2 PE=1 SV=1	0	95.502	42.246	15	119	1	1	374	41.8	5.97		0.01	1.24	0.01	0.01	0.01	138.4						171.6																					1
A0A1W2P772	Plasma membrane calcium-transporting ATPase 1 (Fragment) OS=Mus musculus GN=Atp2b1 PE=1 SV=1	0	95.361	39.7476	13	87	2	1	317	35.6	5.59		0.975	1.094	0.926	0.82	0.997	15.3	158.2	200.1	209.8	197.3	231.1	23.6	112.7	201.9	214.6	196.9	322.5	78.2	103	129.6	179.7	159.5	179.6	208.4	209.4	107.7	206.3	206.7	423.9	232.2	158	182.8	1	2	2	2	2
Q8CIN4	Serine/threonine-protein kinase PAK 2 OS=Mus musculus GN=Pak2 PE=1 SV=1	0	95.21	42.3664	15	81	7	1	524	57.9	5.77		0.894	0.997	1.023	0.942	1.005	270.6	147	216.5	387.9	438.3	260.6	261.6	163.1	228	373.9	406.2	248.5	108.1	115.6	130.7	506.7	138.2	245.9	374.6	329.1	202.7	301.1	482	219.2	345.1	464	554.8	1	1	2	3	2
Q3UYF9	Uncharacterized protein OS=Mus musculus GN=Gnaz PE=2 SV=1	0	95.146	45.3521	15	65	1	1	355	40.8	7.84		0.808	0.688	0.01	0.01	0.941			158.8						109.3									149.4			128.3									1
P62827	GTP-binding nuclear protein Ran OS=Mus musculus GN=Ran PE=1 SV=3	0	95.057	43.0556	9	119	9	1	216	24.4	7.49		0.784	0.817	0.849	0.777	0.993	2851.6	3963.6	3572.3	2542.3	3757.9	3730.5	3024.9	3510.4	1737.5	2326.2	3576.5	2639	2915.1	3545.3	3093.7	2560.3	3691.7	3886.4	2217	2462.3	2470.5	1922	3604	2353	2060.3	3300.9	3512.1	7	8	7	7	8
Q3UZH3	Uncharacterized protein (Fragment) OS=Mus musculus GN=Mthfd1 PE=2 SV=1	0	94.997	22.9456	19	60	19	1	937	101.4	6.99		0.806	0.831	0.858	0.838	0.937	1705.5	2099.3	3392.6	1702.7	1231.3	2174.6	1583.8	1665.7	2419.5	1368.9	1173.8	1782	1576.1	1585.4	1617.4	1234.9	1960.3	3274.4	1442.4	1394.9	2856.8	1029.5	1225.2	1832.1	1281.2	1204.1	1219	10	9	9	6	6
Q6P9K9	Neurexin-3 OS=Mus musculus GN=Nrxn3 PE=1 SV=2	0	94.978	13.4946	17	62	13	1	1571	173.3	6.14		0.849	0.922	1.02	0.927	1.027	353.1	436.6	1623.3	664.3	873.2	768	370.6	391.8	1668.3	568.7	975.1	485.5	368.9	367.6	400.4	963.8	459.2	1697.7	654.7	725.5	1473.6	580.6	1001.6	421	654.6	949.1	1069.6	4	5	7	5	7
G3UWL2	Serine/threonine-protein phosphatase 2A 65 kDa regulatory subunit A alpha isoform (Fragment) OS=Mus musculus GN=Ppp2r1a PE=1 SV=1	0	94.869	72.028	10	112	1	1	143	15.9	4.73		0.01	1.103	0.01	0.01	0.01	39.4						43.5																					1
Q9WTP7	GTP:AMP phosphotransferase AK3, mitochondrial OS=Mus musculus GN=Ak3 PE=1 SV=3	0	94.721	62.9956	14	71	14	1	227	25.4	8.84		0.748	0.81	0.825	0.77	1.014	1429.1	3929.2	1871.8	1104.7	1593.1	2181	1246.8	3406.6	856.2	1116	1538.7	1698.6	3248.1	3156	3389.2	1038.1	3823.5	2066.1	1149.7	1159	1222.8	914.5	1578.9	1269.4	903.6	1391.1	1624.2	6	11	6	7	6
B0QZN5	Vesicle-associated membrane protein 2 OS=Mus musculus GN=Vamp2 PE=1 SV=1	0	94.492	30.6748	6	129	4	1	163	17.9	9.38		1.008	0.912	1.069	0.886	1.066	2817	2284.7	2724.1	1945.3	2192.3	1544	2493.6	1797.9	2384.1	1700.9	2564.5	1399.1	2065.9	1906.6	2094.1	1847.8	2494.8	2961.6	2015.3	2137.4	2225.5	2232.3	2716.3	1442.5	2225.9	2562.8	2626.6	6	6	6	7	5
Q9CQW2	ADP-ribosylation factor-like protein 8B OS=Mus musculus GN=Arl8b PE=1 SV=1	0	94.145	50.5376	10	68	4	1	186	21.5	8.43		0.799	0.861	0.835	0.846	0.873	1306.3	1412.1	1415.1	2715.4	2316.9	1201.9	1403.7	1311.6	980.9	2646.5	2001.7	795.8	1319.1	1689.8	1490.8	1400.8	1374	1306.4	2205.6	2389.4	1063.6	1955.5	2264.3	792.7	2294.1	1913.4	1923.3	6	7	6	8	7
Q9QYB1	Chloride intracellular channel protein 4 OS=Mus musculus GN=Clic4 PE=1 SV=3	0	94.09	56.5217	10	76	10	1	253	28.7	5.59		0.77	0.824	0.89	0.868	0.999	1191.3	2001.3	1391.6	2721.2	1734.8	1338.6	1139.2	1613.1	839.6	2565.1	1761.9	909.7	1667.6	1673.5	2037.5	1403.3	2007.3	1480	2595.8	2755.2	748.6	2671.3	1570.3	941.2	2346.2	1543.9	1921.3	5	7	7	8	9
Q8K0S0	Phytanoyl-CoA hydroxylase-interacting protein OS=Mus musculus GN=Phyhip PE=1 SV=1	0	94.037	48.4848	14	100	11	1	330	37.5	7.01		0.893	0.989	0.851	0.938	0.949	931.6	1982.9	1789.3	2403.3	1057.8	1891.9	1169.4	1396	1265.3	3582.4	987.4	1804.2	1537.5	1673.5	1624.3	1203.4	1933.5	1580.1	2141.2	2246.9	1529.9	2296.5	936.9	1703.7	2013.4	974.2	1029	6	7	8	8	7
Q91X97	Neurocalcin-delta OS=Mus musculus GN=Ncald PE=1 SV=4	0	93.965	61.1399	13	181	8	1	193	22.2	5.35		0.999	1.007	0.959	0.984	0.934	2586.7	2527.8	2059.6	1493.8	1425.5	1986.8	3226	2250.2	2916.7	1259.4	1183.9	1898.2	2572.6	2044.9	2532.4	1193.3	2760.1	1890.6	1352.1	1167.4	2645.3	1462.6	1249.7	1642.5	1407.7	1209.1	1190.7	7	6	10	5	6
Q3UR55	Sodium/potassium-transporting ATPase subunit beta OS=Mus musculus GN=Atp1b2 PE=1 SV=1	0	93.961	40.3448	11	130	11	1	290	33.3	8.31		0.991	1.123	0.975	1.097	0.966	6758.9	3102.5	3504.5	5127.7	3956.2	2846.6	10383.9	3212.5	4006.8	5725.5	4362.3	2498.7	3770.6	3727.2	2833.3	4986.6	3051.3	3301.8	4642.7	4582.5	3125.2	4716.7	3498.3	3045.6	4542.6	4181.4	3841.9	8	11	8	9	12
Q8R3V5	Endophilin-B2 OS=Mus musculus GN=Sh3glb2 PE=1 SV=2	0	93.77	38.75	15	123	1	1	400	44.5	5.82		0.824	0.9	0.924	0.907	0.946	3296.3	2289.8	3676	4258.3	2557.3	2301.3	3168.1	2281.9	2931.1	3388.7	2544.4	2013.8	2397.8	2181.3	2314.9	2213.4	2394.8	3755.5	3422.1	3703.8	3382.9	3084.8	2305.4	1582.9	3366.1	2631.4	2516.4	12	9	14	14	11
Q9JHI5	Isovaleryl-CoA dehydrogenase, mitochondrial OS=Mus musculus GN=Ivd PE=1 SV=1	0	93.717	41.2736	14	52	14	1	424	46.3	8.29		0.764	0.805	0.819	0.789	0.967	1391.2	1524.9	601.2	1333.7	1386.7	1239.2	1311.9	1332	319.4	1134.1	1342.4	889.4	1323.9	1386.7	1355.6	873.3	1593.4	616.9	1035.5	1236.4	408.3	927.3	1343.1	874.6	925.9	1201.2	1436.3	7	8	3	9	7
P12023	Amyloid-beta A4 protein OS=Mus musculus GN=App PE=1 SV=3	0	93.308	26.3636	16	73	16	1	770	86.7	4.79		1.115	0.966	1.034	0.922	1.058	1671.9	951.7	1597.9	1772.8	1473.1	606.2	1815.1	783.9	1590.9	1683.7	1450.7	593.7	788.9	659.4	870	1374	1011.2	1554.1	2190.9	1772.1	1557.6	2569.1	1362.5	746.7	2173.1	1436.1	1416.7	9	5	10	11	9
E9QNF7	Contactin-associated protein-like 2 OS=Mus musculus GN=Cntnap2 PE=1 SV=1	0	93.268	15.7658	19	66	19	1	1332	148.2	6.76		1.037	1.074	0.919	1.008	0.984	1068.5	1658.6	1163.7	1464.9	1575.7	1886.7	1093.4	1303.2	1401.5	1756.2	1385.6	2711.1	1622.2	1592.5	1421	1472.7	1652.2	1050.2	1404.8	1489.2	1293.4	1434.8	1315	2573.2	1372.5	1366.3	1278.7	8	9	8	7	10
Q9DC51	Guanine nucleotide-binding protein G(k) subunit alpha OS=Mus musculus GN=Gnai3 PE=1 SV=3	0	93.211	45.4802	14	202	5	1	354	40.5	5.69		0.957	0.893	0.941	0.955	1.089	200.2	277.1	429.2	76.5	181.5	86.7	201.1	220.8	355.1	84.3	161.1	68	247	309.9	306.8	149.9	284.4	487.7	124.4	92.6	384.1	96.1	182.8	70.8	76.5	194.3	179.6	1	2	2	1	1
A2RRK3	Slk protein OS=Mus musculus GN=Slk PE=2 SV=1	0	93.06	20.6323	22	46	22	1	1202	137.6	5.08		0.905	0.945	0.9	0.929	0.97	1229.7	1535.4	1266.3	1375.6	715.4	1479.4	1224.5	1388.4	1134.2	1298.9	630	1573.4	1338.5	1479.8	1138.5	688.4	1453.7	1219.2	1377.3	1227.5	1263.3	1280.4	580.4	1266.9	1222.6	616.5	625.3	7	10	7	7	5
E0CY16	Cell adhesion molecule 1 OS=Mus musculus GN=Cadm1 PE=1 SV=1	0	93.056	41.0256	10	62	1	1	390	42.9	5.72		0.911	1.068	0.915	1.016	1.349	95.4	29.9	33.7		53.1	130.5	76	12.7	48.7		82.5	170.2	15.2	25.6	47.6	43	36.6	44.7			14.1		55.1	220.5		57.6	44.4	1	1	1		1
P55264	Adenosine kinase OS=Mus musculus GN=Adk PE=1 SV=2	0	92.828	46.8144	13	56	13	1	361	40.1	6.21		0.785	0.911	0.856	0.859	0.915	494.9	1997.1	965.2	1647.8	738.2	2118.2	627.7	1765.9	679	1368.6	742	1771.8	1764.8	2007.4	1771.9	494.9	1872.2	883.5	1263.1	1428	715.8	1086.6	640.9	1640.2	1258.5	578.3	705.7	5	8	7	10	6
O08529	Calpain-2 catalytic subunit OS=Mus musculus GN=Capn2 PE=1 SV=4	0	92.817	27.8571	15	68	15	1	700	79.8	4.96		0.844	0.791	0.858	0.721	0.923	1492.8	1188.4	987	783.5	2592.6	924.7	1395.5	776.7	651.8	514.1	2376.4	906.1	845.9	657.9	903.7	1779.3	1169.7	901.9	657.3	598.5	746	567.2	2490.5	1025.7	666.2	2418.6	2288.3	8	6	7	7	8
P62881	Guanine nucleotide-binding protein subunit beta-5 OS=Mus musculus GN=Gnb5 PE=1 SV=1	0	92.742	35.1899	13	94	13	1	395	43.5	6.46		0.888	0.833	0.913	0.832	0.913	2821.9	1471.1	2651	1105.9	1411.2	2610.3	2902	1218.2	1659	928.7	1274.7	2106.7	1270.5	1203.9	1182.8	1082.8	1270	2438.7	940.9	1135.2	2000.3	1217.7	1131.3	2497.3	1207.9	1256.1	1272.3	10	8	11	8	9
A0A1S6GWH2	Uncharacterized protein OS=Mus musculus GN=Ddx39b PE=2 SV=1	0	92.7	40.9938	17	87	16	1	483	54.6	5.67		0.681	0.821	0.812	0.87	0.923	1883.7	2774.3	2943.2	2786.7	2418.3	2236.5	1852.5	2521.7	2025.8	2029.9	2407.7	1512.6	2476.1	2411.3	2824.9	2648.7	2762.5	3000.2	2104.5	2395.7	1784.6	1739.7	2601.7	1033.7	2164.5	2286.9	2366.7	8	11	8	12	10
P61202	COP9 signalosome complex subunit 2 OS=Mus musculus GN=Cops2 PE=1 SV=1	0	92.561	46.0497	19	59	19	1	443	51.6	5.53		0.747	0.877	0.769	0.821	0.907	2039.5	1259.7	1202.4	1234.5	744.4	1002.1	2128	1224	883	1131.1	651.3	743.2	1316.3	1073.1	1278.2	508.4	1274.5	1104.6	1069.6	1150.9	901	1095.2	599	531.2	964.6	655.7	547.6	9	12	7	9	8
A3QM89	Reticulon (Fragment) OS=Mus musculus GN=Rtn1 PE=1 SV=1	0	92.548	39.1304	9	178	2	1	253	28.3	9.92		1.026	0.966	1.082	0.986	1.191	1055.8	625.8	790	830.8	1114.4	263.3	1193.7	1025.9	374.1	696.3	1647.6	165.9	868.3	935	1083.6	837.8	824.5	1143.3	808.9	962	706.9	706.8	1727	181	781.6	1393.9	1475.2	2	1	2	2	2
O88712	C-terminal-binding protein 1 OS=Mus musculus GN=Ctbp1 PE=1 SV=2	0	92.447	36.5079	12	48	12	1	441	47.7	6.77		1.031	0.988	0.971	0.866	1.049	1280.1	610.1	1353	1047.9	1247.7	1352.4	1226.5	715.9	877.9	1261.9	1125.7	1489.2	518.9	511.9	553.4	999.2	548.1	1568.6	1159.2	1187.7	1292.2	1161.9	1222.4	1493.1	1200.3	1146.6	1160.5	8	6	4	6	6
P60202	Myelin proteolipid protein OS=Mus musculus GN=Plp1 PE=1 SV=2	0	92.373	30.6859	10	173	10	1	277	30.1	8.35		0.935	0.984	0.695	0.922	1.193	8403.6	7083.8	7760.8	4477.8	7922.5	5815.6	8951.2	5252.2	6089.2	5753.3	12209.8	3298.1	6672.2	7453.9	8024.2	9600.1	8447.9	10743	4041.5	5873.8	7407.1	3396	7763.9	6057.3	2341.8	6266	8384.1	11	8	10	8	9
P62482	Voltage-gated potassium channel subunit beta-2 OS=Mus musculus GN=Kcnab2 PE=1 SV=1	0	92.305	49.5913	14	74	14	1	367	41	9		0.722	0.876	0.704	0.902	0.918	3199	1275.9	2297.2	3298.5	1086.1	2500.8	2883.9	1282.4	1398.1	2598.1	1313.5	2182.1	1344	1725.5	1244.3	1082.9	1163.4	2278.6	2478.6	2883.7	1657.6	2066.7	936.6	1664.1	2106.7	926.7	942.4	8	6	7	8	6
P68040	Receptor of activated protein C kinase 1 OS=Mus musculus GN=Rack1 PE=1 SV=3	0	91.982	57.0978	15	61	15	1	317	35.1	7.69		0.811	0.83	0.939	0.812	0.973	2424.6	1807	1781.5	1737	1142.8	2436.9	2435.6	1762.2	1148.6	1410.2	1196.5	1384.3	1584.1	1702.8	1862.1	795.2	1840.1	2026.1	1431.1	1538.1	1501.5	1293.6	1069.1	1550.2	1347.9	1183.4	1251.8	9	8	6	8	7
Q9Z1Z0	General vesicular transport factor p115 OS=Mus musculus GN=Uso1 PE=1 SV=2	0	91.922	22.4192	18	52	18	1	959	106.9	4.93		0.807	0.891	0.94	0.825	0.919	1561.7	711.2	2141.1	2677.6	424.5	2081	1399.1	607.7	1709.4	2592.3	418.7	1804.7	622.7	546	614.3	349.3	690.2	1923.4	2797.6	2496.5	1473.7	2822	415	1276.5	2883.2	409.8	442.5	7	4	10	7	4
P28661	Septin-4 OS=Mus musculus GN=Sept4 PE=1 SV=1	0	91.667	50.6276	19	87	15	1	478	54.9	5.87		0.995	0.988	0.884	0.97	0.929	1430.3	701	657.8	1521.5	754.4	1453.8	1474.8	689.7	696.5	1497.5	727.8	1328.5	692.3	668	599.2	768.1	674	538.9	1528.3	1430.9	695.7	1566.9	722.8	1346.1	1355.3	622.8	672	7	6	5	7	6
Q54A87	V-type proton ATPase subunit G OS=Mus musculus GN=Atp6v1g2 PE=1 SV=1	0	91.465	65.2542	10	79	10	1	118	13.6	10.26		1.301	0.994	1.004	0.952	0.893	1862.4	1090	802.2	1786.8	1775.6	1546.7	2039.1	885.4	1032.8	1550.9	1897.8	1402.8	935.8	824.7	881.7	1873.3	1021	790.4	1398.3	1288.9	1076.6	2157.5	1891.7	2634.7	1747	1682.4	1715.6	7	8	5	6	8
P60766	Cell division control protein 42 homolog OS=Mus musculus GN=Cdc42 PE=1 SV=2	0	91.208	51.8325	12	94	11	1	191	21.2	6.55		1.108	1.017	1.191	1.09	1.181	1982	2575.8	1995.8	1729.2	3270.7	2822.4	2599.4	2450.4	1379.7	1840.9	3420.3	3063	2656	2714.7	2439.6	3227.8	2535.2	2781.7	2245.2	2379.4	1909.9	2904.2	3529	2322.7	2855.5	3408.8	3380	7	9	7	9	8
Q8R1B4	Eukaryotic translation initiation factor 3 subunit C OS=Mus musculus GN=Eif3c PE=1 SV=1	0	91.178	21.9539	16	41	16	1	911	105.5	5.78		1.068	0.902	1.067	0.946	1.058	825.8	901	1037.4	895	621.8	1538.1	775	755.1	766.1	909.8	651.8	1360.8	888.9	819.4	874.9	536.5	895.2	1030.8	1426.2	1110.5	726	1932	561.9	1358.5	1500.4	586.3	604.5	5	8	5	5	5
Q3TD78	Uncharacterized protein OS=Mus musculus GN=Nipsnap2 PE=2 SV=1	0	91.135	48.7544	12	90	12	1	281	32.9	9.32		0.814	0.846	0.826	0.855	0.941	2221.4	2563.7	5182.8	2411.4	3308.2	2637	2145.2	2019.3	3203.1	2280.7	2905.1	2424.8	2188.2	2222.7	2105	2850.5	2492.4	4902.5	1882.5	2152.9	3970.3	1715.1	2870.7	2399.2	1931.5	2789.6	2948.9	10	9	8	8	8
Q8K3H0	DCC-interacting protein 13-alpha OS=Mus musculus GN=Appl1 PE=1 SV=1	0	91.125	30.1273	16	61	15	1	707	79.3	5.41		0.751	0.847	0.886	0.901	0.964	1337.6	909.3	956.4	1138.1	1039.4	1262.2	1607.4	791.6	712.3	882.5	907.9	859.3	747	726.3	757.9	1203.3	852.9	940.4	957.4	1065.6	691.1	806	913.8	812.9	987.1	1018.3	994.2	9	8	8	9	8
P49443	Protein phosphatase 1A OS=Mus musculus GN=Ppm1a PE=1 SV=1	0	91.027	42.6702	14	67	12	1	382	42.4	5.36		0.928	0.911	0.941	0.99	0.99	2127.3	2438.8	2732.3	1963.8	1765.3	2099.8	1940.7	1966.8	2072.3	2294.6	1565.8	2070.2	2278.4	2307	2190	1971.4	2463.4	2642.5	2242.3	1927.5	2861.7	2351.1	1621.9	1389.4	2304.2	1766.9	1617	8	7	8	10	8
A2AIM4	Tropomyosin beta chain OS=Mus musculus GN=Tpm2 PE=1 SV=1	0	90.94	43.662	18	100	6	1	284	33	4.69		0.995	0.974	1.162	1.033	0.963	162.1	703.7	582.9	693.7	202.4	791.5	149.7	630.9	731.7	598.1	168.7	865.8	892.8	692.1	781	178.3	691.7	533.4	741.3	765.4	664.4	728.8	150.3	931.9	721.4	240.4	260.2	1	4	2	3	1
Q6XE40	MAGUK p55 subfamily member 3 OS=Mus musculus GN=Mpp3 PE=1 SV=1	0	90.88	36.2393	18	71	18	1	585	66.4	6.47		0.794	0.982	0.843	0.858	0.857	2042.9	1033.6	1732.3	2684.6	918.8	1458.1	1994.6	1080.8	1986.1	2587.5	803.7	1291.3	980	961.8	852.6	759.6	1036.1	1514.5	2109.5	2048.4	1520.5	1815.8	796	1110.1	2166.4	760.7	812.2	10	8	12	9	8
Q99LF4	tRNA-splicing ligase RtcB homolog OS=Mus musculus GN=Rtcb PE=1 SV=1	0	90.65	48.7129	20	66	20	1	505	55.2	7.23		0.853	0.909	0.873	0.839	0.981	1884.8	2855.9	1564.9	2327	1735.1	1855.4	2060	2367.6	1193.2	2215.9	1498.1	1902.5	2049.3	2254.3	2276.9	1409.7	2691.9	1509	2075.1	1981.3	1116.8	1631.7	1646.5	1755.8	2070.5	1391.3	1418	10	10	9	9	7
Q80XD3	Regulator of G-protein-signaling 7 OS=Mus musculus GN=Rgs7 PE=1 SV=1	0	90.65	38.0851	14	80	1	1	470	55	7.85	Phospho [S239; S241; T243]	1.081	1.195	0.997	0.874	1.168	39.1	26.4	69.1		41.3	64.8	51.9	51.3	65.2		48.3	53.6	14.3	46.3	23.7	49.3	30.8	101.8			44.7		71	54		46.1	42.2	1	1	1		1
G3UXL2	Phosphoribosyl pyrophosphate synthetase 1-like 3 OS=Mus musculus GN=Prps1l3 PE=3 SV=1	0	90.515	41.5094	11	88	10	1	318	34.8	6.98		0.768	0.841	0.868	0.854	0.947	3373.7	2530.1	1466.8	2643.3	2480.4	2456.7	3112.6	2370.8	964.9	2273.2	2548	1677.9	2365	2418.8	2613.4	2075.7	2593.5	1594.8	2060.4	2357.6	1400	1544.3	2590.5	1156.5	1997.7	2389.3	2499.9	10	10	7	6	7
A0A0A6YW36	Regulator of G-protein-signaling 7 OS=Mus musculus GN=Rgs7 PE=1 SV=1	0	90.364	37.5262	14	78	1	1	477	55.6	8.03	Phospho [S239; S241; T243]	0.854	0.966	0.847	0.981	0.875	1039.9	1572.8	1465.9	407.4	910.8	2087.6	1050.1	1819.3	1798.3	310.3	876.2	1634.2	1797.2	1579	1910.5	1084.4	1701.1	1134.1	354.7	372.9	1615.7	352.2	798.5	1261.7	294.7	950	810.9	4	7	7	4	7
O35685	Nuclear migration protein nudC OS=Mus musculus GN=Nudc PE=1 SV=1	0	90.329	43.0723	15	111	14	1	332	38.3	5.26		0.973	0.952	0.978	0.938	0.975	3034	2478.5	2105	3241.2	2843.2	2641.8	2967.7	2004.1	1709.1	3102.5	2684.8	3333.3	2212.2	2268.8	2160	2475.8	2412.7	1992.6	2874.5	2783.9	2196.9	2720	2680.4	2919.1	2993.8	2930.5	2676.4	9	9	8	10	11
Q3TXX4	Vesicular glutamate transporter 1 OS=Mus musculus GN=Slc17a7 PE=1 SV=2	0	90.073	18.0357	10	88	10	1	560	61.6	7.34		1.001	1.02	0.878	0.813	0.886	2211.9	2005.2	1229.4	2357.4	1224.5	822.3	2551.3	1886	1759.6	1943.9	1213	679.1	1479.9	1715.1	1662.2	948.3	1928.7	1052	1834	2107.5	1290.6	2061.5	1441.2	772.8	2057.6	1112.4	1011.5	9	10	6	9	6
A0A087WRS3	Abl interactor 2 OS=Mus musculus GN=Abi2 PE=1 SV=1	0	89.816	28.3843	13	61	1	1	458	49.3	5.17		1.013	0.88	0.53	1.566	0.7				9.6	36.8	9				19.3	8	5.8				58.2			10.9	5.3		12.1	32.5	8.6	8.3	13.8	18.7				1	1
Q3U5R8	Inositol-1-monophosphatase OS=Mus musculus GN=Impa1 PE=2 SV=1	0	89.665	47.6534	12	64	12	1	277	30.4	5.19		0.798	0.903	0.937	0.834	0.98	1200.9	1925.5	2896.2	1731.3	1564.4	2041.3	1308.9	1547.3	2011.9	1656.6	1577.6	1824.9	1580.9	1587.5	1733.5	1120.5	1958.2	2840.6	1485.8	1586.7	2231.6	1195.1	1446.1	1586.9	1524.1	1472.3	1539.4	6	7	7	7	7
Q8R001	Microtubule-associated protein RP/EB family member 2 OS=Mus musculus GN=Mapre2 PE=1 SV=1	0	89.486	41.1043	13	125	11	1	326	36.9	5.38	Phospho [S199]	1.113	0.918	1.065	0.997	1.035	1425.4	3819	3301.9	3799.7	3773.4	4162.8	1307.8	3959.1	2774.9	2713.4	4075.7	3891.5	4140.3	3914.6	4185.4	3493.6	3896.1	3396.8	4044.4	3694	3085.1	4484.5	4004.5	5386.6	4090.9	3809.4	4045.3	8	7	12	8	10
Q9DCX2	ATP synthase subunit d, mitochondrial OS=Mus musculus GN=Atp5h PE=1 SV=3	0	89.423	91.3043	14	120	14	1	161	18.7	5.69		1.055	1.115	1.125	1.148	0.963	1951.2	1987	4729.1	2818.5	3038.1	1731.1	1459.3	2580.5	5505.4	2834.1	2426.1	3147.5	2188.6	2261.9	2123	3939.2	1798.5	4842.2	2275.8	2882.4	5326.8	2974.2	3138.8	1977.9	2992.5	3547.1	3269.7	10	7	12	10	10
Q80VP1	Epsin-1 OS=Mus musculus GN=Epn1 PE=1 SV=3	0	89.398	29.7391	15	69	13	1	575	60.2	4.81		0.813	0.869	0.814	0.85	0.916	2213.5	1537.3	1297.1	2895.2	1751.5	2042.7	2038.4	1370.2	1052.6	2400.7	1608.8	1743.9	1441.5	1456	1453.8	1699.6	1532.1	1240.3	1848	2615.9	1015.5	2069.2	1736.2	1536.9	2049.1	1553.7	1637.3	8	7	8	9	9
O55125	Protein NipSnap homolog 1 OS=Mus musculus GN=Nipsnap1 PE=1 SV=1	0	89.335	50.3521	13	70	13	1	284	33.3	9.44		0.926	0.959	0.924	0.976	0.963	2443.8	1337.4	1002	2094.6	3732.2	2784.8	2281.3	1332.4	703.1	2492	3643	2808.7	1710.1	1777.1	1420.3	3182.8	1410.5	1015	1898.7	1966.3	857.8	1951.7	3717.1	2444.1	2018	3547.4	3573	7	5	5	10	9
E9PZ43	Microtubule-associated protein OS=Mus musculus GN=Map4 PE=1 SV=3	0	89.274	23.1511	19	62	8	1	933	97.7	9.09		1.758	1.333	1.549	1.401	1.228	355.8	212.7	400.3	95.6	241.4	575.7	328.8	282	582.2	150.4	226.9	1309	259.1	284.8	290.7	262.2	206.2	528.9	196.8	154.2	473.5	329.9	159.8	1930.3	270.3	220.6	262.3	3	2	2	2	2
Q3TJ39	RAB5C, member RAS oncogene family, isoform CRA_a OS=Mus musculus GN=Rab5c PE=1 SV=1	0	89.043	62.037	10	67	7	1	216	23.4	8.41		0.848	0.887	0.98	0.875	0.974	1129.7	2006.6	2056.7	1769.6	592.1	686.7	936	1864.7	1525.8	1646.9	677.2	551	1681.8	1649.4	1887.5	608.3	1984.8	2205.9	1701.5	1825.2	1887.9	2000.7	600.7	349	1816.4	584.3	774.6	7	5	8	10	6
F8WHL2	Coatomer subunit alpha OS=Mus musculus GN=Copa PE=1 SV=1	0	88.817	18.3293	18	55	18	1	1233	139.3	7.58		0.832	0.976	0.983	0.915	0.981	1413.4	1581.4	1117.5	1144.7	779.7	630	1492.9	1932.8	900.2	991.4	775.8	602.4	1822.9	2071.3	1738.1	511.8	1674.1	1181.2	1099.9	1137.1	878.2	954.8	765	406.2	1149.2	715.2	805.6	9	11	10	7	6
Q62418	Drebrin-like protein OS=Mus musculus GN=Dbnl PE=1 SV=2	0	88.813	35.0917	13	72	13	1	436	48.7	4.92		1.192	1.057	1.118	0.974	0.967	1296.9	933.4	1808.9	1491.8	1660.2	1345.3	1262	686.7	2460.5	1538.6	1713.5	1898.3	646.8	664.8	719.1	1674.6	807.6	1725.1	1364.3	1377.4	2741.6	1694.2	1632.8	2044.6	1608.1	1794.5	1765	8	6	10	8	10
Q3UWT6	Proteasome subunit alpha type OS=Mus musculus GN=Psma2 PE=2 SV=1	0	88.78	38.0567	8	88	8	1	247	27.5	8.22		1.363	1.204	1.356	1.417	1.172	2297.7	983.7	750.1	609	1525.1	1077	2091.5	1560.8	1063.2	781.4	1620.3	1245	1811.2	1736.1	1998.2	1908.5	1393.9	925.8	814.7	786.6	1239.4	772.8	1500.7	1636.8	852.2	1794	1842.8	6	5	7	5	7
Q3UBZ3	Uncharacterized protein OS=Mus musculus GN=Capza2 PE=2 SV=1	0	88.76	60.4895	11	56	9	1	286	33	5.85		1.173	1.078	1.094	1.185	1.051	618.9	1636.8	1404.6	1145.5	993.4	2261.7	604	1999.8	1888.3	1039	1175.5	2047.9	2042.1	1891	1799.9	1465.3	1735.9	1502.9	1328.8	1316.7	1855.7	1453.3	1221.8	2264.6	1371.5	1214.6	1018.3	4	7	8	8	8
Q7TMK9	Heterogeneous nuclear ribonucleoprotein Q OS=Mus musculus GN=Syncrip PE=1 SV=2	0	88.573	27.7689	16	52	10	1	623	69.6	8.59		0.809	0.898	0.79	0.709	0.898	322.6	559.5	1710.3	896.6	389.4	1072.8	306.3	654.3	1604.1	781.5	288	810.5	490.2	493.9	402	213.4	543	1553.5	786.2	862.4	1660	586.3	365.5	718	783.7	238	310	2	4	5	4	1
O08532	Voltage-dependent calcium channel subunit alpha-2/delta-1 OS=Mus musculus GN=Cacna2d1 PE=1 SV=1	0	88.511	17.1351	16	48	16	1	1103	124.6	5.3		1.096	0.98	0.952	0.929	1.05	686.4	503.1	1190.9	1175.7	1660	1093.1	832.5	442.3	777.1	1282	1776.2	1242.1	371.2	421.7	444.9	1639.1	444.7	1138.9	1288.3	1244.4	886.9	1366.1	1973	1502.8	1287	1500	1609.3	6	4	8	10	7
Q7TPG2	Phosphodiesterase OS=Mus musculus GN=Pde10a PE=3 SV=1	0	88.403	25.2196	15	51	13	1	797	90.2	6.65		0.667	0.754	0.876	0.828	0.925	496	1692	1293.1	913.9	1744	1914.8	534	1464.3	868.9	472.9	1259.7	1500.2	1598	1554.8	1482.5	1136.5	1601.6	1196.8	642.8	794.7	1018	391.4	1414	969.9	576.3	1725.1	1685.9	1	7	8	5	7
Q9Z1Z2	Serine-threonine kinase receptor-associated protein OS=Mus musculus GN=Strap PE=1 SV=2	0	88.356	52.8571	14	54	14	1	350	38.4	5.12		0.984	0.905	0.95	0.891	0.942	2328.4	2442.2	1615.6	1959.5	1595	2507.9	2274.5	2286.6	1070.9	2017.9	1592	2105.3	2203.6	2236	2297.3	1316.9	2429.3	1469.6	1951.7	1776.3	1784.4	1921.1	1494.2	2269.2	1905	1505.4	1555.3	5	8	4	8	6
P45376	Aldose reductase OS=Mus musculus GN=Akr1b1 PE=1 SV=3	0	88.218	52.8481	15	85	14	1	316	35.7	7.18		0.826	0.965	0.873	0.906	0.943	1663.3	2080.5	2185.5	2970	3164	3462.7	2316	1931.8	1828.7	2926.8	2797.4	2862	2041.1	2242.9	1953.9	2304.5	2177.3	2146.1	2480.4	2563.5	2123.8	2014	2708.4	2335.3	2259	2691.6	2745.3	7	8	9	11	6
Q8CCT4	Transcription elongation factor A protein-like 5 OS=Mus musculus GN=Tceal5 PE=1 SV=1	0	88.202	57.5	15	160	6	1	200	22	6.2	Phospho [S120]	1.192	1.012	1.117	1.192	0.942	1465.1	3048.8	2420.1	4024.9	4050.8	3736	1693.4	2970.8	3084.7	3861.7	3752	3191.9	3514	2924.5	2865	4618.3	2772.6	1747.7	4432.2	3960.7	2842.2	5718.1	3331.4	4866	5327.9	3818.1	3652.2	10	9	9	13	14
Q64487	Receptor-type tyrosine-protein phosphatase delta OS=Mus musculus GN=Ptprd PE=1 SV=3	0	88.07	13.0753	20	50	13	1	1912	214.3	6.55		0.85	0.946	0.973	0.935	0.972	1096.8	1940.3	868	1262.2	1099.5	1350.9	1011.5	1769.4	845.8	1230.6	1083.4	1228.5	1756.6	1743.3	1778.1	1104.2	1918	821.6	1199.1	1186.7	740.7	967.7	1002.4	1191	1149.6	1105.3	1110.9	5	10	7	7	8
Q3T9S3	SET translocation OS=Mus musculus GN=Set PE=2 SV=1	0	88.013	39.1003	10	92	10	1	289	33.4	4.32		1.414	1.209	1.405	1.4	1.123	1171.5	1518.5	2152.7	2556.2	2622.2	1693.1	1171.9	1562	3274.1	2837.4	2770.5	2766.6	1751	1738.6	1523.4	4221.8	1413.2	2267.1	3287.9	2790.5	3888.9	3576	2994.3	2617.3	3433.8	3817.3	3290.5	6	6	8	10	7
P36916	Guanine nucleotide-binding protein-like 1 OS=Mus musculus GN=Gnl1 PE=1 SV=4	0	87.984	25.8649	14	70	14	1	607	68.7	5.68	Phospho [T50; S51]	1.013	0.972	1.037	1.009	1.088	818.7	627.8	993.9	1026.8	1204.1	703	786.3	634.8	818.1	981	1385.5	663.1	681.8	591.7	722.7	1114.7	631.7	1132.2	1069.3	1138.5	994.1	839.1	1440.6	706.9	923.3	1340.5	1397	7	8	8	8	11
Q8BNW9	Kelch repeat and BTB domain-containing protein 11 OS=Mus musculus GN=Kbtbd11 PE=1 SV=3	0	87.966	33.9652	16	47	16	1	633	67.9	5.39	Phospho [S67; S70; S320]	0.853	0.998	0.924	0.85	0.928	890	1412.4	753.8	486.7	600	1100.1	986.4	1244.3	803.1	386.4	668.8	1168.9	1189.2	1207.6	1405.1	412.5	1471.8	727.4	304.5	443.5	746	326.7	608.1	785.6	344	594.8	619.2	6	11	7	7	5
P32067	Lupus La protein homolog OS=Mus musculus GN=Ssb PE=1 SV=1	0	87.9	48.1928	22	76	12	1	415	47.7	9.77		0.711	0.841	0.859	0.79	0.966	1253.8	2652.2	2120.7	3193.9	3134.5	2748.2	1187.7	2005.6	1485.6	2960.2	3017.1	2166.1	2069.8	1994.7	2027.5	2987.1	2529.9	1781.9	3150.7	3283	1353.4	2174.5	2976.8	1597.6	2852	2894.2	2999.8	7	12	8	10	10
P84086	Complexin-2 OS=Mus musculus GN=Cplx2 PE=1 SV=1	0	87.821	66.4179	11	159	6	1	134	15.4	5.08		1.647	1.395	1.585	1.516	1.212	5813	3484.5	2007.4	3983.9	4776.2	4301.9	6960.7	5835.7	4011.7	5628.5	4798	6037.6	6477.2	5544.7	6223.2	5535.3	4100.8	2573.6	6553.8	4954.9	4851.4	7953.6	4717.5	6123.4	6975	5980	5287.3	8	7	10	5	10
Q8BH59	Calcium-binding mitochondrial carrier protein Aralar1 OS=Mus musculus GN=Slc25a12 PE=1 SV=1	0	87.77	34.1211	20	57	20	1	677	74.5	8.25		0.933	0.862	0.86	0.893	0.968	1530.2	2245.3	1051.9	1718.3	1800.1	1610.6	1096.3	2550.6	824.9	1535.7	1646.1	1272.4	1996.7	2038.4	2348	2034.1	2169.5	1185.5	1345.1	1799.6	775.8	1423.1	2065.7	1871.8	1479.7	1653.9	1726.9	6	10	9	8	8
P51859	Hepatoma-derived growth factor OS=Mus musculus GN=Hdgf PE=1 SV=2	0	87.73	53.5865	15	74	14	1	237	26.3	4.83	Phospho [S165]	1.108	1.002	1.021	1.02	0.958	1658.7	1531	1888.1	2276.1	1928.7	1543.4	1491.3	1401.3	2451.4	2136.5	1777	1671.9	1529.5	1398.7	1387.1	2010.8	1527.1	1673.8	2297.3	2050.4	2564	2344.4	1725.4	1915.6	2386.6	1897.9	1863.4	6	8	9	9	8
Q6ZQ77	MKIAA0655 protein (Fragment) OS=Mus musculus GN=Hip1r PE=2 SV=1	0	87.698	17.9132	19	54	17	1	1083	120.9	6.58		0.973	0.934	0.896	0.94	0.943	1237.7	711.3	1376.4	794.6	860.3	876.6	1179.5	655.4	1559.8	744.6	740.1	714.1	739.4	640.3	707	797.9	746	1338.4	779.6	736.8	1387.4	784.6	844.8	892.4	783.8	741	729.2	6	8	10	8	5
Q8R5H6	Wiskott-Aldrich syndrome protein family member 1 OS=Mus musculus GN=Wasf1 PE=1 SV=2	0	87.617	32.3792	16	77	14	1	559	61.5	6.37		1.282	1.077	0.975	1.114	0.983	1252.9	1162.2	1375.1	1998.8	2013.1	1640	1130	1024.7	2197.4	2248	1746.6	2016.7	951.9	1055	943.6	2591.5	933.4	1312.6	2173	2007.4	2014.7	2559.8	1647.7	3213.6	2207.4	1726.8	1726.6	7	8	7	8	7
Q8BLF1	Neutral cholesterol ester hydrolase 1 OS=Mus musculus GN=Nceh1 PE=1 SV=1	0	87.606	39.4608	12	81	12	1	408	45.7	7.05		0.928	1.097	1.034	1.056	1.054	1910.7	1290.6	1535	3144.6	2488.8	1985.8	1948.4	1316.2	1955.1	3115.6	2642.5	2427.4	1223.2	1769.9	1323.7	2342.6	1310.2	1869.7	3022.5	3089	1418.7	2765.7	2575	1768.3	2892	2796.3	2615.5	8	7	9	10	10
Q6AXD2	Abi2 protein OS=Mus musculus GN=Abi2 PE=1 SV=1	0	87.601	26.4887	13	60	1	1	487	52.9	6.21		0.944	0.913	0.973	0.864	0.953	1196.8	1658.4	1876.3	2066.6	1929	2784.2	1085.5	1589.3	1573.4	1927.6	1790.4	2555	1496.8	1609.8	1692.2	1378.7	1707.9	1925.1	1760.3	1830.9	1754.1	1763.3	1948.6	2668.5	1844.1	1902.3	1939	6	6	7	10	8
A0A171EBK8	Rap1 GTPase-activating protein 2 OS=Mus musculus GN=Rap1gap2 PE=1 SV=1	0	87.51	24.2744	16	57	14	1	758	84.3	6.54		0.949	0.932	1.024	0.929	0.916	1331.8	1553.2	353.3	360.9	1091.3	1479.9	1299.7	1480.4	332.8	323.5	927	1439.8	1474.1	1247.4	1481.7	961.2	1479.9	288.6	392.5	324	353.8	406.6	992.1	1197.9	407.7	1118.8	1090.4	5	8	3	5	8
Q00612	Glucose-6-phosphate 1-dehydrogenase X OS=Mus musculus GN=G6pdx PE=1 SV=3	0	87.405	39.2233	19	93	19	1	515	59.2	6.49		0.752	0.889	0.838	0.839	0.939	2661	2841.8	2144.5	1672	2756.5	958.1	2438.8	2697.2	1562.1	1399	2692.5	902.3	2755.1	2838.3	2927.9	1950.3	3110.3	2080.8	1362.2	1544.6	1668.3	992	2407	744.8	1252.6	2262.3	2649.6	10	10	13	10	16
Q3TUI9	Proteasome subunit alpha type OS=Mus musculus GN=Psma5 PE=2 SV=1	0	87.384	46.888	10	72	10	1	241	26.4	4.86		1.13	1.104	1.193	1.141	1.063	1365.1	1713	1987.7	3248.7	1047.8	1472.7	1327	1918.1	2442.7	3557	1149.5	1651.6	2051.5	2095.4	1941.5	1124.5	1811.9	2175.9	3542.5	3344.4	2820.6	3130.9	1004	1748.1	3734.6	1178	1196.7	6	7	7	6	6
Q4FJM5	Ras homolog gene family, member B OS=Mus musculus GN=Rhob PE=1 SV=1	0	87.267	57.1429	10	99	8	1	196	22.1	5.24		1.251	1.207	1.287	1.338	1.183	1775.5	1388.8	2221.6	2854.8	2918.9	1694.9	1434.2	1761.4	2171.3	4542.6	3660.8	2519.2	1626.1	1793.8	1655	5490.8	1482.8	2454.5	4862.3	4180.8	2957.6	5000.9	3726.7	1679.2	4329.6	4593.4	3902.6	3	4	4	7	7
Q80ZJ1	Ras-related protein Rap-2a OS=Mus musculus GN=Rap2a PE=1 SV=2	0	87.169	62.2951	10	86	6	1	183	20.6	4.82		0.659	0.767	0.752	0.756	0.951	2906.1	2299.9	2180.8	970.5	1984	1592.5	2487.4	2234.3	1088.6	821.9	1901.8	889.2	2150	1953.2	2583	1299.3	2635.9	2304.8	757.6	962.2	1330.6	651.2	1785.2	763	661	1716.9	1827.3	7	7	5	6	8
Q3TY78	Uncharacterized protein OS=Mus musculus GN=Gnal PE=2 SV=1	0	87.01	46.9816	14	85	8	1	381	44.3	6.65		0.685	0.835	0.864	0.896	0.9	584.5	1040.3	1543.6	1046.6	445.6	380.3	562	974.2	804.3	806.1	500.1	293.4	978.9	850.7	1058.3	431.9	996	1482.3	679.2	904.1	1199.9	549.7	403.6	184.5	704.9	475	441	5	6	6	4	3
Q69ZI4	MKIAA1480 protein (Fragment) OS=Mus musculus GN=mKIAA1480 PE=2 SV=1	0	86.937	27.0548	13	33	12	1	876	96.5	6.2		1.253	1.16	1.114	1.048	1.058	943.4	476.3	826.3	651.3	962.4	673.1	1083.9	409.2	1487.8	831.8	923.2	761.2	385.3	422.8	410.1	957.6	467.3	897.7	849.4	764.6	1307.3	830.6	946	1051.7	892.7	944.6	896	4	5	4	6	5
Q66K07	Ubqln1 protein OS=Mus musculus GN=Ubqln1 PE=2 SV=1	0	86.937	38.3162	13	52	9	1	582	61.9	4.94		1.127	1.046	1.186	0.985	1.031	934.3	565.1	1755.3	831.1	667.9	1248.2	836.5	693.7	1954.5	855.5	733.3	1164.5	627	610.8	545.5	561.8	583.8	1809.4	926.9	881.4	2268.9	1029.1	765.3	1108.1	1002.5	817.4	747.2	6	3	8	8	4
P19157	Glutathione S-transferase P 1 OS=Mus musculus GN=Gstp1 PE=1 SV=2	0	86.762	43.8095	8	85	8	1	210	23.6	7.87		1.305	1.317	1.349	1.443	1.352	2211.9	1368.3	1138.1	1769.7	2638.1	1435.1	2126.6	1570.9	1938.2	2018.5	4247.3	1991.2	1864.2	1769.3	1839.2	4178.3	1534.1	1663.1	2300.3	2387.5	1846.6	2006.3	3815.4	1550.8	2047.6	3728	4222.1	6	8	5	7	6
Q61481	Calcium/calmodulin-dependent 3',5'-cyclic nucleotide phosphodiesterase 1A OS=Mus musculus GN=Pde1a PE=1 SV=2	0	86.758	33.4513	14	64	11	1	565	64.5	5.97		0.925	0.992	0.96	0.936	1.053	1473.5	1309.9	660.3	887.7	1081.4	695.8	1380.1	1224.2	700.3	842.1	1132.1	718.6	1316.6	1194.5	1400.3	934.6	1484.7	772.5	842.9	855.4	663.2	727.3	1081.3	655.5	730.7	1045.1	1169.5	7	9	7	4	5
Q3UJP8	Trifunctional purine biosynthetic protein adenosine-3 OS=Mus musculus GN=Gart PE=2 SV=1	0	86.726	23.4653	19	51	19	1	1010	107.4	6.68		0.909	1.005	0.91	0.964	0.926	941.4	1404.6	1433.9	1329.2	1367.4	685.9	980.8	1324.7	1474.7	1204.9	1384.5	763.1	1416.5	1431.9	1382.6	1194.8	1486.5	1247.3	1024.2	1145.9	1506.5	961.7	1274.1	633.8	997.2	1297	1289.6	7	10	8	8	7
Q4FJP3	Nras protein OS=Mus musculus GN=Nras PE=2 SV=1	0	86.652	60.6218	9	56	2	1	193	21.7	5.3		0.752	0.935	0.925	1.066	0.965	167	127.2	366.5	188.3	90.1	91.6	159.6	54.3	216.8	232.4	99	128.9	142.7	155.5	126.1	110.1	144.5	276.3	192.7	162.3	172.6	190.8	76.7	57.5	178.1	80.1	96.5	1	2	2	1	1
Q8C2Q7	Heterogeneous nuclear ribonucleoprotein H OS=Mus musculus GN=Hnrnph1 PE=1 SV=1	0	86.651	35.5932	12	59	3	1	472	51.2	6.8		0.978	1.034	0.934	0.984	1.001	363.3	94.7	107.1	229.3	371.5	104.3	340.2	80.8	146.4	273.9	374.1	94.1	88.1	95.6	69	408.1	97.7	97.6	246.9	221.3	78.9	239.7	415.4	119.4	216.1	359.8	353.9	1	2	2	3	3
E9PUA3	IQ motif and SEC7 domain-containing protein 1 OS=Mus musculus GN=Iqsec1 PE=1 SV=1	0	86.577	17.9254	16	66	14	1	1099	122.6	8.47		1.093	0.99	1.04	0.923	0.892	472.9	1787.5	1343.6	1098.9	1459	1438.1	458.8	1879.5	1254.8	1121.2	1193.4	1672.4	1386.7	1476	1475.2	1440.3	1609.7	1060.2	989.2	934.9	1169.2	1268.5	1554.9	1894.8	1326.9	1442.9	1252.6	6	11	11	9	9
Q58EV4	Proteasome subunit alpha type OS=Mus musculus GN=Psma3 PE=1 SV=1	0	86.553	43.1373	12	110	12	1	255	28.4	5.44		0.942	0.903	0.98	0.949	0.974	2413.4	2858.2	3566.9	3153.1	4019.6	2884	2315.3	1914.6	3751.3	2789.6	3889	2633.8	2604.7	2190.7	2410.1	4342.6	2937.3	3472.9	2681.2	2967.9	3911.4	2654.4	3459.4	3019.2	2994	4112.3	3954.2	9	8	9	10	11
H3BKH6	S-formylglutathione hydrolase OS=Mus musculus GN=Esd PE=1 SV=1	0	86.175	54.9153	11	85	11	1	295	32.8	7.83		0.706	0.86	0.85	0.799	0.976	2498.8	2243.3	1467.8	1226	1707.1	1446.2	2564.6	2226.8	741.3	1190.8	1746.6	1024.2	1809.8	2132.1	2066.3	1181.5	2312.9	1661	935.4	1224.1	1074.8	725.7	1699.8	661.5	960.3	1586.3	1573.5	9	9	8	8	9
Q8BGR3	Calcium/calmodulin-dependent protein kinase IV OS=Mus musculus GN=Camk4 PE=1 SV=1	0	86.121	45.4158	18	65	18	1	469	52.5	4.91		0.949	0.941	1.077	0.918	1.039	1580.5	1725.4	1016.5	2556.5	1005.7	1178	1506.7	1952	815.7	2628.2	925	996.1	1696.6	1796.8	1769.4	772.3	1630.5	1182.4	3428.1	2678.5	799.6	3933.9	885.2	770.8	3779	991.3	841	8	7	7	9	5
Q8R050	Eukaryotic peptide chain release factor GTP-binding subunit ERF3A OS=Mus musculus GN=Gspt1 PE=1 SV=2	0	85.905	26.1006	15	66	4	1	636	68.6	5.21		0.914	0.855	0.879	0.845	0.956	1115.8	2213.3	2545.6	1859.3	1590.9	1918.9	1011.4	1803.3	1858.3	1750.2	1569.4	1470	1714.4	1836.1	1906.8	1310	2133.2	2466.1	1820.6	1838	2449	2111	1459	1360.1	1753.3	1383.1	1499.8	6	8	12	7	7
P24529	Tyrosine 3-monooxygenase OS=Mus musculus GN=Th PE=1 SV=3	0	85.883	48.3936	15	44	15	1	498	56	6.15		0.969	1.047	0.994	0.957	0.983	1200.4	495.8	574.8	382.2	1097.3	435.6	1256.2	540.5	760.5	364	1046.6	411.7	484.2	467.6	445.7	907	500.9	625.6	350.3	345.9	600.8	367.3	1019.1	411.8	394.9	944.2	1073.6	8	4	6	4	9
A0A1B0GSG5	Ribonuclease inhibitor OS=Mus musculus GN=Rnh1 PE=1 SV=1	0	85.839	37.3984	14	60	14	1	492	53.9	5.01		0.805	0.85	0.868	0.852	0.939	1526.8	1151.5	1737.4	1342.9	2680.1	860.4	1544.3	1105.2	1118.5	1049.2	2816.9	631.5	1047.2	1105.4	1111.3	2392.3	1214	1501.9	1131.8	1211	1263.3	1080.4	2530.9	566.2	1035.5	2662.9	2690.9	6	7	8	9	10
E9QB02	Methionine--tRNA ligase, cytoplasmic OS=Mus musculus GN=Mars PE=1 SV=1	0	85.617	24.3956	19	53	19	1	910	102.3	6.92		0.912	0.951	0.995	0.912	0.98	1163.2	1074.1	1276.6	1202.4	1646.3	1744.7	1356.5	936.4	914	1249.6	1636.2	1720.6	896.6	907.4	906.6	1500	955.9	1204	1118.4	1149.1	1076.8	1006.8	1572.3	1700.9	1051.2	1800.9	1764.2	7	9	7	9	9
P05132	cAMP-dependent protein kinase catalytic subunit alpha OS=Mus musculus GN=Prkaca PE=1 SV=3	0	85.563	42.735	16	133	6	1	351	40.5	8.79	Phospho [T196; T198]	0.827	0.911	0.793	0.857	0.884	1634.2	1359.5	442.1	536	1755.6	1212	1691	1086.1	288.4	680.5	1321.5	1188.9	1034	1094.4	1202.8	1523.4	1372.7	457.9	390.1	410.6	445.3	365.2	1428.8	1050.2	433.1	1485.3	1384.1	5	5	3	4	5
Q9D8W5	26S proteasome non-ATPase regulatory subunit 12 OS=Mus musculus GN=Psmd12 PE=1 SV=4	0	85.521	50.8772	18	56	18	1	456	52.9	7.06		0.716	0.756	0.79	0.749	0.983	2084.6	1091.8	687.1	1558.5	1550	452.5	1759.3	968.8	306.7	1261.9	1524.8	295.7	872.7	834	998.2	1055.1	1112.7	649.7	1367.7	1761.4	305.7	1162.2	1552.7	341.4	1161.6	1366.6	1497.6	10	8	6	10	10
G3X914	Cullin-5 OS=Mus musculus GN=Cul5 PE=1 SV=1	0	85.42	25.614	21	67	21	1	855	99	8.79		0.756	0.833	0.827	0.796	0.969	2527.7	2150.1	1797.2	1561.1	2499.8	1270.1	2171.2	1922.6	866.5	1135.8	2543.5	1413	2028.8	1980.4	2101.7	1674.2	2312	1845.7	1294.8	1407.5	1298.1	1027.7	2553	822.8	1116.4	2366.2	2370.9	10	11	9	9	10
Q3THK7	GMP synthase [glutamine-hydrolyzing] OS=Mus musculus GN=Gmps PE=1 SV=2	0	85.249	30.7359	20	75	20	1	693	76.7	6.73	Phospho [T331; S332]	0.928	0.894	0.898	0.873	0.984	2069.8	1362.7	2287.1	1402.1	1531.6	2300.2	1861.9	1154.2	1626.4	1285.4	1605.4	2220.1	1035.2	1204.6	1414.5	1258.2	1553.6	2141.2	1274.7	1310.9	2038.8	1219.4	1617.3	2208.7	1345.5	1341.2	1489.8	7	8	12	11	7
Q8BHZ0	Protein FAM49A OS=Mus musculus GN=Fam49a PE=1 SV=1	0	85.189	49.5356	11	44	9	1	323	37.3	6.01		0.672	0.861	0.935	0.835	1.081	272.4	666.6	138.4	729.5	825.6	480.8	327.8	632.5	69.6	664.4	769.9	346.3	533.6	573.3	574.1	686.4	665.7	243.7	560.4	588.6	60.8	590.9	759.9	230.8	726.1	793.3	735.9	2	5	2	7	4
V9GXM1	ADP-ribosylation factor GTPase-activating protein 1 OS=Mus musculus GN=Arfgap1 PE=1 SV=1	0	85.15	39.8585	13	79	13	1	424	46.5	5.57		0.962	0.986	1.003	0.977	0.959	1740.8	2108.7	1556.1	1912.9	1458.8	3156.4	1531.8	2124.4	1446.4	1925.4	1517.6	3333.8	1916.1	2204.7	2243.2	1357.4	1954.7	1470.6	1933	1754.2	1578.2	1640.1	1471.8	3130.4	1818.2	1548.9	1471	6	8	8	8	9
Q4FJX4	Csrp1 protein OS=Mus musculus GN=Csrp1 PE=1 SV=1	0	84.996	55.9585	8	92	8	1	193	20.6	8.57		0.827	0.84	0.826	0.795	0.877	1957.3	2301	2326.3	1229.5	2391.9	1408.7	1969.6	2110.9	1560.9	953.2	2329.7	1027.7	1746.4	2017.8	1876.3	1960.7	2053.5	2336.1	923.5	945.4	2071	1027.8	2345.9	829.9	941.4	2058	2295.2	8	6	7	7	7
P63040	Complexin-1 OS=Mus musculus GN=Cplx1 PE=1 SV=1	0	84.834	64.9254	10	119	5	1	134	15.1	4.97		0.973	1.027	1.062	1.019	0.948	1891.3	1839.8	1216.1	1506	2147.1	1442.7	2944.1	1509.6	1799.6	1028.5	2040	1399.8	1652.9	1530.5	1598	2478.3	1706.9	1342.8	1305.3	1076.3	1815	1177.8	2004.7	1101.3	1356.9	2304.8	2051.1	4	4	4	4	5
Q3TN31	Proteasome subunit alpha type OS=Mus musculus GN=Psma7 PE=2 SV=1	0	84.813	62.0968	12	73	12	1	248	27.9	8.78		1.007	1.013	1.074	1.037	0.977	3396.2	2431.8	2238.2	2102	1693.2	2218.1	3163.9	2469.7	2380.2	1981.4	1877.1	2287.9	2714.2	2620.9	2648	1800.3	2477.9	2285.3	1816.3	1998.5	2547.7	1734.1	1860.2	2173.7	1938.2	2039	1961.1	8	9	7	9	5
Q8CAY6	Acetyl-CoA acetyltransferase, cytosolic OS=Mus musculus GN=Acat2 PE=1 SV=2	0	84.783	42.0655	11	43	11	1	397	41.3	7.5		1.151	1.257	1.174	1.217	1.029	1098.7	722	321.9	1333.4	1395	767.1	1130.3	824.8	1438.7	1139.2	1315.8	799.6	896.7	957.7	977.3	1189.7	825	414.8	1517.6	1355	1016.1	1282.7	1165.3	724.3	1450	1293.6	1361.6	7	4	5	6	8
Q641P0	Actin-related protein 3B OS=Mus musculus GN=Actr3b PE=1 SV=1	0	84.701	42.5837	14	58	10	1	418	47.5	6.02	Phospho [S418]	1.089	1.075	1.049	0.988	1.088		343.8	319.9	1085.8	367	648		419.3	220.3	1578	292.6	924.2	336.6	307.2	312	343.7	391.9	288.3	1364.1	1261.2	247.3	1795.6	339.3	826.6	1592	352.3	312.6		2	3	5	3
E9PYH0	Versican core protein OS=Mus musculus GN=Vcan PE=1 SV=1	0	84.511	6.02266	15	60	1	1	3354	366.7	4.63		0.831	0.921	0.976	1.036	0.944	854.2	1859	1884.6	1178	1365.4	2853.3	960.6	1754.6	1840	859.9	1395.4	2296.2	2182.7	1895.9	2077.7	1463.5	1920.1	1901.9	843	980.3	1878.5	628.8	1241	2208.1	948.2	1336.8	1462.9	6	9	8	6	5
Q91YS4	Kinesin light chain 2 OS=Mus musculus GN=Klc2 PE=1 SV=1	0	84.511	32.4717	17	49	8	1	619	68.4	7.06		0.767	0.946	0.957	1.023	0.862	294.5	347.5	781.6	223	131.8	227	224.3	289.3	1276.6	240.7	123.9	156.3	398.1	384.4	362.4	129.3	368.8	608	204.1	204.9	1017.3	162.1	114.1	108.5	202.7	136.8	115.5	2	1	3	2	1
A0A1L1STC6	Nesprin-1 OS=Mus musculus GN=Syne1 PE=1 SV=1	0	84.378	3.13672	23	36	22	1	8799	1009.3	5.58		1.09	0.984	1.104	1.185	1.031	296.6	514	763.2	1221.6	261.8	206.4	377.1	461.4	835.4	1162.1	189.6	214.8	495.9	422.4	490.2	393.3	500	772	1096.9	1216.4	624	1504.9	254.8	279.4	1367	304.2	232.7	2	7	7	9	2
Q5SQB7	MCG68069 OS=Mus musculus GN=Npm1 PE=1 SV=1	0	84.274	38.0137	10	86	10	1	292	32.5	4.77		1.134	1.068	1.161	1.099	1.015	1755	1663.6	2134.6	2521.1	1857.9	2208.5	1576.5	1880.3	2655.6	2671.3	1678	2643.8	1838.7	1714.4	1766.8	2180.7	1642.1	2140.7	2713	2564.7	2533.5	2928.3	1761.8	2968	2862.4	2206.8	2149.1	6	9	8	10	9
P08228	Superoxide dismutase [Cu-Zn] OS=Mus musculus GN=Sod1 PE=1 SV=2	0	84.262	55.1948	8	128	8	1	154	15.9	6.51		1.937	1.331	1.402	1.793	1.029	1531.5	1286.3	2651.1	1403.8	2589.1	2672.2	1454.8	1706	4116.7	2232.5	3537.7	3394.1	2320.3	2186.1	1866.6	5905.5	1195.1	2672.9	2140.9	1601.7	6645.8	2940.2	2777.7	5651.6	1945.6	4007.6	3315.4	7	7	8	8	8
G3XA35	MCG116562, isoform CRA_a OS=Mus musculus GN=Vcan PE=1 SV=1	0	84	8.18713	15	63	1	1	2394	262.6	4.65		0.748	1.022	0.902	1.119	1.1		287	238.8	442.2		422.5		318.8	268.3	456.7		374.7	374.1	414.5	422.5		321.9	313.8	500.2	532.3	270.3	326.5		151.5	409				1	1	1
Q571A2	MKIAA4106 protein (Fragment) OS=Mus musculus GN=Cul2 PE=2 SV=1	0	83.884	26.738	18	59	18	1	748	87.1	6.99		0.978	0.944	0.945	0.947	0.993	2023.9	1648	1504.6	1322.6	1332.3	1302.7	2051.9	1537.8	1290.4	1103.6	1287.5	1399.4	1663.4	1598.3	1544.3	1153	1609.7	1468	1358.7	1197.3	1176.5	1056.5	1407	1818.4	1218.6	1303.4	1257.8	6	9	9	8	8
A0A1D5RLG3	Rab3 GTPase-activating protein catalytic subunit OS=Mus musculus GN=Rab3gap1 PE=1 SV=1	0	83.852	23.0769	22	60	22	1	988	110.9	5.62		0.846	0.939	0.927	0.927	1.011	1440.1	1917.1	648.2	1104.5	1151	764.6	1549.1	1334.1	551.1	1102.5	1141.7	816.9	1715.6	1549.8	1535.1	1077.6	1828.3	674	1067.4	1093.9	474.2	1056.1	1026.3	677.3	1046.3	1140.6	1048.6	9	10	6	10	9
Q8VCT3	Aminopeptidase B OS=Mus musculus GN=Rnpep PE=1 SV=2	0	83.847	30.4615	17	70	17	1	650	72.4	5.35		0.935	0.967	0.952	0.924	1.055	943.5	1747.2	1327.2	2122.9	2348.8	1654.8	1154.5	1611.4	1453.7	1934.9	2186	1258.7	1587.4	1329.5	1644.1	2030.6	1921.2	1589.7	2133	2137.9	1517	2002.3	2183.7	1299.4	2126.2	2126.9	2158.9	6	8	7	8	9
K3W4M4	ATP-dependent (S)-NAD(P)H-hydrate dehydratase OS=Mus musculus GN=Naxd PE=1 SV=1	0	83.626	43.0137	13	46	13	1	365	38.9	8.24		0.808	0.882	0.936	0.849	0.992	2102.2	851.2	1398.4	1389.5	1215.2	1645.6	1868.6	912.8	1395.7	1470.8	1052.8	907.7	874.6	855.8	891.2	794.7	962	1598.6	1330.9	1582.2	1370.9	1235.1	1095.3	740.4	1391.3	1076.4	1117.8	6	4	7	8	7
D3Z0M6	Cytoplasmic dynein 1 intermediate chain 1 OS=Mus musculus GN=Dync1i1 PE=1 SV=1	0	83.448	27.2868	15	63	15	1	645	72.8	5.15		0.862	0.916	0.896	0.884	0.915	1664.8	1506.5	1955.1	1576.9	1215.2	1052.6	1538.6	1035.2	2153.2	1432.5	1132.9	1059.6	1102.8	1012.2	1103.5	1273.1	1282.5	1738.4	1384.5	1334.1	1779.2	1231.1	1172.5	940.4	1412.6	1097.7	1120.9	6	10	12	10	7
Q9R0X4	Acyl-coenzyme A thioesterase 9, mitochondrial OS=Mus musculus GN=Acot9 PE=1 SV=1	0	83.329	40.7745	16	65	16	1	439	50.5	8.59		0.868	0.906	0.872	0.82	0.965	1623.5	954.1	1936.8	2113.7	1014.5	985.1	1830.4	1026.8	1043.9	1877.3	1027.9	879	858.7	831.7	986	699.2	956.1	1853.7	1769.6	2032.2	1188.8	1540.5	1036.7	1026.5	1726.3	958.3	934.2	9	7	9	10	7
Q80UG5	Septin-9 OS=Mus musculus GN=Sept9 PE=1 SV=1	0	83.2	33.7907	18	74	18	1	583	65.5	8.9		0.812	0.812	0.824	0.816	0.893	2007	908.2	1987.8	1917.3	1858.7	1184.8	1798.7	690.5	1190.7	1678.2	1622.4	1075.4	626	725.9	662.6	1743.1	794	1734.7	1567.7	1576.3	1356.6	1446	1669.5	1253.9	1577.5	1577.1	1762.1	8	6	8	11	11
A0A1L1SVJ6	Alpha-actinin-4 (Fragment) OS=Mus musculus GN=Actn4 PE=1 SV=1	0	83.196	49.8452	15	73	2	1	323	36.8	5.21		1.379	1.072	2.469	0.01	1.186				139.4		406.2				251		263.6							242	208.4		366.8		265.4	469						1
P09528	Ferritin heavy chain OS=Mus musculus GN=Fth1 PE=1 SV=2	0	82.791	51.6484	9	83	9	1	182	21.1	5.88		0.767	0.805	0.872	0.862	0.894	1011	1834.1	1475.8	1967.2	835.1	2769.8	974.2	1181.2	1412.7	1603.9	735.9	1687.9	1315.4	1483.6	1517.8	843.6	1815.8	1314.6	1655.9	1841.4	1278	1758.9	642.5	1590.3	1627	772.9	779.5	7	8	8	8	7
P30416	Peptidyl-prolyl cis-trans isomerase FKBP4 OS=Mus musculus GN=Fkbp4 PE=1 SV=5	0	82.623	38.6463	17	58	17	1	458	51.5	5.72		0.845	0.924	0.935	0.832	1.003	1903.2	594	2520.4	1966.3	1912	3048	1996.9	544.9	1675.1	2118.6	2006	2571.1	502.4	379.5	603.2	1325.9	582.9	2601.4	1792.3	2182.5	1842.2	1779.3	1918.4	2476	1795.5	1921.7	2090.9	8	5	9	8	7
Q3TLP8	RAS-related C3 botulinum substrate 1, isoform CRA_a OS=Mus musculus GN=Rac1 PE=1 SV=1	0	82.531	38.8626	10	104	4	1	211	23.4	8.69		1.063	1.121	1.08	1.204	1.068	864.5	2032.6	2547.1	2174.9	3339.8	1985.5	1278.7	2623.2	2428.8	2677.2	3054.7	2093.4	2976	3476.1	2280.1	3038.8	2084.3	2847.9	2285.5	2280.9	2569.3	2362.4	3101.1	1614.6	2390.7	2867	3103.1	8	5	7	9	6
P46664	Adenylosuccinate synthetase isozyme 2 OS=Mus musculus GN=Adss PE=1 SV=2	0	82.472	39.693	14	72	13	1	456	50	6.38		0.807	0.982	0.862	0.883	0.987	1659.1	3072.5	1677.7	1724.6	1370.2	1172.6	2096.2	2889.6	1331.2	1646.6	1314.7	1199.2	2720	2987.6	2958.3	1052.4	3181.7	1687.2	1541.3	1626.7	1465.7	1259.4	1246.2	699.4	1442.8	1162.1	1169.5	8	12	8	6	8
Q3U0V1	Far upstream element-binding protein 2 OS=Mus musculus GN=Khsrp PE=1 SV=2	0	82.387	25.1337	16	64	14	1	748	76.7	7.33		1.103	1.177	1.097	1.029	1.046	1641.9	413.7	1440.5	1048.8	1479.9	2096.2	1673.8	679.5	1967.5	1213.7	1375.4	2136.8	404.2	412.9	456.9	1723.9	431.3	1442.3	1125.9	1116.4	1593.1	1159.9	1499.9	2137.5	1158.2	1390.7	1452.6	7	3	9	10	9
Q3TCP5	Uncharacterized protein OS=Mus musculus GN=Ezr PE=2 SV=1	0	82.297	30.7167	19	70	12	1	586	69.4	6.3		1.208	0.98	1.156	0.977	0.945	613.4	1077	1690.7	936.7	1409.3	1924.7	491.8	1028.4	1958.5	906.8	1166.2	2439.3	1045.4	931.4	971.3	1056.5	1039.7	1483.3	983.4	895	2411.5	1297.6	1185.5	2929.1	1204.9	1384	1405.1	5	7	11	6	10
Q80TP8	MKIAA0885 protein (Fragment) OS=Mus musculus GN=Csde1 PE=2 SV=1	0	82.262	25.6691	22	54	22	1	822	92.1	6.2		1.186	1.001	0.959	0.995	1.013	1640.4	2912.5	1551.6	2095.1	1170.5	1114.7	1772	2266.4	1462.4	2034.1	1137	1578.5	2709.4	2452	3038.8	1125.4	3048.3	1395.4	1980.2	1779.1	1173.2	1670	1107.6	3489.7	1910.6	1120.1	1036.3	8	10	8	11	6
Q8QZS1	3-hydroxyisobutyryl-CoA hydrolase, mitochondrial OS=Mus musculus GN=Hibch PE=1 SV=1	0	82.129	39.4805	13	50	13	1	385	43	8.06		0.801	0.929	0.912	0.988	0.973	1055.7	983.5	1406.8	1089.6	1156.2	714	1066.3	1121.1	1258.1	1003.8	984	571.1	1133.2	1113.3	1145.8	988.2	1096.7	1429.4	966.5	1067.5	1292.7	846.7	1030.9	376.5	925.5	1000.6	1113.2	6	6	8	6	8
Q9D0I9	Arginine--tRNA ligase, cytoplasmic OS=Mus musculus GN=Rars PE=1 SV=2	0	82.106	33.1818	19	38	19	1	660	75.6	7.55		0.805	0.926	0.876	0.838	0.936	1490	1704.2	1098	1040.6	1151.6	1220.9	1356	1782.8	705.3	889.5	922.8	1717.9	1555.6	1529.7	1755.8	723.2	1655.7	1076.7	919.6	945.1	909.8	845.8	858.3	1090.5	968.1	934.8	1006.8	7	7	5	7	5
E9QAQ5	Glycogen synthase kinase-3 beta OS=Mus musculus GN=Gsk3b PE=1 SV=1	0	82.04	36.4896	12	65	8	1	433	48	8.78	Phospho [S215; Y216]	0.843	0.9	0.88	0.885	0.995	1189.9	858.5	2531.6	1376.8	2065.3	1281.9	1268.1	672.1	1614.4	1023.3	2303.6	1406.5	776.2	743.8	720.1	1737	781.6	2575.6	1342.3	1403.8	1918.7	1052.2	2234.7	1058.6	1147.8	2052.9	1961.8	8	7	7	6	9
Q8BH95	Enoyl-CoA hydratase, mitochondrial OS=Mus musculus GN=Echs1 PE=1 SV=1	0	82	43.7931	12	84	12	1	290	31.5	8.48		0.805	0.895	0.891	0.886	0.949	2019.4	2574.6	2271.2	3115.4	2808.8	2798.6	1894.3	2069.5	1823.5	2863.4	2856.2	2527.5	2367.2	2227.1	2218.5	2419.2	2295.3	2214.9	2858	2856.8	1832.8	2427.2	2569.9	2016.9	2481.7	2609.1	2956.5	7	8	8	9	10
Q5EBJ4	Ermin OS=Mus musculus GN=Ermn PE=1 SV=1	0	81.931	49.1103	10	89	10	1	281	32.1	4.59		1.043	1.027	1.131	1.127	1.047	1314.9	1705.1	1652.5	2250.1	2370.2	2321.5	1297	1389.5	2400.4	2259.3	2600.9	2107.1	1568.3	1516.2	1694.5	3379.1	1693.2	1635.2	2764.4	2334	2232.5	2663.2	2129.4	2079.1	2651.5	2558	2906.8	5	7	8	7	8
Q4FJL0	RAB10, member RAS oncogene family OS=Mus musculus GN=Rab10 PE=1 SV=1	0	81.91	59	13	141	10	1	200	22.5	8.38		0.74	0.817	0.833	0.764	0.94	1786.8	1628	1980.5	2250.6	2734.6	2058.1	1611.7	1448.8	1352.4	1789.5	2518.5	1482.7	1379.4	1202.2	1502.6	1949.1	1627.2	2190.9	1797.3	2208.1	1416.3	1955.1	2314.5	1231.2	1990.6	2343	2587	6	7	7	9	7
Q3UIH7	Uncharacterized protein OS=Mus musculus GN=Rabggta PE=2 SV=1	0	81.823	44.2681	19	62	19	1	567	65	5.88		1.072	1.048	1.037	1.064	1.054	1269.5	1273.8	822.8	713.6	1219.4	1434.8	1175.9	1592.5	626.7	844.8	1281.5	1733.2	1421.9	1538.1	1583	1298	1418.3	843.7	792.7	758.2	781.8	754.7	1219.7	1922.8	779.2	1200.4	1317.2	8	8	6	7	9
Q8C0E2	Vacuolar protein sorting-associated protein 26B OS=Mus musculus GN=Vps26b PE=1 SV=1	0	81.631	46.7262	17	69	16	1	336	39.1	7.37	Phospho [S304]	1.068	0.944	1.103	1.028	1.112	2449.7	1827.8	1319.8	1750.8	1400.7	1941.5	2113.1	1801.1	1321.7	1701.4	1363.9	1712.2	2076.7	1932.5	2000.2	1174.6	2015.6	1280.2	3452.4	1855.1	1353.4	2931.4	1350.4	1523.4	2762.2	1336.6	1415.5	8	10	8	8	7
B9EJA4	Clasp2 protein OS=Mus musculus GN=Clasp2 PE=2 SV=1	0	81.468	19.1896	20	33	18	1	1308	142.9	8.7		1.006	0.982	0.934	0.906	0.987	905	925.2	818.1	846.2	1052.1	486.5	1146.2	677.8	789	784.6	1098.9	514.4	638.6	730.5	712	1048.8	868.3	709.1	828.2	764.1	703.1	787.1	1023.9	632.6	762.3	934.2	1052.3	4	7	4	6	6
P61226	Ras-related protein Rap-2b OS=Mus musculus GN=Rap2b PE=1 SV=1	0	81.417	62.2951	9	65	6	1	183	20.5	4.81		0.555	0.703	0.76	0.704	0.858	3240.2	1267.8	819.7	1178	868.4	743.2	2626.7	1143.1	301	883.4	849.7	402.2	1105.1	1052	1303.8	422.5	1338.9	725.4	928.3	1024.1	336.3	897.1	787.4	169.5	800.2	798	829.9	5	3	3	4	3
Q9R1P0	Proteasome subunit alpha type-4 OS=Mus musculus GN=Psma4 PE=1 SV=1	0	81.332	54.4061	14	102	14	1	261	29.5	7.72		1.195	1.079	1.202	1.196	1.088	2628.5	2951.2	3833.9	5522.5	2855.2	4425	2686.4	3250.2	4296.6	5634	3077.3	5007.4	3922	3378.6	3410.8	3147.2	3176.6	3988.5	6530.6	5805.2	5071.4	6103.3	2745.3	5947.2	6410.5	3100.8	3186	10	9	9	7	5
Q5DTG0	Phospholipid-transporting ATPase (Fragment) OS=Mus musculus GN=Atp8a1 PE=2 SV=1	0	81.223	16.8201	19	42	19	1	1195	134.6	7.05		0.845	0.893	0.882	0.866	1.031	1825.2	1808	261.9	554.8	2034.6	945	2054.9	1574.2	187.4	518.9	1939	765.1	1688.2	1721.8	1842.7	1436.2	1896.1	239.8	555.5	596.6	173.2	347.1	1943.3	962.1	421.8	1874	1938.5	7	9	3	4	10
Q9CY58	Plasminogen activator inhibitor 1 RNA-binding protein OS=Mus musculus GN=Serbp1 PE=1 SV=2	0	81.101	26.7813	11	77	11	1	407	44.7	8.54	Phospho [S327; S329]	1.228	1.145	1.288	1.196	0.969	1099.6	955.2	520.4	911.5	1592.5	1186.6	956.9	880.6	1412	1001.8	1388.7	1259.7	1029.6	991.3	908.4	1781.1	877.1	481.7	1059.3	962	1035.5	1210.6	1593.1	1308.8	1445.5	1523.9	1650	7	5	6	7	8
Q2NL51	Glycogen synthase kinase-3 alpha OS=Mus musculus GN=Gsk3a PE=1 SV=2	0	81.056	26.5306	11	79	7	1	490	51.6	8.81	Phospho [S278; Y279]	0.903	0.964	1.028	1.027	1.037	681.1	537.2	1309.3	685.5	451.6	448.2	631.6	625	913.6	724.6	439.1	469.5	654.3	536.3	581.4	532.5	676.9	1189.3	708.3	753.8	922.6	628.4	384	526.9	783.7	450.9	481.6	4	5	7	6	4
A0A2C9F2D2	Annexin OS=Mus musculus GN=Anxa7 PE=1 SV=1	0	81.004	31.7526	15	94	14	1	485	52.2	5.52		0.823	0.857	0.814	0.796	0.996	2868.6	571.5	1435.9	2154	2762.1	2189.8	2802.8	460.2	892.3	1786.2	2747.5	2124.8	457.4	404.8	454.3	2413.5	606.7	1377.3	1813.7	2028.5	1045.9	1490.1	2518.9	2149.7	1527.9	2470.1	2581.3	10	8	9	11	12
J3QNK8	Abl interactor 1 OS=Mus musculus GN=Abi1 PE=1 SV=1	0	80.95	29.3139	13	58	8	1	481	52.3	7.06		1.173	1.1	1.139	1.115	0.968	441.7	866.8	541.4	577.8	906.4	651	477.8	717.4	749.3	765	818.8	767.5	888.6	782.2	823.2	903.6	862.9	470.8	633.5	506.1	695.5	775.6	829.6	770.7	795.7	861.3	785.6	2	5	3	5	3
P16460	Argininosuccinate synthase OS=Mus musculus GN=Ass1 PE=1 SV=1	0	80.856	50.4854	17	76	17	1	412	46.6	8.22		0.833	0.918	0.83	0.868	0.984	1944.5	1607.3	1323.9	1947.5	1454.8	2252.5	1984	1152	1180	1962.4	1581.5	1801.6	1290.9	1551.8	1520.3	1065.6	1609.3	1374.9	1744.2	1878.6	917	1403.4	1456.1	2107	1551.6	1149.6	1433.1	11	8	10	7	8
P58389	Serine/threonine-protein phosphatase 2A activator OS=Mus musculus GN=Ptpa PE=1 SV=1	0	80.749	42.1053	13	52	13	1	323	36.7	6.39		0.879	0.899	0.91	0.899	1.053	763.4	1370.2	1205.5	1394.9	2083.8	1267	806.9	1499.1	925.4	1187.1	2001.4	896.9	1386.3	1461	1616	1397.6	1534.7	1348.3	1404.4	1654.2	1094.7	1126	1897.9	974.4	1174.6	1768.7	1980.3	5	7	7	8	8
Q05816	Fatty acid-binding protein, epidermal OS=Mus musculus GN=Fabp5 PE=1 SV=3	0	80.748	61.4815	9	92	9	1	135	15.1	6.54		1.385	1.075	1.122	1.173	1.03	2705.3	2374.9	2089.3	3055.4	2237.5	2685.1	2696.2	3012	2109.7	2433.7	2341.3	4261	3837.7	3889.7	2808.2	1848.8	2521.5	2487	2449.9	2618.5	2451.2	2149.7	2147.4	9296.9	2559.8	2343.3	2387.7	9	7	7	10	6
Q9JMA1	Ubiquitin carboxyl-terminal hydrolase 14 OS=Mus musculus GN=Usp14 PE=1 SV=3	0	80.686	30.0203	12	56	12	1	493	56	5.24		0.741	0.861	0.891	0.913	1.072	863.7	1758.9	1174.9	1186.6	1297.1	2082.8	991.4	1371.8	818	985	1203.8	1840.9	1393.3	1525.7	1619.4	1279.9	1786.5	1394.3	1029.8	1003.7	942.3	713.9	1063.8	1280	838.1	1336.3	1258.8	6	7	5	5	7
Q642L7	MCG13441 OS=Mus musculus GN=Rps27a PE=2 SV=1	0	80.531	55.7692	11	352	2	1	156	17.9	9.64		1.543	1.189	1.334	1.302	1.099	8378.1	5630.3	7065.6	8652.9	5354.5	7152.1	7739.1	5672.6	11869.7	10544.5	6202.2	9084	6468.4	5294.6	6074.9	7789.9	6043.8	6820.7	11405.7	9524.4	12914.5	13328.2	5516.3	15382.2	12456.7	6472.3	6214.9	8	9	10	10	9
B7ZWC0	N-myc downstream regulated gene 1 OS=Mus musculus GN=Ndrg1 PE=2 SV=1	0	80.508	31.2183	8	79	8	1	394	43	6.1		0.904	1.03	0.99	1.131	1.029	500.4	1355.7	1200.2	1948.5	1885	1124.2	589.5	1612	1144.5	2083.3	2039.3	871.5	1577.8	1701.1	1722.1	2650.8	1411.5	1368.4	1905.9	1958.2	1179.7	1753.2	1770.7	768.5	1779.9	1901.5	2104.6	3	8	7	7	7
Q80UG2	Plexin-A4 OS=Mus musculus GN=Plxna4 PE=1 SV=3	0	80.495	11.8331	21	67	10	1	1893	212.4	6.83		0.77	0.932	0.881	0.876	0.969	170.9	822.8	447.6	591.8	1076.9	788.7	170	719.2	293.7	564.3	1068.9	941.5	704.5	625.4	637.9	1244.1	830.6	451.7	527.3	616.2	267.1	540.3	911	759.2	625.8	1053.7	970.4	3	7	4	4	6
Q58A65	C-Jun-amino-terminal kinase-interacting protein 4 OS=Mus musculus GN=Spag9 PE=1 SV=2	0	80.386	14.0045	16	61	11	1	1321	146.1	5.15		1.039	1.054	1.067	1.088	1.028	531.6	850.7	2641.7	1494.3	700.7	1284.6	762.5	740.2	2578.5	1574.1	666.3	1490.4	823.3	838.1	710	808	781.5	2471.3	1713.5	1412	2421.5	1887	669.8	1204.9	1752.3	737.4	653.1	5	7	12	8	5
Q3TD71	Secretory carrier-associated membrane protein OS=Mus musculus GN=Scamp1 PE=1 SV=1	0	80.32	34.3195	8	68	8	1	338	38	7.71		0.911	0.952	0.982	0.819	0.978	1525.2	1472.4	1192.9	369.4	1331.3	1533	1433.2	1134.7	1144.2	374.9	1241.1	1743.3	1005.9	1120.1	1151.5	1035	1536.9	1055.7	347.8	367.9	1044.1	363.9	1301.5	1430.8	400.9	1285.7	1275.4	7	7	7	5	9
Q3UNK1	Uncharacterized protein OS=Mus musculus GN=Add3 PE=2 SV=1	0	79.906	27.4481	13	54	1	1	674	75.4	6.34		1.222	1.257	1.023	1.104	1.081		169.8		116.1				160.4		190.9			164.9	180.1	162.6		149		149.3	146.1		159			133.1				1		1
Q3UDD5	Dipeptidyl peptidase 3 OS=Mus musculus GN=Dpp3 PE=2 SV=1	0	79.893	31.5718	18	43	18	1	738	82.9	5.38		0.793	0.928	0.902	0.843	0.954	353.3	1887	351.1	1472.4	1353.4	595.6	341.7	1823.4	421.7	1273.5	1185	442.6	1457.2	1496.7	1672.8	993.8	1736.7	399	1224.8	1436.5	314.5	1132.8	1150.2	399.5	1222.6	1196.9	1189.8	3	9	6	7	7
P32921	Tryptophan--tRNA ligase, cytoplasmic OS=Mus musculus GN=Wars PE=1 SV=2	0	79.834	38.8773	15	52	15	1	481	54.3	6.89		0.769	0.857	0.872	0.816	0.969	1961	2214.5	1084	2142.1	1400.8	1891.3	1686.1	2083.6	684.6	1919.3	1411.4	1564.9	1968.9	2016.7	2253.4	1002.5	2420.7	1087.4	1961.3	2073.9	846.9	1591.1	1424	1120.1	1860.2	1297.1	1334.4	7	5	7	7	6
O54833	Casein kinase II subunit alpha' OS=Mus musculus GN=Csnk2a2 PE=1 SV=1	0	79.754	37.7143	14	73	11	1	350	41.2	8.56		0.881	0.912	0.915	0.919	0.959	681.6	1037.6	723.4	2014.9	1047.9	919.1	629.2	900.6	584.2	1822.9	1043.9	907.6	1045	1049.2	1071.5	857.5	1081.9	706.9	1578	1860.7	593.2	1623	1066.9	790	1688.3	1011.1	1001.9	5	6	6	8	7
Q9QZX7	Serine racemase OS=Mus musculus GN=Srr PE=1 SV=1	0	79.657	45.1327	10	49	10	1	339	36.3	6.02		0.72	0.82	0.806	0.933	0.994	1772.2	1270.8	1349.8	956.1	991.7	1568.1	2244.7	1078.9	734.5	731.1	684.4	1450.8	1316.9	1467.6	1205.5	688.4	1185.1	1511.3	769.5	902.8	876.3	607.6	768.4	1067.4	658.9	793.2	751.2	7	4	8	7	4
Q9JIA1	Leucine-rich glioma-inactivated protein 1 OS=Mus musculus GN=Lgi1 PE=1 SV=1	0	79.651	25.4937	14	56	14	1	557	63.6	8.02		0.691	0.818	0.788	0.756	0.904	3337.7	2992.8	2720.5	3470.6	1441.9	796.9	3452.8	2468.5	1586.2	2775.3	1432.8	574.9	2717.5	2408.8	2612.4	1041.8	3097.4	2501.5	2641.5	3149.8	1993.9	2316.1	1341.4	337.1	2316.5	1301.8	1416.8	8	10	7	11	8
O35551	Rab GTPase-binding effector protein 1 OS=Mus musculus GN=Rabep1 PE=1 SV=2	0	79.505	24.942	19	49	19	1	862	99.5	5.01		0.898	0.982	0.942	0.949	1.017	1224.5	1694.2	1903.5	727.9	916.9	1627.4	1183.6	1608.3	2014.9	613.8	883.1	1841	1468.4	1416.9	1584.3	959.2	1607.9	1779.5	697.9	723.4	1776.1	548.7	971.6	1449.9	634.3	963.7	894.9	8	6	8	4	7
Q00493	Carboxypeptidase E OS=Mus musculus GN=Cpe PE=1 SV=2	0	79.34	37.395	16	86	16	1	476	53.2	5.19		0.885	1.022	0.933	0.972	0.974	2827.1	1940.4	2514.6	2042.6	2481.2	3249.5	3286.1	1978.1	2188.6	2153.3	2541.5	3314.7	2060.1	2152.5	1976.2	2148.8	2055.7	2295.9	1871.8	1982.2	2042.3	1728.2	2137.1	3090.7	1767.6	2358.4	2353.9	10	10	12	9	11
Q3UHB1	5'-nucleotidase domain-containing protein 3 OS=Mus musculus GN=Nt5dc3 PE=1 SV=1	0	79.323	36.63	17	57	17	1	546	63.1	8.56		0.957	0.986	1.066	0.904	1.051	428.4	1591.4	2128.5	1073.3	1465.3	891.3	503.9	1439.2	1825.5	1142.9	1381.1	908.8	1364.1	1270.9	1265.5	1202.2	1618.1	2119.2	1175.7	1110.5	1948.5	1108.9	1485.6	768.4	1229.4	1395.8	1659.6	5	8	11	8	9
P61750	ADP-ribosylation factor 4 OS=Mus musculus GN=Arf4 PE=1 SV=2	0	79.205	53.8889	8	154	2	1	180	20.4	7.14		0.664	0.717	0.761	0.631	0.856	827.5	512.7	432.3	638.5	792.6	893	661.2	409	206.4	457.9	557.7	775.7	294.8	359.5	456.6	358.6	479.3	370.9	486.4	549.5	136.4	512	761.2	665.3	543.1	670.7	614.4	1	2	1	2	1
E9QKE4	Rab3 GTPase-activating protein non-catalytic subunit OS=Mus musculus GN=Rab3gap2 PE=1 SV=1	0	79.202	16.5826	19	54	18	1	1387	154.5	6.07		0.985	0.925	0.821	0.899	0.827	1334.7	1987.4	667.1	702.4	2676.3	1368.9	1228	1732.2	996.2	432.5	2124.4	1373.4	1665.2	1626.8	1888.4	1864.2	1972.9	597.6	426.1	608.8	767.1	256.2	2073.1	2915.7	453.6	2148.8	2094.3	7	13	5	4	9
E9PUL5	Proline-rich transmembrane protein 2 OS=Mus musculus GN=Prrt2 PE=1 SV=1	0	79.178	36.9942	8	49	8	1	346	35.9	4.63	Phospho [S98]	1.113	1.099	1.071	1.114	1.074	210.5	284.1	854.4	511.6	1101.2	552.8	223.5	282.2	1064.2	619.8	1258.6	525.7	273.3	284.3	244.1	1562	313.9	816.3	628.2	485.6	1121.2	593	976.2	605.9	527.1	1241.2	1154.1	3	4	5	6	7
Q9D6M3	Mitochondrial glutamate carrier 1 OS=Mus musculus GN=Slc25a22 PE=1 SV=1	0	79.105	37.1517	11	102	8	1	323	34.6	9.09		0.79	0.768	0.89	0.687	0.866	2586	2114	2873.1	2949.5	3552.8	3234.5	1583.6	2207.5	1573.9	2697.5	2602.5	2514.1	1312.6	1396.3	1494.3	2595	1519.9	3235.7	2400	2819.7	2371.5	2786.5	3591	1961.1	2873.9	3547.4	3742.2	6	6	5	6	11
Q7TSZ3	Leucyl-tRNA synthetase OS=Mus musculus GN=Lars PE=2 SV=1	0	78.686	14.8557	15	40	15	1	1178	134.1	7.05		0.743	0.864	0.845	0.762	0.973	276.1	1117	957.4	1555.5	984	1433	331.5	882.9	544.3	1337.7	996.4	1242.2	899.3	828.7	1017.5	645.6	1165.1	900.6	1363.2	1283	595.3	1136	962.1	817.3	1193.6	880	960.1	2	6	3	8	7
P51863	V-type proton ATPase subunit d 1 OS=Mus musculus GN=Atp6v0d1 PE=1 SV=2	0	78.616	46.1538	13	60	13	1	351	40.3	5		0.998	1.024	0.856	0.978	1.007	2330.1	2134.2	1368.1	1175.8	1578.6	1160.1	2841.2	2245	1055.5	1217.4	1812.9	1104.7	1898.1	2346.2	1917.6	2100	2064.3	1333.3	1041.8	1203.2	1090.6	1111.7	1954.4	1239.4	1012.4	1449.4	1466.5	7	8	7	5	6
P09405	Nucleolin OS=Mus musculus GN=Ncl PE=1 SV=2	0	78.318	29.703	21	100	21	1	707	76.7	4.75		1.021	0.906	1.011	0.951	0.98	2985.8	2263.3	4255.8	2035.1	3240.5	2707.4	2573.5	1908.1	4434.9	1856.8	2726.5	2576.9	1981.5	1784.2	1649.7	3589.2	2060.5	3855.1	2119.8	1809.1	4835.8	1788.3	2741.2	3798.7	2054.6	3028.1	3367.9	9	9	16	12	14
O55234	Proteasome subunit beta type-5 OS=Mus musculus GN=Psmb5 PE=1 SV=3	0	78.274	46.9697	10	71	10	1	264	28.5	7.02		0.983	0.999	1.079	1.056	0.987	1333.6	1269.2	1514	2023.1	2124.7	963.4	1442.5	1261.4	1407.1	2099.6	2099.7	936.9	1459	1382.3	1385.2	2136.6	1342.9	1468.2	1856.7	1965.1	1548.7	1885.6	2043.3	881.2	2139.4	2270.4	2302.5	7	8	9	6	9
Q8CFX3	Protocadherin 1 OS=Mus musculus GN=Pcdh1 PE=1 SV=1	0	78.233	16.0886	12	61	2	1	1038	112.3	5.02		0.974	1.01	1.152	1.097	1	265.9	62.5	49.6	171	378.5	249.5	217.9	71.3	58.5	167.2	386	244.3	95.9	72.5	106.9	323.3	71.4	46.9	155.1	209.9	57.5	157.2	350.5	196.3	183.7	397	418.2	2	1	1	2	2
Q9CQE8	RNA transcription, translation and transport factor protein OS=Mus musculus GN=RTRAF PE=1 SV=1	0	78.151	65.9836	14	45	14	1	244	28.1	6.89		0.821	1.055	0.947	1.017	0.958	1048.1	830.4	794.3	901.1	1254.6	538.8	1079.8	807.1	1405.2	748.7	1193.3	529	618.1	741.5	672.9	1876.5	665.7	871	846.9	948.5	1011.4	628	1207.3	345.4	790.9	1421.8	1181.7	6	6	8	7	8
P63037	DnaJ homolog subfamily A member 1 OS=Mus musculus GN=Dnaja1 PE=1 SV=1	0	78.139	43.3249	13	60	13	1	397	44.8	7.08		0.967	1.077	1.04	0.932	0.959	779.8	422.4	590	675.2	922.6	614.8	773.6	491.3	615.1	1030.6	759.8	599.1	435.8	328.5	290.6	843.6	410.1	512.1	705	740.9	455.2	815.3	816.5	668.4	903.9	857.8	803.1	7	4	9	6	7
J3QNU6	Beta-arrestin-1 OS=Mus musculus GN=Arrb1 PE=1 SV=1	0	77.955	28.6396	11	44	11	1	419	47.1	6.55	Phospho [T411; S413]	0.934	0.943	0.982	0.985	1.003	1063.4	442	990.3	662.7	1448.4	1022.1	1023.4	405.9	891.1	587.2	1342.7	1089.2	469.3	404.2	425.2	1179.6	418.2	925.4	789.6	608.4	1054	644.5	1268.3	862.4	692.9	1331.4	1381.7	3	4	7	6	5
Q3TVK3	Aspartyl aminopeptidase OS=Mus musculus GN=Dnpep PE=1 SV=1	0	77.951	37.2632	13	66	13	1	475	52.4	7.25		1.016	0.998	1.016	0.988	0.995	2232.3	992.1	1644.7	829.6	1117.6	1514.7	2340.5	998.7	1879.1	665.6	1278	1312.8	989.7	1060.4	1047.1	1017.7	1022.9	1629.2	752.7	796.3	1825.6	779.6	1120.2	1473.8	666.9	1184.3	1288.1	10	8	10	5	10
Q9Z0H8	CAP-Gly domain-containing linker protein 2 OS=Mus musculus GN=Clip2 PE=1 SV=2	0	77.941	17.9561	18	54	13	1	1047	115.8	6.48		0.813	0.856	0.917	0.834	0.914	987.1	1110.8	1596.8	1424	1400.9	2467.9	1063.1	902.4	895.3	1290.6	1399.7	2105.4	803	796.7	808.9	1352	892.2	1386.6	1226.7	1297.9	1297.8	1023.4	1260.5	2137.1	1231.5	1443.9	1422.4	4	8	6	8	6
F8VPU2	FERM, ARHGEF and pleckstrin domain-containing protein 1 OS=Mus musculus GN=Farp1 PE=1 SV=1	0	77.831	19.7519	15	41	15	1	1048	118.8	7.88		0.954	0.998	0.949	0.953	0.938	387.6	1353.8	848.9	380.6	547.3	532.9	432.4	1096.2	1415	316.3	500.3	463.6	1192.8	1105.8	1179.2	514.5	1218	805.7	372.9	353.2	1079.5	297.5	530.4	533.9	313	482.2	563.4	7	8	7	4	5
Q3UMA3	Hepatocyte growth factor-regulated tyrosine kinase substrate OS=Mus musculus GN=Hgs PE=1 SV=1	0	77.713	28.0928	18	66	18	1	776	86.1	6.16		0.868	0.92	0.921	0.832	0.999	2932.6	1553.3	1360.5	2355.1	3429.5	2276.8	3000.3	1376.7	1274.9	2479.4	3149.9	1652.5	1183.4	1136.5	1368.3	3033.7	1585.3	1341.4	2467.8	2220.8	1154.5	2307.7	3334.8	1572.6	2277.3	3396.2	3146.9	11	7	4	5	11
Q62318	Transcription intermediary factor 1-beta OS=Mus musculus GN=Trim28 PE=1 SV=3	0	77.593	29.0168	21	62	21	1	834	88.8	5.77		0.899	0.946	0.968	0.898	0.998	1050.3	2293.7	1582.4	1614.5	2268.6	1390.3	1037.3	2097.9	1361.8	1576.9	2331.1	1282.2	2125.2	1675.9	1977.5	2147.3	2248.5	1392	1674.6	1641.9	1397.3	1513.4	2246.3	1140.9	1557.3	2274.4	2428.4	6	11	8	8	10
P35235	Tyrosine-protein phosphatase non-receptor type 11 OS=Mus musculus GN=Ptpn11 PE=1 SV=2	0	77.59	26.2982	13	81	13	1	597	68.4	7.3		0.965	0.962	1.058	0.973	1.039	1554.8	1732.6	2025.8	1912	2348.1	1783.3	1655.3	1518.7	1890.1	1932.3	2329.4	1625.1	1686.3	1626.5	1719.7	2079.5	1879.5	2283	1763.1	1937.5	2009.3	1796.7	2385.6	1565.3	1929.3	2514.5	2572.9	7	10	10	8	13
Q9QYB5	Gamma-adducin OS=Mus musculus GN=Add3 PE=1 SV=2	0	77.501	25.779	13	61	1	1	706	78.7	5.95		0.923	0.92	0.946	0.909	0.948	1004.8	2135.9	1401.1	742.3	2267.8	1067.8	1014.8	2232.1	1014.5	666.9	2025	1029.6	2084.8	1807.7	2060.2	1956.6	2115.1	1314.7	680.5	709.8	975.3	817.2	2176.4	1022.6	758.7	2152	2043.5	6	7	8	7	9
O70250	Phosphoglycerate mutase 2 OS=Mus musculus GN=Pgam2 PE=1 SV=3	0	77.149	30.4348	10	123	4	1	253	28.8	8.5		1.511	1.129	1.179	1.133	1.027	379.3	214.5	162.4	369	173.4	150.6	346.5	211.9	237.3	328.7	152.2	350.4	204.7	262.9	192.9	171.4	208.6	170	379.4	363.2	291.7	443.1	166.5	578.4	411.7	177.9	196.7	2	1	2	2	1
Q561N4	MCG1032217 OS=Mus musculus GN=Ube2l3 PE=1 SV=1	0	77.075	56.4935	7	42	7	1	154	17.9	8.51		1.244	1.27	1.31	1.153	1.145	455.5	1388.5	1479.2	484.8	1115.2	712.8	606.8	1907.1	1982.5	572.4	1408.5	832.6	1505.7	1483.8	1444.3	1434.7	1333.7	1544.3	660.7	533.2	2115.9	604.9	1386.7	672.5	574.5	1440.5	1505	5	5	4	3	6
Q69ZY2	MKIAA0830 protein (Fragment) OS=Mus musculus GN=Endod1 PE=2 SV=1	0	77.033	28.2572	13	48	13	1	591	64.6	6.54		0.969	0.98	0.909	0.928	0.967	835.8	1744.6	1139.1	863.7	906.2	742.9	794.7	1378.1	1205.4	866.7	878.8	848.9	1454.4	1428.2	1587.2	869	1705.4	983.8	914.3	819	1101.6	896.4	866.9	771.9	821.1	792.1	814.2	5	7	9	6	6
Q3TL79	Uncharacterized protein OS=Mus musculus GN=Ahsa1 PE=2 SV=1	0	77	38.4615	11	50	11	1	338	38.1	5.53		0.81	0.82	0.897	0.836	0.955	1782	888.8	1893.8	1355	1199	816.8	1678.5	771.8	1057.3	1174.1	1183.7	618.8	746.3	721.4	893.7	999.9	942	1683	1263.4	1241.9	1494.4	1258.5	1057.6	499.5	1262.7	1167.8	1161.5	7	6	8	6	7
Q8K010	5-oxoprolinase OS=Mus musculus GN=Oplah PE=1 SV=1	0	76.921	17.3137	15	33	15	1	1288	137.5	6.28		0.907	0.9	0.907	0.819	0.959	268	968.9	324.6	1331.6	514.8	167.8	242.1	660.2	460.5	1028.2	444.9	150.2	612.5	591.3	631.5	439.3	890	318.2	1074.5	1177.9	342.1	1117.6	443.2	141	1060.6	496.7	429.8	5	6	3	7	4
D3YXH0	Immunoglobulin superfamily member 5 OS=Mus musculus GN=Igsf5 PE=4 SV=1	0	76.9	15.1007	6	94	6	1	298	32.6	5.95		1.056	0.96	1.027	0.978	0.987	2689.2	1469	1904.5	2485.8	1460.1	1936.6	3211	1303	2057.5	2207.2	1184.9	1831.9	1211.8	1171.8	1325.4	1526.1	1525.1	1552.8	2577.7	2324.4	2288.3	2601.8	1211.1	2267.9	2953.7	1379.6	1362.1	7	5	6	5	7
Q543X6	Uncharacterized protein OS=Mus musculus GN=Map2k4 PE=1 SV=1	0	76.762	48.3627	15	53	15	1	397	44.1	8.07		0.876	0.903	1.026	1.096	0.992	1587.5	819.2	1490.6	747.9	1880.9	1012.5	1541.2	744.7	1114.2	677.7	2080.6	853.2	926.9	872.8	807.1	2315.1	853.3	1331.4	641.9	739.7	1279.1	655.1	1761.2	650.3	759.1	1989.5	2065.6	6	5	8	6	11
Q9DCW4	Electron transfer flavoprotein subunit beta OS=Mus musculus GN=Etfb PE=1 SV=3	0	76.689	48.2353	13	82	13	1	255	27.6	8.1		0.889	0.942	1.01	1.084	0.93	2591.1	2508.6	2944.1	2114.2	2583.6	2250.4	2475.4	2585.4	3351.1	1960.8	2704.8	1422.1	3097.5	3184.8	2934.9	2487.8	2511.6	2513.2	2054.8	1961.3	3250.3	1896.6	2352.1	1173.9	1944.4	2575.9	2777.1	8	11	11	9	10
Q3TJB4	Uncharacterized protein OS=Mus musculus GN=Sh3gl1 PE=2 SV=1	0	76.58	38.0435	15	111	8	1	368	41.5	5.72		0.768	0.834	0.781	0.817	0.877	737.1	949.1	1142.8	1401.7	924.6	459.1	653.8	713.5	834.3	1252.5	826.4	401.6	650.8	711.7	660.3	858.1	864.4	973.2	1096.3	1245.2	950.4	1062.2	842.8	281.5	1224.6	770	695.8	2	5	4	5	4
Q9CPU0	Lactoylglutathione lyase OS=Mus musculus GN=Glo1 PE=1 SV=3	0	76.519	67.3913	11	70	11	1	184	20.8	5.47		0.838	0.979	0.991	1.062	1.033	3061.3	2518.6	4764.2	2256.8	2604.7	1251.4	2775.2	3566.2	4339.2	1827.9	2992.9	1050.1	3671.8	3731.9	4061	2463.9	3088	5124.1	2313.3	2630.1	4628	1930.8	2615.6	621.9	1965.7	2711	3054.3	6	8	9	7	7
P70206	Plexin-A1 OS=Mus musculus GN=Plxna1 PE=1 SV=1	0	76.514	13.4636	23	52	14	1	1894	211	6.9		0.86	0.864	0.917	1.009	0.917	3596.6	1575.6	1704.2	1794.5	863.9	2216.9	3315.6	1572.8	1614.6	1104	869.3	1664.7	1715.4	2450	1559.7	854.8	1588.1	1626.3	1489.5	1600.7	1703.7	1185.8	1015.3	1413.4	1391.7	973.9	881.4	9	10	7	7	5
P61294	Ras-related protein Rab-6B OS=Mus musculus GN=Rab6b PE=1 SV=1	0	76.379	53.3654	12	110	4	1	208	23.4	5.53		0.985	0.965	0.98	0.923	0.984	435.6	811.9	1361.3	616.1	467.8	433.8	426.5	659.7	1135.3	617.8	473.6	509.8	720.5	727	688.9	433.1	786.5	1375.8	524.7	614.9	1283.6	600.6	588.4	375.1	563.9	515.9	534.4	3	3	4	3	3
F7BJK1	Protocadherin 1 (Fragment) OS=Mus musculus GN=Pcdh1 PE=1 SV=1	0	76.01	16.4345	13	67	3	1	1077	116.4	5.08		0.897	0.885	0.991	0.908	0.952	2282.3	1705.7	2479.1	1268.8	1366.5	1159.4	2140.8	1629.5	1665.5	1107.8	1321.2	1086.8	1636.3	1583.1	1715.3	1141.5	1805.7	2172.2	1102.4	1160.8	2036.7	1077.4	1221.1	1135	1331.7	1317.7	1328.6	8	9	5	9	7
Q60668	Heterogeneous nuclear ribonucleoprotein D0 OS=Mus musculus GN=Hnrnpd PE=1 SV=2	0	76.002	34.6479	13	57	3	1	355	38.3	7.81		1.08	1.073	1.055	1.079	0.985	513.2	1463.7	2069.9	1204.2	1887.5	1427	588.6	1313.3	2531.9	1558.8	1608.5	1554	1287	1381.8	1311.9	2301	1263.9	1917	1463.3	1320.7	2334.8	1473.9	1860.8	1492.7	1602.7	1898.2	1677.9	3	7	9	5	10
Q3TG52	Uncharacterized protein OS=Mus musculus GN=Aldh9a1 PE=2 SV=1	0	75.884	29.3436	12	60	12	1	518	55.8	7.46		0.804	0.905	0.936	0.957	0.982	1790.6	2524.5	1951.9	2038.1	2564	1233.8	1817.4	2537.2	1347.9	1802.1	2536.7	1063.2	2653.9	2403.7	2220	2414.2	2228.6	2242.1	1846.8	1922.1	1937.3	1819.4	2329.5	536.9	1808.8	2464.2	2841.1	6	10	7	8	9
E9PY16	ArfGAP with dual PH domains 1 OS=Mus musculus GN=Adap1 PE=1 SV=1	0	75.787	52.9412	16	63	16	1	374	43.3	8.65		0.992	1.008	0.916	0.823	0.901	1968.2	2470.2	1593.5	1241.5	2640.2	2344.2	1689.3	2322.1	1548.6	1381.8	2697.6	2797.9	1970.9	2024.8	2208.5	2023.5	2491.8	1411.5	1022.4	1157.2	1637.3	1165.5	2595.9	2806.3	1146.6	2290	2489.1	4	10	9	6	9
Q62277	Synaptophysin OS=Mus musculus GN=Syp PE=1 SV=2	0	75.58	29.9363	9	161	9	1	314	34	4.94		0.726	0.74	0.801	0.75	0.93	11536.5	4136.3	5260.7	3757.4	3032	7029.8	8471.9	3724.7	2760.9	2598.3	2794.9	5026.7	3698.7	3405	4021.7	1846	4375.3	5323	2960.3	3232.4	3854.9	2303.3	2727.7	4342.3	2493	2753.6	2790.5	10	9	9	7	6
Q544E3	Phosphatidylinositol-4-phosphate 5-kinase, type II, alpha OS=Mus musculus GN=Pip4k2a PE=1 SV=1	0	75.372	27.9012	12	91	5	1	405	46.1	6.99		1.006	1.01	1.061	1.037	0.971	1673.2	606.9	380.8	258.3	427.5	367.7	1775.5	667.1	358.9	285.9	437.9	310.5	709.7	595.1	676.8	446.7	655.9	322.4	237.6	254.4	307.2	273.5	434	376.8	331.9	411.6	389.1	6	3	3	3	3
Q9CQD1	Ras-related protein Rab-5A OS=Mus musculus GN=Rab5a PE=1 SV=1	0	75.269	52.5581	8	79	5	1	215	23.6	8.15		1.155	1.087	1.248	1.155	1.072	469	620.1	515.1	517.2	223.3	336.3	355.6	629.6	688.2	591.6	303.7	352.5	777.8	657.1	663	304.4	675	590.8	568.7	545.7	672.3	565.3	350.2	338.1	524.7	368.3	347.8	2	3	3	3	4
P10605	Cathepsin B OS=Mus musculus GN=Ctsb PE=1 SV=2	0	75.1	23.5988	6	110	6	1	339	37.3	5.91		0.65	0.705	0.703	0.701	0.855	1581.5	1906.4	2169.6	1948.8	2196	2078.5	1412.9	1314.6	1165.7	1293.9	1918.2	1224	1401.8	1291.7	1569	1478.5	1928	1876.2	1473.4	1522.7	1314	1298.7	1809.5	1124.3	1315	1706.4	1765.5	5	7	6	6	7
Q56A15	Cytochrome c OS=Mus musculus GN=Cycs PE=1 SV=1	0	74.87	61.9048	8	133	6	1	105	11.6	9.58		1.811	1.318	1.42	1.404	1.256	3921.7	3038.7	5547.7	3606.8	2785.7	2935.6	3652.7	3629.2	15459.5	5056.1	2298	5177.7	3651.1	3402.1	3339.1	2948.3	3145.5	9269.3	5911.2	5199.1	20203.9	7539.6	2547.6	7358.5	6938.5	2469.1	2666.7	8	5	7	7	6
F8VQK3	Guanylate cyclase 1, soluble, alpha 2 OS=Mus musculus GN=Gucy1a2 PE=1 SV=1	0	74.849	23.9726	14	44	14	1	730	81.8	6.87		0.762	0.904	0.747	0.925	0.881	733.2	1375	1260.9	670.6	664.3	1434.4	769.5	1290.9	833.1	668.2	516.8	1500.7	1129.1	1187.9	1185.3	743.3	1304.1	1143	496.1	531.6	826.8	514.2	508.1	1213.9	440.2	505.1	529.5	5	8	6	4	4
P35279	Ras-related protein Rab-6A OS=Mus musculus GN=Rab6a PE=1 SV=4	0	74.626	62.9808	14	91	6	1	208	23.6	5.54		0.828	0.88	0.848	0.782	0.943	1435.9	1090	1386.2	1993.2	1467.8	1020.8	1293.1	1065.4	868.4	1606.9	1571.2	970.9	946.1	916.1	1081.4	1055.8	1155.7	1482.7	1494.3	1728.4	1007.2	1497.6	1501.5	918.6	1377.3	1363.5	1638.5	8	5	7	9	8
Q8QZV4	Serine/threonine-protein kinase 32C OS=Mus musculus GN=Stk32c PE=1 SV=1	0	74.538	34.4262	11	38	11	1	488	55.2	6.16	Phospho [S18; S393]	1.023	0.966	0.988	1.071	0.933	482.3	1415	803	833.8	694.6	590	449	1863.6	533.1	878.7	697	560.9	2351.8	2001.6	1719.8	559.4	1428.6	759.4	822.4	838.4	684.3	1115.5	661.8	483.2	1006.4	574.3	632.9	2	9	6	5	5
Q6NZJ6	Eukaryotic translation initiation factor 4 gamma 1 OS=Mus musculus GN=Eif4g1 PE=1 SV=1	0	74.486	12.125	17	46	13	1	1600	176	5.4		0.779	0.888	0.89	0.792	0.815	1940.7	991.8	1297.2	987.4	774.4	1069.6	1804.2	842.3	1205.8	915.8	714.6	832	732.8	752.1	784.1	775.4	951.4	906.8	829	786.4	1024.6	767.7	734.5	667.3	861.2	749.7	761.2	9	6	4	5	6
Q3TE45	Succinate dehydrogenase [ubiquinone] iron-sulfur subunit, mitochondrial OS=Mus musculus GN=Sdhb PE=2 SV=1	0	74.407	41.844	15	101	15	1	282	31.8	8.68		0.732	0.83	0.808	0.779	0.861	2569.9	4335.4	4230.9	4538.9	4232.7	5981.3	2428.6	3480.6	2530.9	4708.2	2818.6	5549.7	2959.2	2975.6	3298.2	3739.9	3574.6	4378.8	2952	3643.4	3385.8	2814	3418.8	4408.3	3430.9	3858.3	3484	8	9	11	8	13
Q02819	Nucleobindin-1 OS=Mus musculus GN=Nucb1 PE=1 SV=2	0	74.396	38.9978	14	51	14	1	459	53.4	5.07		1.101	1.084	1.065	0.998	0.992	734.5	405.7	1265.8	1989.7	848.2	681.1	656.5	367.7	1970.8	2164	842.6	803.7	376.9	332.6	420.1	781.9	416	1096.4	2185.6	2039.1	1725.3	2130.9	788.4	891.8	2118.2	860.8	866.7	5	4	8	6	6
A2AE27	AMP deaminase OS=Mus musculus GN=Ampd2 PE=1 SV=1	0	74.231	18.568	16	48	16	1	824	94.6	6.51		1.046	0.977	0.988	0.892	1.043	1087.8	1407.7	1044.3	1466.4	399.3	1221.1	1110.6	1544.2	890.4	1331.3	402.5	1207.6	1402.2	1392.6	1393.5	243.9	1387.8	1032.6	1567.8	1610.4	972.7	1424.2	392.1	1586.4	1303	391.8	405.6	5	9	5	9	3
Q3UKX8	Uncharacterized protein OS=Mus musculus GN=Ap1g1 PE=2 SV=1	0	74.086	22.1818	16	60	16	1	825	91.6	6.8		0.762	0.749	0.831	0.803	0.939	986.5	1762.3	1826.7	1663.5	1404.9	1307.6	828.2	1486.2	1083	1175.4	1311.9	803.1	1585.2	1584.1	1791	1025.9	1857.2	1803.4	1508.6	1558.7	1221.5	1310.4	1363.3	836.6	1338.8	1263.5	1381.2	5	11	11	10	7
Q64010	Adapter molecule crk OS=Mus musculus GN=Crk PE=1 SV=1	0	74.071	41.4474	10	50	2	1	304	33.8	5.55		1.075	1.07	1.12	1.213	1.065	1556.4	983	1425.9	806.2	418.7	1033.4	1523.1	1061.9	1803.2	807.3	422.4	1150.7	1236.8	1352	1170.9	422.2	952.7	1620.7	970.3	865.7	1802	900.2	399.7	1045.8	858.3	428.3	483.5	8	7	8	6	4
Q9Z2Y3	Homer protein homolog 1 OS=Mus musculus GN=Homer1 PE=1 SV=2	0	74.025	51.0929	16	56	15	1	366	41.4	5.53		1.091	1.07	1.124	0.981	1.008	1514.4	2886.1	1282.2	2127.2	1118.1	1139	1573.8	2925.8	1442.9	2214.9	1246.9	1247.1	2561.2	2276.8	2633.1	1095.8	2997.1	1166.1	2080	2379.9	1511.5	2501.4	1363.7	1100	2660.6	1348.3	1132.9	5	9	7	10	6
Q62048	Astrocytic phosphoprotein PEA-15 OS=Mus musculus GN=Pea15 PE=1 SV=1	0	73.918	57.6923	7	110	7	1	130	15	5.02	Phospho [S116]	1.278	1.148	1.223	1.249	1.113	2574.5	1475.7	1427	1077.8	2108.2	1286.1	2511.5	1407.7	2500.1	1220	2368.9	1395.9	1865.1	1649.2	1791.7	2256.1	1530.7	1631.6	1383.1	1249.5	2198.3	1483.2	2066.8	1820.8	1349.4	2161.6	2461.2	6	7	7	6	5
A0A0A6YWG7	Rap guanine nucleotide exchange factor 2 OS=Mus musculus GN=Rapgef2 PE=1 SV=1	0	73.775	12.1046	14	55	14	1	1644	184	6.64	Phospho [S727; T729; S731; S732; S733]	0.958	1.013	1.035	0.998	0.931	1083.6	355.6	617	824.7	170.9	1142.7	1059.4	295.7	793.8	893.5	152.7	1226.2	359.7	320.2	290.2	168	326.2	653.7	774.1	750.9	635.2	1025.4	112.9	1271.6	836.2	187.1	158.1	7	6	10	7	3
Q91XU3	Phosphatidylinositol 5-phosphate 4-kinase type-2 gamma OS=Mus musculus GN=Pip4k2c PE=1 SV=1	0	73.69	33.7292	15	66	15	1	421	47.3	6.89		0.771	0.838	0.901	0.889	0.894	1932.3	1695.9	2089.6	1455.8	2005.3	2231	1921.9	1794	1201.1	1230.6	1878.8	1598.8	1832.8	1752.4	1587.6	1702.2	1596	1769.4	1140.6	1337.4	1531.8	929.5	1956	1368.4	1313.7	1922.6	1848.4	7	8	10	9	8
Q921F4	Heterogeneous nuclear ribonucleoprotein L-like OS=Mus musculus GN=Hnrnpll PE=1 SV=3	0	73.682	19.1201	10	36	9	1	591	64.1	5.85		0.975	1.217	1.079	1.216	1	988.7	965.5	1269.4	395.2	539.2	1023.5	1095.5	987.5	2282.1	326.4	613.8	1604.9	1080.4	1073.8	1006.6	786.2	914.1	1182.4	358	415.1	1635.9	334.7	473.1	1065.4	360.8	618.1	595.7	3	5	7	4	4
Q9QZM0	Ubiquilin-2 OS=Mus musculus GN=Ubqln2 PE=1 SV=2	0	73.648	27.116	10	53	6	1	638	67.3	5.22	Phospho [S25]	1.107	1.051	1.071	0.964	1.02	1107.7	462.3	1295.5	464.6	362.5	1593.8	1001.9	338.4	2866.7	387.3	421.2	1513.8	265.9	380.8	431	362.2	433.5	1418.7	547.9	452.9	2537.3	374.4	360.1	1945.9	472.2	339	411.5	4	3	4	3	3
Q9CX34	Protein SGT1 homolog OS=Mus musculus GN=Sugt1 PE=1 SV=3	0	73.577	49.4048	14	75	14	1	336	38.1	5.45		0.826	0.936	0.915	0.909	0.899	2328.8	1386.4	2298.3	2425.7	1140.9	2690.2	2337.4	1249	2297.8	2003.6	1103.9	2472.6	1184.5	1493.4	1282	975	1290.3	1887.5	2065.7	2113.1	1684.6	1981.1	1108.1	2012.1	2045.6	1173	1100	10	8	9	12	8
Q3UIA5	Uncharacterized protein OS=Mus musculus GN=Cul1 PE=2 SV=1	0	73.528	21.134	15	33	15	1	776	89.6	8		0.906	0.905	0.886	0.876	1.011	1109.2	981.7	1123.5	1010.8	699.5	675.6	1165.5	677.6	960.8	797.6	702.6	746.1	744.6	834.5	755.7	581	936.4	1151.6	937.5	925.5	860.3	903.6	686.6	652.9	818.5	616.2	644.9	5	4	7	6	3
Q9EP69	Phosphatidylinositide phosphatase SAC1 OS=Mus musculus GN=Sacm1l PE=1 SV=1	0	73.473	27.9387	15	68	15	1	587	66.9	7.3		0.948	1.007	0.953	0.938	1.022	1863.7	1042.6	897.9	1818	1225.5	2548.8	2065.1	902.6	897.8	1784.2	1402.8	2462.7	841.1	775.3	998.3	1205.1	1008.2	906.5	1777.8	1941.4	701.9	1728.7	1331.4	2803.3	1601.3	1294.4	1311	8	7	6	13	7
Q3ULD5	Methylcrotonoyl-CoA carboxylase beta chain, mitochondrial OS=Mus musculus GN=Mccc2 PE=1 SV=1	0	73.318	25.7549	11	40	11	1	563	61.3	8		1.008	0.927	0.993	0.972	0.959	165.9	715.9	576.8	683.7	797.7	550.5	204.9	723	576.6	481.5	796.6	394.3	635.8	737.1	651.2	906.6	795.3	485.5	541.1	572.5	630.1	499	747.1	618.9	559.9	884.6	844	3	6	4	6	6
O09061	Proteasome subunit beta type-1 OS=Mus musculus GN=Psmb1 PE=1 SV=1	0	73.29	51.6667	10	78	10	1	240	26.4	7.81		1.014	1.005	0.995	0.999	0.972	1001.8	1006.5	1366.8	1016.3	974.8	1762.7	855.9	1045.5	1379	1076.8	1154.1	1607.1	990.5	1030.3	1179	1056.1	1138.3	1306.8	857.1	1048.1	1546.1	863.8	1050.7	1780.1	971.7	1086.9	980.6	7	7	8	8	8
Q3U890	Uncharacterized protein OS=Mus musculus GN=Hars PE=2 SV=1	0	73.262	34.3811	15	56	12	1	509	57.4	6		0.848	0.99	0.954	0.908	0.997	1172.7	1946.6	1374	1579.4	1268.6	2300	1134.2	1660.4	1529.5	1643	1165.6	2450.2	1760.7	1746.5	1684.6	1060.6	1910.6	1314.5	1979.9	1688.2	1333.1	1699.2	1099.2	1497.1	1719.5	1215.3	1199.9	7	9	9	7	7
E9PXY8	Ubiquitin carboxyl-terminal hydrolase 7 OS=Mus musculus GN=Usp7 PE=1 SV=1	0	73.259	16.9729	15	48	15	1	1143	132.8	5.66		0.975	1.009	1.028	0.968	0.979	475.8	1236.8	1655.2	1436.5	623	958.3	467.9	1325.7	1445.2	1508.2	731.7	895.9	1161.6	1462.2	1101.6	668.4	1292.1	1571.7	1610.8	1429.7	1294.3	1768.2	728.2	841.9	1423.6	701.7	783.8	2	6	10	6	3
Q8C167	Prolyl endopeptidase-like OS=Mus musculus GN=Prepl PE=1 SV=1	0	73.169	28.9655	17	38	17	1	725	83.1	6.65		0.8	0.892	0.911	0.943	0.947	472.9	1269	434.8	1216.8	436.5	551.8	373.9	1191.9	450.1	739.9	542.2	470.9	1243.4	1315.1	1426.9	456.9	1362.5	452.7	834.4	1094.4	350.2	706.4	479.1	488	790.7	540.5	515.7	4	11	6	5	5
P32883	GTPase KRas OS=Mus musculus GN=Kras PE=1 SV=1	0	73.133	51.8519	6	53	1	1	189	21.6	6.77		1.14	1.007	1.017	1.044	0.893	42.6	157	203.1	138.5			23.6	160.2	313.7	167.9			230.3	148.2	151.4		171.4	175.1	133.3	125.6	362.5	136.9			134.5			1	1	1	1
Q80VP0	Tectonin beta-propeller repeat-containing protein 1 OS=Mus musculus GN=Tecpr1 PE=1 SV=1	0	73.001	15.6089	12	36	12	1	1166	130.2	6.48		1.035	0.981	0.987	0.927	0.975	700	1117.4	388.1	910.3	525.5	730.8	883.9	1006	462	752.7	397.9	770.3	929.2	1010.7	1009.9	386.1	1141.7	312.2	946.8	838.3	371	978.2	393.5	950.3	942.1	447.9	427.3	4	8	5	6	4
P27601	Guanine nucleotide-binding protein subunit alpha-13 OS=Mus musculus GN=Gna13 PE=1 SV=1	0	72.791	41.1141	14	86	12	1	377	44	8.21		0.886	0.951	0.906	0.887	0.928	779.7	1917.3	1486.6	1861.7	2199.7	1188.4	718.8	1551.1	1676.7	1836.3	2275.3	996.4	1580.8	1842.6	1852.6	1770.7	2006.3	1285.2	1572.6	1792.2	1325.7	1731.7	2249.9	930.9	1602.2	2085.4	2197.3	4	6	6	7	9
Q3TVT6	Uncharacterized protein OS=Mus musculus GN=Pcyox1 PE=2 SV=1	0	72.714	23.7624	8	52	8	1	505	56.4	6.92		1.045	1.001	0.954	0.942	0.97	263.2	1248.1	1291.1	1381.2	1031.3	716.6	221.9	1142.8	2000.4	1165.6	1067.9	684.1	1141.1	1097.3	1189.3	1030.3	1336	1275.5	1385	1477.5	1508.1	1592.9	1062.6	836	1503.6	976	942.1	1	8	6	7	7
E9QNN1	ATP-dependent RNA helicase A OS=Mus musculus GN=Dhx9 PE=1 SV=1	0	72.695	13.078	16	55	16	1	1384	149.6	6.83		0.962	0.928	0.892	0.965	1.025	1127.6	1145.1	463.7	580.1	1660.5	760.3	1232.9	1097.9	386.3	540.8	1614.9	613.9	1022.8	1056.1	967.2	1704.6	1014.9	473.1	571.1	622	338.8	517.8	1921.4	796.2	554.2	1458	1476.8	8	7	5	7	8
Q3TW51	Uncharacterized protein OS=Mus musculus GN=Snd1 PE=2 SV=1	0	72.616	20.5495	16	30	16	1	910	102	7.56		0.873	0.843	0.849	0.753	1.048	428.3	638.5	807.4	1074	919.9	734.8	464.5	489.7	528.8	1063.8	829.6	517.8	440.6	404.8	501	594.1	580.2	1032.1	1056.6	988.7	729.6	910.5	838.2	612.6	887.5	769.4	828.9	3	6	4	6	5
Q8K1X5	EH-domain containing 1 (Fragment) OS=Mus musculus GN=Ehd1 PE=2 SV=1	0	72.441	35.9712	14	60	5	1	556	62.9	7.75		0.793	0.864	0.817	0.79	0.959	338.3	699	346.9	226.4	159.7	150.7	365.8	558.5	243.6	226.2	122.6	131.1	552.1	536.5	487.9	121	609	318.4	218.7	219.1	223.2	186	141.1	121.6	159.6	115.3	153.5	2	5	2	2	2
Q69Z98	Serine/threonine-protein kinase BRSK2 OS=Mus musculus GN=Brsk2 PE=1 SV=2	0	72.325	27.0748	17	42	12	1	735	81.7	8.79		0.817	0.888	0.828	0.874	1.022	711.2	879.6	1021	410.9	1030.5	1295.4	714.9	767.4	731.9	424	956.9	1025.7	795	678.4	840	899.8	855.1	977.9	489.1	409.7	801	311.5	1010.8	968.7	296.9	948.3	954.5	6	6	7	5	5
Q8VDC3	Cytoplasmic aconitase OS=Mus musculus GN=aco1 PE=3 SV=1	0	72.213	24.1379	18	46	18	1	899	99	7.34		0.96	0.982	1.009	0.939	0.963	1952.2	2177	515	2270.2	922	1311.3	1656.4	1826.4	647.5	2305.5	776.3	1497.6	1831.3	1915.6	1875.8	821.1	2208.7	435	2312.2	2217.3	612.1	2404.7	800.5	1056.9	2374.3	862.2	836.3	6	7	3	9	8
Q3B7Z2	Oxysterol-binding protein 1 OS=Mus musculus GN=Osbp PE=1 SV=3	0	72.171	22.236	12	42	11	1	805	88.7	7.2		0.857	0.927	1	0.861	1.01	500.6	1034.4	475.1	306.8	1279.6	1007	480.4	704.5	368.4	344.5	1466.8	985.7	703.1	713.8	760.6	1449.8	1032.9	450	339.5	308.1	355.2	283.4	1324.9	930.2	358.6	1410.4	1466.2	3	5	3	3	7
P48678	Prelamin-A/C OS=Mus musculus GN=Lmna PE=1 SV=2	0	72.023	21.9549	12	36	12	1	665	74.2	6.98		1.142	1.07	1.038	0.988	0.91	349.3	318.1	1062.6	980.9	226.6	857.4	315.8	345.9	1623.8	881.9	163.9	1231.5	267.3	324	322	231.7	329.3	981.1	814.1	792.4	1286.5	974.8	255.5	1238.9	1028.3	226.4	198.1	2	4	9	6	3
Q3TYK4	Uncharacterized protein OS=Mus musculus GN=Prkar1a PE=2 SV=1	0	72.015	26.4706	16	57	12	1	510	57.2	6.89		0.83	0.946	0.882	0.979	0.888	1642.1	1895.9	1930.3	2155.5	1499	2066	1563.3	2984.3	1799.7	1906.3	1267.7	1450.9	2697.7	3052.9	2966.9	852.7	1838.1	1908.5	1798.7	2126.9	1622.2	1629.1	1315.7	1343.4	1831.3	1154.6	1277.6	6	7	10	8	7
Q3UBK2	Uncharacterized protein OS=Mus musculus PE=2 SV=1	0	71.916	34.4186	8	81	8	1	215	24.9	5.74		1.104	0.998	1.108	1.141	0.944	6542.5	2322.7	1934.3	1952.2	3270.1	2614	4082.3	3109.2	2547.6	1805.8	3141.4	2652.7	3139.6	2618.8	2846.5	3907.7	2398.8	2061.2	1900.2	1838.4	2473	2159.3	3123.5	3372.7	2179.9	3232.6	3660.4	4	5	6	6	7
Q9DCL9	Multifunctional protein ADE2 OS=Mus musculus GN=Paics PE=1 SV=4	0	71.758	34.1176	12	52	12	1	425	47	7.23		0.845	0.921	0.864	0.975	0.982	1646.1	670.1	2391.4	1276.1	947.3	692.6	1595	774.7	1674.6	1175.2	890.7	626.5	812.6	899	778.7	866	784.9	2184.7	1268.7	1271	1615.4	1077.1	860.8	664.3	1101.8	813.1	904.9	6	6	6	9	5
Q9JJV2	Profilin-2 OS=Mus musculus GN=Pfn2 PE=1 SV=3	0	71.711	62.1429	7	90	7	1	140	15	6.99		0.947	1.019	1.027	0.99	1.045	3856.7	2521.8	861.8	2496.5	3208.1	1031	3962.8	2097.1	631.3	3262.3	3776.3	1137.5	2258.4	2586.1	2551.8	3606.3	2740.1	890.4	2733.9	2575.9	764.6	2918.2	3505.8	749.4	2786.1	3603.8	3574.9	7	7	4	5	5
Q3TDN8	Uncharacterized protein OS=Mus musculus GN=Bphl PE=2 SV=1	0	71.676	46.1538	12	76	12	1	299	33.7	8.94		0.817	0.932	0.899	0.882	0.945	1990.5	2569.2	2521.3	2554.6	1783.9	1574.3	2022.6	2175.9	1692.9	2940.3	1800.1	1478.8	2599.8	2273.9	2509.2	1387	2579.8	2445.8	2313.9	2592.8	1968.1	2462	1575.9	1006.2	2651.4	1482	1647	10	6	8	8	6
Q8JZS0	Protein lin-7 homolog A OS=Mus musculus GN=Lin7a PE=1 SV=2	0	71.65	42.9185	9	86	3	1	233	26	8.72		0.909	0.911	0.863	0.81	0.948	2081	3752.2	3496.3	1695.1	3456	1679.4	1850.9	3022.1	2853.1	1696.8	3237.6	1759.4	2847.8	2952.3	3002.3	2675.3	3663.9	3499	1440.1	1480.1	3058.5	1292.5	3312.8	2079.8	1429.7	3106.6	3057.3	5	7	7	8	7
Q0PD62	RAB3B, member RAS oncogene family, isoform CRA_a OS=Mus musculus GN=Rab3b PE=1 SV=1	0	71.387	50.2283	9	164	4	1	219	24.7	5.11		0.921	0.919	0.876	0.93	0.934	579.9	769.4	1073	302	1319.4	1240.7	536.4	759.2	774.6	252.9	1460.3	1188.1	809.4	949	810.4	998.2	739.2	1304.3	235.6	259.1	993.4	236.7	1561.3	1093.9	236.9	1264.6	1376.7	3	4	4	3	4
Q3TFF0	Uncharacterized protein OS=Mus musculus GN=Dnaja2 PE=2 SV=1	0	71.303	34.2233	12	57	12	1	412	45.7	6.35		1.011	1.009	0.988	0.878	1.031	636.6	1571.2	849.1	736	1275.6	1725	527.8	1701.5	868.8	794.2	1171.3	2041.4	1413.5	1298	1593.2	900.1	1425.9	1074.9	752.2	873.9	840.5	778.6	1258	2155.4	812.9	1113.3	1262.4	5	8	6	5	9
Q3V3R1	Monofunctional C1-tetrahydrofolate synthase, mitochondrial OS=Mus musculus GN=Mthfd1l PE=1 SV=2	0	71.193	19.2426	16	36	16	1	977	105.7	7.02		0.982	1.055	1.042	1.008	0.962	863.3	939.1	549.8	1988	1127.6	1041.8	819.2	749.3	488.6	2750.4	1143.4	1450.1	723	907	693.1	1497.9	835.3	485.8	2453.1	2216.9	535.7	2911	1071.4	846.4	2808.7	1199.2	1034.4	5	5	4	7	5
Q8BTG7	Protein NDRG4 OS=Mus musculus GN=Ndrg4 PE=1 SV=1	0	71.018	35.5114	9	56	6	1	352	38.5	6.32	Phospho [S298]	0.896	0.88	0.92	0.865	1.019	1311.1	734.7	1236	1936.5	925.2	1325.1	1150.9	559	897.6	1729.2	904.8	1436.2	632.2	652.6	674.3	657.3	770.7	1251.4	1792.6	1920.5	1199.1	1683.8	812	1237.4	1683.4	859	906.7	7	5	6	4	4
E9Q0N0	Intersectin-1 OS=Mus musculus GN=Itsn1 PE=1 SV=1	0	70.79	11.5765	17	45	16	1	1719	194.8	7.91		1.023	0.901	1.01	1.01	0.909	621.8	1176.3	1419.7	861.5	767.8	498.5	662	1069.9	1095.8	703	653.7	533.7	1219.5	1006	1076.3	801.9	1062.9	1042.6	823.3	654.3	1080.1	911.2	726.1	693.4	830.8	715.1	841.1	5	5	7	7	6
Q9Z1F9	SUMO-activating enzyme subunit 2 OS=Mus musculus GN=Uba2 PE=1 SV=1	0	70.6	29.4671	13	34	13	1	638	70.5	5.24		0.812	0.812	0.849	0.82	0.929	511.4	925.1	2325.3	654.2	892.2	782.3	545.1	752.8	1469.8	546.2	837.7	502.1	732.1	833.4	817.3	609.8	867.3	2160	552.7	615.7	1981	479.5	761.5	574.1	561.9	774.7	795.1	4	6	8	3	4
A2AFQ2	3-hydroxyacyl-CoA dehydrogenase type-2 OS=Mus musculus GN=Hsd17b10 PE=1 SV=1	0	70.483	47.9705	9	51	9	1	271	28.4	8.76		0.905	0.896	1.022	0.873	1.021	950.1	1174.3	907.8	405.2	1052.9	1351.9	1002	1152.2	771.1	300.1	1101.5	977.1	1124.3	937.1	1312.1	819.5	1275.7	1028.3	410.7	399.8	760.1	371.4	1142.3	1044.8	443.4	1046.7	1168.1	4	4	5	3	6
Q9DC69	NADH dehydrogenase [ubiquinone] 1 alpha subcomplex subunit 9, mitochondrial OS=Mus musculus GN=Ndufa9 PE=1 SV=2	0	70.473	37.1353	12	51	12	1	377	42.5	9.74		0.972	1.039	1.044	1.19	1.037	1571.7	1137.2	515.7	644.2	1252.8	582.8	1492.5	2172.5	388.5	718.4	1112.3	521	1855.1	1994	1743.1	1505.4	1194.5	697.2	454.7	709.7	470.1	588.4	1432.9	374.1	675.3	1103	1269.7	7	8	4	5	7
O88741	Ganglioside-induced differentiation-associated protein 1 OS=Mus musculus GN=Gdap1 PE=1 SV=1	0	70.385	49.162	12	45	11	1	358	41.3	8.37		0.762	0.793	0.899	0.824	0.845	1265.7	1292.8	1348.2	1128.8	1184.1	697	992.9	1114.8	1087.2	964.3	945.9	465.8	938.3	1008	1014.8	1171.3	1077.4	1209.7	983.4	1038.4	1294.5	1133.2	1048.6	262.4	1151.4	1119.3	1224.9	6	7	7	5	6
Q3USD5	Phosphate cytidylyltransferase 2, ethanolamine, isoform CRA_a OS=Mus musculus GN=Pcyt2 PE=1 SV=1	0	70.316	35.396	10	62	10	1	404	45.2	6.58		0.971	0.888	0.896	0.947	0.98	252.3	914.1	814.4	924.9	566	861.4	244.5	575	731.1	973.6	520.4	780.3	781.4	719.8	792	614.4	916.5	754.5	1054.1	929.1	656.4	1107	634.6	863.8	954.7	534.9	551.8	4	9	7	5	6
Q8CG76	Aflatoxin B1 aldehyde reductase member 2 OS=Mus musculus GN=Akr7a2 PE=1 SV=3	0	70.297	32.97	10	70	10	1	367	40.6	8.12		0.936	0.933	0.911	0.955	0.952	498.7	1168.9	1524.9	1917.7	1997.5	1759.5	445.1	1022.6	1590.4	1512.9	2073.2	1732	1140.7	1217.3	1265.5	1683.1	1239.8	1489.6	1674.4	1765.6	1757.5	1520.1	1883.2	1699	1453.2	1962.8	1983.2	4	7	7	6	8
Q9JM14	5'(3')-deoxyribonucleotidase, cytosolic type OS=Mus musculus GN=Nt5c PE=1 SV=1	0	70.253	65	9	45	9	1	200	23.1	5.49		0.981	1.018	1.066	0.98	1.047	1053.4	1572.4	722.5	458.4	519.6	2072.9	992.5	1593.4	677.3	549.2	499.2	2211.7	1754.9	1629.3	1740.2	389.5	1745.4	732.6	471.7	510.5	770.5	466.6	459.3	2092	456	619.8	522.4	3	5	5	4	6
O70311	Glycylpeptide N-tetradecanoyltransferase 2 OS=Mus musculus GN=Nmt2 PE=1 SV=1	0	70.156	25.3308	10	41	8	1	529	60.4	7.8	Phospho [S38]	0.801	0.915	0.877	0.868	0.923	477.8	1390	788.6	803.7	806.1	1447.4	479.8	1264.5	581.9	836.7	833.8	1167.8	1136.6	1204.9	1275.3	739	1347.5	636.3	745.7	803.9	547.1	613.4	797.1	1101.4	687.7	748.7	817.4	3	7	5	5	6
A0A0R4J094	Fumarylacetoacetate hydrolase domain-containing 2A OS=Mus musculus GN=Fahd2a PE=1 SV=1	0	70.098	55.2716	11	60	11	1	313	34.7	8.16		0.847	0.876	0.833	0.865	0.95	1986.2	1340	1437.1	1624.6	1589.8	944	1873.2	1422	929.7	1555.3	1576.9	682.3	1481.1	1342.1	1506.3	1229.6	1471.6	1322.6	1527.7	1627.9	1121.8	1449.7	1500.6	677.7	1478.4	1264.5	1415.7	6	7	6	5	5
Q3V100	Mannose-6-phosphate isomerase OS=Mus musculus GN=Mpi PE=1 SV=1	0	70.078	34.7518	8	45	8	1	423	46.5	5.95		0.74	0.853	0.796	0.805	0.912	144.2	991.8	765.2	442.4	441.7	1493.6	138	952.7	435.5	328.9	373.4	1713.5	906.5	1037.7	867.3	306.4	985.7	744	307	367.9	447.4	234.8	367.6	1614.1	286.6	356.7	401.6	2	6	4	3	4
O35887	Calumenin OS=Mus musculus GN=Calu PE=1 SV=1	0	70.077	40.9524	10	54	2	1	315	37	4.67		1.318	1.21	1.28	1.253	1.077	1480.3	1488.5	748.9	1503.3	2121	1167.3	1488.8	1640.1	1156	1841.8	2240.6	1633	1563.6	1647.6	1442.7	3044.9	1380.7	737	1807.3	1597	1032.7	1834.4	2041	2346.2	1793	2754.3	2631.8	6	6	5	5	7
F6ZDS4	Nucleoprotein TPR OS=Mus musculus GN=Tpr PE=1 SV=1	0	69.922	9.5434	21	42	21	1	2431	273.8	5.03		0.947	1.039	1.023	0.927	0.925	1542.6	1685	1399.9	839	302.7	846.4	1472.4	1543.3	1426.6	745.7	341.4	1183.4	1381.7	1417.5	1324.1	288.8	1504.6	1201.5	711.2	736.2	1562.2	714.5	291.2	830.8	800.7	325.2	305.7	7	10	7	6	3
A7VJ98	Glia maturation factor beta OS=Mus musculus GN=Gmfb PE=2 SV=1	0	69.897	45.0704	8	60	8	1	142	16.7	5.44		1.082	1.032	1.16	1.149	1.108	1825.4	3279.8	1721.7	1172.4	1188.1	1383.1	1838.2	3887.9	1721.8	1105.5	1236	1412.8	4089.6	4110.4	4006.5	1005.4	3304.7	2153.6	1123.7	1269.1	2014.1	1106.4	1097.1	1513.2	1114.9	1317.4	1305.6	5	6	7	5	5
Q9R1V7	Disintegrin and metalloproteinase domain-containing protein 23 OS=Mus musculus GN=Adam23 PE=1 SV=1	0	69.893	18.6972	13	32	13	1	829	91.5	7.68		0.891	1.004	0.886	0.883	0.924	847.2	655.9	439.9	1606.9	405.2	449.6	950.5	584.7	567.5	1736.7	392.4	317.4	634.1	684.9	620.6	330.2	711.5	418.6	1270.4	1456.5	453.1	1123	434.2	370.3	1268.1	396.3	360.5	5	5	4	4	2
Q3T9Z2	Glyoxylate reductase/hydroxypyruvate reductase OS=Mus musculus GN=Grhpr PE=1 SV=1	0	69.865	41.4634	10	60	2	1	328	35.3	7.65		0.825	0.986	0.983	0.898	1.007	2708.6	1534.6	1313.1	3084.5	1690.9	1088.1	2548.8	1243.3	1311.2	2773.7	1874	1296.2	1387.9	1190.3	1344.6	1543	1475.5	1367.7	2914.4	3143	932.6	2752.8	1601.4	935.8	2999.2	1641.8	1977	7	5	7	7	7
A0A0R4J1E2	Elongation factor 1-delta OS=Mus musculus GN=Eef1d PE=1 SV=1	0	69.697	22.4242	11	48	10	1	660	72.9	6.51	Phospho [S512]	1.133	1.069	1.129	1.205	1.004	1009	681.2	1311.5	1340.5	910.5	1346.6	946.2	1025.6	1321	1546.3	759.7	1435	1034.4	973.5	909.8	919.1	620	1340.9	1713.4	1301.3	1270	1513	910.3	1707.9	1707.1	901.4	812.2	5	6	8	7	4
Q0PD56	Rab5B OS=Mus musculus GN=Rab5b PE=2 SV=1	0	69.672	44.9782	8	63	5	1	229	25.3	6.92		0.878	0.954	0.954	1.039	0.998	136	580.2	469.9	588.7	804.5	480.9	120.2	1057.5	346.2	468.3	677.5	454.9	1120.7	877.6	889.1	517.5	700.5	658.1	453.1	469.7	387.5	404.8	674.6	453.1	455.1	715.8	717.8	2	4	4	2	3
P20108	Thioredoxin-dependent peroxide reductase, mitochondrial OS=Mus musculus GN=Prdx3 PE=1 SV=1	0	69.627	47.8599	8	48	8	1	257	28.1	7.58		1.004	0.946	1.13	0.99	1.062	1531	3119.5	610.4	851.8	755.6	828.3	1381	2653.1	589.9	819.8	716.4	888.4	2993.3	2479.8	3230.8	875.8	3345.1	660.5	850.5	991.7	547.1	1083.5	725.8	936.2	1102.2	865.4	911.5	4	6	4	5	5
Q9QUM9	Proteasome subunit alpha type-6 OS=Mus musculus GN=Psma6 PE=1 SV=1	0	69.586	46.748	11	77	11	1	246	27.4	6.76		1.149	1.12	1.2	1.191	1.09	1610.3	1273.7	1752.1	1454.2	2348.7	2449.7	1517.3	1444	1874.1	1773.9	2776.7	2891.6	1494.1	1603.9	1463.6	2737.7	1348	1904.6	1736.5	1676.6	2269.8	1736.1	2347.5	2832.1	1757.1	2601.4	2914.7	7	6	8	8	9
Q3UGR5	Haloacid dehalogenase-like hydrolase domain-containing protein 2 OS=Mus musculus GN=Hdhd2 PE=1 SV=2	0	69.517	59.0734	10	61	10	1	259	28.7	6.05		1.003	1.005	1.139	1.166	1.019	1742.7	962	1186.4	641.8	947.3	1451.4	1826.5	1174.6	1147.2	579.7	948.5	1369.9	1532.7	1351.4	1341.8	889.1	1063.2	1355.8	601.1	598.1	1319.1	603.3	848.4	1213.6	699.5	932.1	1011	8	7	7	3	5
P21460	Cystatin-C OS=Mus musculus GN=Cst3 PE=1 SV=2	0	69.411	44.2857	7	71	7	1	140	15.5	9		1.08	1.043	1.061	1.048	1.012	2361.6	1683.2	884	1440.3	692.7	1497.2	2325.7	1543.4	1269.5	1504	690.2	1421.9	1661.8	1785.2	1613.6	719.3	1763	902.7	1516.3	1440.3	1218.6	1449.8	584.9	1931.6	1401.8	693.6	802.9	6	7	5	6	5
P99027	60S acidic ribosomal protein P2 OS=Mus musculus GN=Rplp2 PE=1 SV=3	0	69.189	69.5652	4	45	4	1	115	11.6	4.54		1.098	1.067	1.107	0.981	1.071	796.4	623.1	586.3	542.9	1463.9	1449.2	981.9	560.2	907.2	575.3	1272.4	1437.5	549.8	478.7	497.9	1264.6	571.1	682.3	689.4	606.3	1046.2	620.9	1435.1	1114.6	703.4	1350.7	1358.8	2	3	3	2	4
Q5M9K3	MCG23116, isoform CRA_a OS=Mus musculus GN=Uba52 PE=2 SV=1	0	69.093	60.1562	10	348	1	1	128	14.7	9.83		1.655	1.416	1.428	1.6	1.135	44.1	520.5	112.5	249.5	399.5	241.4	54.6	535.6	306	295.7	369.9	468.6	654.4	596.2	499	630.2	432.4	112.9	346.6	265.8	226.8	352.1	366.2	584	335.4	475.4	420.2	1	1	1	1	1
P59279	Ras-related protein Rab-2B OS=Mus musculus GN=Rab2b PE=1 SV=1	0	68.993	44.9074	9	70	3	1	216	24.2	6.68		1.691	1.128	1.142	1.466	0.995	369.6	216.2	211.3	205.8	63.2	155.4	323.7	215.7	205.4	222	78.4	328.5	246.4	216.6	202.3	148.1	193.5	169.7	253.3	222.9	230.2	425	52.8	771.2	308.9	64.4	71.4	2	2	2	2	1
Q06138	Calcium-binding protein 39 OS=Mus musculus GN=Cab39 PE=1 SV=2	0	68.987	39.8827	15	59	15	1	341	39.8	6.89		0.753	0.844	0.864	0.781	0.972	2471.2	2315.3	1184	1303.8	2298.3	1790.2	2628.3	2128.7	694.6	984.9	2321	1394.1	1829.2	1835.9	2053.7	1638.9	2300.7	1126.4	1120.3	1322.3	742.7	955	2347.1	1129.1	1105.7	2124.5	2168.1	7	7	4	6	10
Q99JY0	Trifunctional enzyme subunit beta, mitochondrial OS=Mus musculus GN=Hadhb PE=1 SV=1	0	68.931	31.3684	15	96	15	1	475	51.4	9.38		0.72	0.851	0.928	0.806	0.976	3327.7	2351.1	2803.4	3002.4	1860.7	2153	3761.4	1980.7	1716.6	2657.6	1715.4	1627.4	2009.1	2068	2157.1	1270.8	2512.3	2642.8	2777.1	2860.9	1948.7	2189.6	1588.3	1207	2459	1831.9	1959.4	11	11	10	11	9
P26231	Catenin alpha-1 OS=Mus musculus GN=Ctnna1 PE=1 SV=1	0	68.671	16.8874	13	53	5	1	906	100	6.23		0.807	0.87	0.865	0.843	0.874		205.9	371.5	288.9	397.7	473.6		137.6	364.4	261.6	345.5	442.4	172.7	167.1	163.5	365.1	220.5	316.4	208.3	207.8	341.9	244.1	342.3	292.9	219.6	359.2	390.1		1	2	1	2
Q9DBE8	Alpha-1,3/1,6-mannosyltransferase ALG2 OS=Mus musculus GN=Alg2 PE=1 SV=2	0	68.603	36.6265	10	30	10	1	415	47.4	7.97		1.019	0.958	0.93	1.113	0.926	137.8	817	1042.3	285.4	1043.5	1097.5	100.7	812.2	940.9	352.4	1074.8	1030.3	878.7	1181.9	856	1319.7	808.4	970.5	277.8	274.5	889.2	342.5	1131.9	1219.1	248.4	1278.2	1098.6	1	5	4	2	6
K3W4S4	C-Jun-amino-terminal kinase-interacting protein 3 OS=Mus musculus GN=Mapk8ip3 PE=1 SV=1	0	68.521	11.9703	14	49	10	1	1345	148.6	5.58		0.951	0.961	0.944	0.911	0.978	311.7	956.4	520.9	669.8	548.8	653.8	243.7	1011.2	485.5	593.3	541	796	1011.2	1000.4	1032.4	390.5	1014.4	531.1	659	618.7	440.9	630.5	555.4	775.9	564	523.4	539.6	5	6	3	6	5
Q921F2	TAR DNA-binding protein 43 OS=Mus musculus GN=Tardbp PE=1 SV=1	0	68.411	30.6763	10	51	10	1	414	44.5	6.7		0.823	0.888	0.854	0.807	0.969	1241.7	1570.1	536.1	907.7	1607.5	2047.5	1468	1508	355.6	804.3	1454.9	1617.5	1204.6	1193.5	1312.8	1471.5	1390	499.2	882.1	972.1	453.7	644.2	1701.7	1299.1	795.2	1511	1467.6	6	6	4	6	7
Q80U49	Centrosomal protein of 170 kDa protein B OS=Mus musculus GN=Cep170b PE=1 SV=2	0	68.254	15.0572	16	33	16	1	1574	170.7	6.87	Phospho [S337; T338; S340]	1.007	1.037	1.098	0.989	0.89	103.8	214.7	329.7	753.5	925.5	400.6	91.6	181.8	431.2	846.2	816.5	524.7	139.8	166.2	221.8	996.4	194.5	287.5	687.6	610.4	348.6	646	876	591.8	844.4	1014.5	873.2	2	3	6	5	6
Q61151	Serine/threonine-protein phosphatase 2A 56 kDa regulatory subunit epsilon isoform OS=Mus musculus GN=Ppp2r5e PE=1 SV=3	0	68.186	32.5482	14	57	10	1	467	54.7	6.95		0.776	0.831	0.83	0.825	0.934	2106.2	1181.5	1472.3	1165.2	1270.6	1485.6	1882.5	1070.9	884.3	1041.7	1166.3	1205	1073.8	964.1	1163.7	1071.2	1230.1	1404.9	929.5	1006.7	1106.7	709.3	1182.4	1150.6	897.4	1135.1	1149.6	7	7	5	6	5
P58404	Striatin-4 OS=Mus musculus GN=Strn4 PE=1 SV=2	0	68.01	15	10	51	8	1	760	81.6	5.38		1.043	1.019	1.011	0.961	0.958	1072	1350.2	988.2	1371.2	933.6	803.9	1105.3	1405.9	1029.9	1445.2	858.9	828.5	1245.3	1178.5	1269.1	914.4	1319.1	972.5	1241.3	1359	1113.1	1589	955.2	699.9	1411.9	916.3	865.4	8	5	5	7	4
Q149F3	Eukaryotic peptide chain release factor GTP-binding subunit ERF3B OS=Mus musculus GN=Gspt2 PE=1 SV=1	0	67.98	18.5127	12	50	1	1	632	69.1	5.2		0.829	1.156	0.924	0.754	0.01					176.5						204					133							146.2			172.2	153.9					1
Q8R071	Inositol-trisphosphate 3-kinase A OS=Mus musculus GN=Itpka PE=1 SV=1	0	67.979	40.5229	14	38	14	1	459	50.9	7.72		1.019	0.942	1.021	0.871	0.938	428.3	2071.2	551	459.4	868.3	1577.5	379.7	1611.9	669.2	452.4	797.2	1491	1597.3	1574.1	1707.8	675.8	2096	604.8	372.8	414.6	730.5	462.6	1006.1	1266.4	517.8	847.4	818.1	3	6	4	4	8
O35864	COP9 signalosome complex subunit 5 OS=Mus musculus GN=Cops5 PE=1 SV=3	0	67.936	41.6168	13	60	13	1	334	37.5	6.54		0.901	0.934	0.977	0.949	1.066	2461.6	1782.2	1461.8	1419	1780	1613.8	2522.2	2091.4	1147.6	1313.1	1747.5	1245.5	2135.2	2115.2	2151.8	1292.1	2014.2	1876.8	1434.9	1532.1	1202.5	1451.6	1827.1	1060.4	1385	1747.9	1750.2	8	9	9	7	7
Q91WD5	NADH dehydrogenase [ubiquinone] iron-sulfur protein 2, mitochondrial OS=Mus musculus GN=Ndufs2 PE=1 SV=1	0	67.86	42.3326	13	58	10	1	463	52.6	6.99		0.884	0.823	0.834	0.921	0.891	1511.6	1827.7	2139.8	1113	2231.5	1145.1	1361.9	2119.8	1404.9	982.6	1706.1	716.8	2123	1763.6	1978.1	2377.2	1789.6	2228.9	749.6	1098.5	1703.7	965	2358.5	940.4	1034.2	1804.9	1975.9	4	7	6	8	8
Q9QZ88	Vacuolar protein sorting-associated protein 29 OS=Mus musculus GN=Vps29 PE=1 SV=1	0	67.702	53.8462	8	65	3	1	182	20.5	6.79		0.708	0.773	0.756	0.753	0.81	2259.3	993.2	1257.9	1653.3	1299.3	3290	1834.8	860.7	849.6	1136.9	1263.2	2209.1	916.7	916	990.2	965.4	1062.3	959.9	972.7	1344.4	911.6	1029.4	1164	1919	1164.6	1075.5	1131.2	7	5	7	7	7
P28658	Ataxin-10 OS=Mus musculus GN=Atxn10 PE=1 SV=2	0	67.691	30.3158	12	40	12	1	475	53.7	5.25		0.689	0.87	0.878	0.911	0.878	2045.4	550.2	1320.4	933.9	1085.6	619.3	1986	745.4	959.5	660	1015.3	445.6	725.5	865.7	886.2	678.2	676.7	1234.2	682.3	803.2	821.1	669.9	1015.2	218.9	631.9	1120.8	978.7	7	4	6	6	6
B2RRE0	A kinase (PRKA) anchor protein (Gravin) 12 OS=Mus musculus GN=Akap12 PE=2 SV=1	0	67.647	10.6888	13	35	13	1	1684	180.6	4.44		1.095	1.021	0.996	0.987	0.986	245.2	796.7	660.2	1244.7	718.4	1000.1	273.3	636.9	774.8	1161.1	633.3	1316.4	802.1	591.6	764.7	635.5	835	534.8	1361.6	1174	679.7	1340.3	558.2	1798.3	1347.5	666.3	573.1	2	5	4	7	4
Q3UH69	Uncharacterized protein (Fragment) OS=Mus musculus GN=Nptxr PE=2 SV=1	0	67.64	27.6173	13	30	13	1	554	58.4	8.07		0.975	0.982	1.003	0.93	0.948	454.4	388.8	691.5	547.5	209.2	1141.4	456.2	456.4	578	399.8	272.2	1027.8	350	442.6	478.3	174.2	374.6	736.3	439.2	499.4	819.3	409.7	285.5	839.3	489.7	239.1	215.2	5	6	5	5	3
P28474	Alcohol dehydrogenase class-3 OS=Mus musculus GN=Adh5 PE=1 SV=3	0	67.579	42.5134	12	61	12	1	374	39.5	7.25		0.754	0.831	0.826	0.793	0.944	2196.2	1717.5	2181	2353.5	924.3	1426.1	2319.8	1448.7	1403.2	1913.6	836	1079	1419.9	1523.9	1463.6	629	1728.7	2175.7	1840.5	2148.1	1856.1	1479	784.8	885	1522.1	825.7	867.7	8	8	6	7	5
Q8BHE3	Caytaxin OS=Mus musculus GN=Atcay PE=1 SV=1	0	67.571	42.2043	12	35	12	1	372	42.2	4.68	Phospho [S45; S46]	1.125	1.187	1.06	1.333	1.065	604.9	842.7	610.9	786.5	542.4	945.4	449.6	876.3	1086.3	743.4	562.4	1675.8	1134.1	1120.8	852.8	596.6	739.2	741.1	623.1	773.7	924.3	576.4	529.9	1350.5	617.4	569.4	512.8	4	7	5	3	6
Q6IRU5	Clathrin light chain B OS=Mus musculus GN=Cltb PE=1 SV=1	0	67.551	41.048	12	91	12	1	229	25.2	4.63		1.422	1.211	1.29	1.352	1.088	2411.4	981.5	1908.8	3185	2652.7	1786.3	2106.3	1206.1	3048.9	4220.8	2636.9	2331.9	1266.4	1011.6	1057.2	4364.5	1017.7	1712	4193.7	3746.4	2967.3	5150.7	2781.9	2940.8	5108.7	3119.2	2687.7	9	5	10	9	9
Q8R0A5	Transcription elongation factor A protein-like 3 OS=Mus musculus GN=Tceal3 PE=1 SV=2	0	67.474	60.5	14	138	2	1	200	22.5	5.44	Phospho [S120]	1.231	0.858	0.814	0.909	0.854	82	936.3	1511.4	1001.7	539.1	501.5	71.2	722.5	2200	525.2	223	861.1	678.4	490.2	631.3	356.1	599.6	1298.1	812.6	718.1	2544.7	1042.2	269	1183	907.8	299.3	272.6	1	2	5	2	2
Q9D892	Inosine triphosphate pyrophosphatase OS=Mus musculus GN=Itpa PE=1 SV=2	0	67.464	48.9899	7	43	7	1	198	21.9	5.87		0.862	0.969	0.948	0.865	1.027	1611.1	920	1175.1	1037.1	1399.9	1212	1564.1	914.9	1093.2	892.6	1375.3	1316.4	968.6	900.6	933.2	950.4	972.1	1074.8	848.1	1389.5	1062.3	618.1	1335.6	1139.1	724.8	1395.1	1464.3	5	3	6	4	3
Q8VEH3	ADP-ribosylation factor-like protein 8A OS=Mus musculus GN=Arl8a PE=1 SV=1	0	67.335	50.5376	9	54	3	1	186	21.4	7.77		0.739	0.761	0.558	0.852	0.853	445	715.6	225.9	834.4		1292.6	422	994.2	61.6	605.5		1001.6	850.1	771.8	811.5		707	197	502.7	689.6	111.7	477.3		1499.4	437.8			2	2	1	2
D6Q0F5	Cytoplasmic dynein intermediate chain 2 isoform 2.1 OS=Mus musculus GN=Dync1i2 PE=2 SV=1	0	67.042	24.7328	11	59	11	1	655	73.3	5.15		0.815	0.917	0.934	0.933	0.919	788	1062.7	1701.5	2187.1	1091.9	1567	734.8	869	1654.4	2212.9	955.3	1416.3	1003.9	890.1	885.4	1011.6	928.6	1536.3	2091.7	2056.8	1370.4	2036	946.5	1010.5	2071.7	989.1	1027.7	5	7	9	8	5
G5E902	MCG10343, isoform CRA_b OS=Mus musculus GN=Slc25a3 PE=1 SV=1	0	67.035	37.1508	13	81	13	1	358	39.7	9.29		0.75	0.734	0.751	0.779	0.857	3094.1	934.7	3210.3	2615.4	2924.7	3341.6	2414.6	908.4	1383.4	2733.2	2217.1	1743.5	768.5	1061.7	733.2	2585.3	769.7	3361.4	1584.8	2341.4	1833	2431.3	3069.9	1579.8	2030.8	2306.2	2778.9	9	7	8	9	11
Q8R570	Synaptosomal-associated protein 47 OS=Mus musculus GN=Snap47 PE=1 SV=1	0	66.98	43.8257	15	35	15	1	413	46.5	5.76		0.823	0.869	0.875	0.782	0.836	706.1	1187.2	685.8	452.7	1396.5	255.7	670.6	920.5	540.6	381.7	1316.3	239.3	764.3	827.8	862.4	1309.5	985.7	597.1	299.2	402.8	538.9	343.2	1423.4	231.9	372.3	1459.3	1393.4	5	9	5	5	7
F7CZ64	Multifunctional fusion protein OS=Mus musculus GN=Cacng8 PE=1 SV=2	0	66.846	37.8251	9	29	9	1	423	43.4	9.2		1.035	0.992	0.877	0.828	0.979	165.5	523.3	637.4	806.7	456.4	453.2	112.8	393.8	1012.5	1014.3	365.7	522.7	435.6	375.2	456.6	354.2	612.3	577.8	1022.3	849.1	764.1	1135.4	369.3	514.1	915.8	297.4	360.9	2	5	5	4	2
Q3TXD3	Uncharacterized protein OS=Mus musculus GN=Vat1 PE=2 SV=1	0	66.824	32.5123	9	65	9	1	406	43.1	6.37		0.849	0.939	0.828	0.977	0.999	1356.6	1467	2059.7	1681.6	1666.6	1988.5	1447.3	1570.7	1564.1	1599.3	1693	1595.5	1808.3	2136.3	2066.4	1164.1	1668.7	2011	1672.7	1738.3	1815.6	1203.3	1458.6	1632.1	1126	1453.4	1517.7	6	6	5	4	5
Q8JZW4	Copine-5 OS=Mus musculus GN=Cpne5 PE=1 SV=1	0	66.724	27.656	12	45	11	1	593	65.6	5.77		0.976	0.962	0.902	0.967	0.936	340.9	1196.6	1492.8	1115.8	820.6	351.4	340.8	1466.5	1089.1	915	902.9	355.4	1293	1315.7	1358.7	848.5	1280.5	1385.1	713.3	921.6	1279.3	765.9	954.8	332	795.7	815.4	773.8	3	7	6	3	6
Q6DI95	Transportin 3 OS=Mus musculus GN=Tnpo3 PE=2 SV=1	0	66.686	22.3185	13	33	13	1	923	104.1	5.57		0.84	0.831	0.759	0.94	0.916	556.6	897.6	1028.1	639.3	141.2	479.5	503	1013.9	831.2	407.1	124.7	334.6	825.6	942.2	1035.1	167.2	993.9	894.7	532.9	526.9	751.9	466.6	155.1	355.5	462.7	119.5	114.2	6	7	6	5	1
Q3USR5	Uncharacterized protein OS=Mus musculus GN=Fbxo2 PE=1 SV=1	0	66.67	45.7912	9	51	9	1	297	33.7	4.28		0.978	1.06	1.009	1.027	1.111	680.2	1118.9	930.3	686.2	1306.3	1163.1	662.7	1631.2	821.9	624.5	1960.5	914.2	1761.2	1532	1653	926	1293.4	1123.2	795.8	822	778.1	799.9	1418.5	849.3	681.1	1248.7	1502.2	6	6	4	3	5
Q3U111	Uncharacterized protein (Fragment) OS=Mus musculus GN=Rdx PE=2 SV=1	0	66.644	22.5076	17	55	9	1	662	77.4	8.94		1.084	0.982	0.994	0.974	0.895	1115.5	761.7	1122.7	453.2	1486.2	962.3	865.4	710.7	1506.7	351.2	1647.7	1009.9	611.9	581.9	744.1	1474.5	842	945.6	306.8	329.6	1666.1	334.1	1589.9	1217.9	387.9	1521.3	1545.2	4	5	6	4	6
Q9DD18	D-aminoacyl-tRNA deacylase 1 OS=Mus musculus GN=Dtd1 PE=1 SV=2	0	66.607	40.1914	8	46	8	1	209	23.4	7.87		0.913	1.04	0.967	0.844	1.044	556.7	703.3	1186.7	362.9	943.2	705.9	618.1	570.4	1161.8	381.2	844.1	1048.8	542.5	595	511.3	582	677.1	1089.5	366.2	390.2	1355	360.4	672.6	449	346.1	743.6	788.3	4	5	5	4	6
Q9JKB1	Ubiquitin carboxyl-terminal hydrolase isozyme L3 OS=Mus musculus GN=Uchl3 PE=1 SV=2	0	66.54	55.6522	11	38	11	1	230	26.1	5.05		0.924	0.942	0.989	0.909	1.019	817.1	516.8	1952.1	779.7	923.1	943.3	775.9	383.9	1775.2	769.7	842.5	1132.3	417.8	375	467.4	869.1	539.5	1696.4	816.9	837	1842.9	748.5	823.5	959.5	814.2	923.2	849.1	3	4	10	5	6
Q9JMH6	Thioredoxin reductase 1, cytoplasmic OS=Mus musculus GN=Txnrd1 PE=1 SV=3	0	66.528	18.4339	9	52	9	1	613	67	7.44		0.814	0.847	0.875	0.828	1.004	879.2	1072.7	1720.4	1443.1	1803.6	1360	880.2	838	1207.4	1227.7	1776.2	1084.7	842.3	869	935.9	1284.5	1085.1	1788.3	1266.6	1440.6	1414.1	1101.5	1613.4	1016.2	1156.3	1643.1	1786.4	5	7	6	7	7
Q3US29	Uncharacterized protein OS=Mus musculus GN=Fdps PE=2 SV=1	0	66.321	32.8612	11	55	5	1	353	40.5	5.82		0.737	0.836	0.806	0.749	0.88	1773.3	2734	266.3	1121.6	2705.3	1899.6	1588.3	2290.2	218.1	776	2840.2	1424.4	2364.6	2123.5	2503.2	1814.5	2766.4	237.2	778.6	908.7	208.6	642.1	2701	1258	734.8	2471.4	2595.6	5	8	2	5	10
Q3TXU4	Apolipoprotein E, isoform CRA_h OS=Mus musculus GN=Apoe PE=1 SV=1	0	66.217	41.1576	13	80	13	1	311	35.8	5.68		0.736	0.867	0.802	0.757	0.866	1989.7	1992.1	1189.6	1118.4	2271	3213.8	2067.8	1695.5	1401.4	840.7	1764.9	2155.5	1645.7	1465.4	1715.5	1343.2	1901.8	1113.1	765	991	1156.9	739.6	1519.6	1979.4	819.3	1745.6	1748.5	8	9	9	8	11
Q9DB24	Transcription elongation factor A (SII)-like 6 OS=Mus musculus GN=Tceal6 PE=1 SV=1	0	66.213	60.5	14	129	3	1	200	22.6	5.55	Phospho [S120]	0.749	0.758	0.906	0.867	0.634		459.7	1190.4	183.3		296.8		579.6	974.8	40.5		259.8	513	454	347.4		328	783.6	109.4	90.4	1050.2	130.3		179.4	141.4				1	2	1
Q3U6P5	Uncharacterized protein OS=Mus musculus GN=Hnrnpc PE=2 SV=1	0	66.202	35.0299	12	49	11	1	334	36.9	7.36		0.696	0.891	0.769	0.704	0.91	1279.6	758.2	2658.6	1130.2	1191.9	1337.4	1660	555.9	2588.3	980.8	892.6	1053.7	433.2	478.1	625.9	799.6	719.4	2276.7	915.7	939.2	1916.5	573	1159	716.9	780.8	894.8	904.1	5	3	8	7	5
Q8VEH5	EPM2A-interacting protein 1 OS=Mus musculus GN=Epm2aip1 PE=1 SV=1	0	65.991	21.7822	11	50	11	1	606	70.1	5.87		1.386	1.016	1.014	1.066	0.962	704.1	747.7	988.5	1175.3	654.5	976.2	646.4	990.1	682.6	1007	646.6	1641.8	873.6	986.3	1114.5	594.3	837.6	845.7	941.8	1006.3	782.9	857.1	605.6	4067.5	864.8	708.7	655.7	4	5	5	6	4
Q8CBE3	WD repeat-containing protein 37 OS=Mus musculus GN=Wdr37 PE=1 SV=1	0	65.939	40.3226	15	38	15	1	496	55	7.23		0.961	0.938	0.912	0.914	1.001	722.9	1391.5	1492	690.5	1126.6	758.8	804.7	1060	1244.4	612.9	1147.8	811.6	1212.9	970.3	1231.7	1062.1	1330.7	1547.8	608.5	597.8	1386.4	551.8	1232.5	830	546.2	1134.4	1095.5	4	8	8	4	5
P35585	AP-1 complex subunit mu-1 OS=Mus musculus GN=Ap1m1 PE=1 SV=3	0	65.937	36.8794	13	38	13	1	423	48.5	7.3		0.806	0.817	0.861	0.945	0.95	2045	1867.5	879.6	627.6	1572.5	562	1961	1939.5	456.8	537.9	1495.7	364.6	2172	2229.9	1841.6	1329.3	1802.2	853.1	513.2	598.4	627.1	450.4	1461.4	447.2	458.4	1500.1	1554.4	5	8	4	4	6
O70251	Elongation factor 1-beta OS=Mus musculus GN=Eef1b PE=1 SV=5	0	65.889	58.6667	10	59	9	1	225	24.7	4.69		1.598	1.392	1.47	1.461	1.122	1518.2	917.5	1431.6	1345.8	1904.1	1844.7	1560.6	1605.8	2914.9	1802.9	2259.6	2308	1538.7	1388	1458.9	2354.2	979.7	1838.2	1627.8	1661.1	3264.3	2324	2354.6	2337.2	2125.8	2362.5	2175.8	6	5	5	4	6
A0A0N4SVL0	Eukaryotic translation initiation factor 4 gamma 3 OS=Mus musculus GN=Eif4g3 PE=1 SV=1	0	65.749	10.84	16	32	12	1	1762	192.7	5.81		1.247	1.109	1.127	1.146	1.104	493	519.2	865.7	348.3	731.2	664.8	531.7	560.9	1104.2	348.3	789	764.3	582.2	615.9	609	669.5	527.9	780.6	455.8	371.3	919.9	346.7	777.6	1254.6	414.5	717.3	683.7	3	3	5	3	4
Q91XH5	Sepiapterin reductase OS=Mus musculus GN=Spr PE=1 SV=1	0	65.724	57.6336	12	71	12	1	262	27.9	6.21		0.836	0.921	0.956	1.236	0.968	3836.7	2443.8	2567.8	1451.4	1373.1	1913.8	3949.6	2568.4	2743.7	1112.6	1193.6	1529	2789.2	3072.5	2803.4	2700.3	2528.7	2610.3	1306.7	1315.2	3027.6	1039.7	1234.1	1038.1	1258.9	1465.7	1444.6	9	5	7	6	6
Q9WTL7	Acyl-protein thioesterase 2 OS=Mus musculus GN=Lypla2 PE=1 SV=1	0	65.689	51.5152	9	58	9	1	231	24.8	7.23		0.7	0.879	0.788	0.807	0.903	593	1482.5	1090.8	1314	1143.2	874.9	561.6	1349	722.6	1365	1054.8	722	1356.6	1250	1308.1	942.3	1546.2	1003.3	1084.6	1134.5	769.4	977.9	926.7	483.2	1012.3	979.2	1042.1	4	5	6	7	7
O88456	Calpain small subunit 1 OS=Mus musculus GN=Capns1 PE=1 SV=1	0	65.565	48.6989	9	49	9	1	269	28.4	5.63		0.643	0.737	0.951	0.675	0.892	1076.2	1210.3	420.3	1214.7	1576.5	928.1	1213.8	1078.6	198.7	700	1280.9	618.4	888.6	941.4	946	832	1141.8	356.5	889.5	1044.9	194.1	801.5	1489.4	488.4	857.8	2053.4	1974	4	6	5	7	5
Q8R016	Bleomycin hydrolase OS=Mus musculus GN=Blmh PE=1 SV=1	0	65.557	25.0549	11	63	11	1	455	52.5	6.48		1.063	1.036	1.116	1.109	1.038	908.9	1515.9	1623.7	2011.1	2806.6	767.4	932.1	1318.2	1785.2	2259.1	2855.2	850.2	1510.2	1671.9	1559.6	2589.3	1363.6	1571.1	2184.1	2266.9	1611.3	1731.6	2685.3	1149.7	2393.2	2664.9	2772.6	5	8	8	8	8
Q80W21	Glutathione S-transferase Mu 7 OS=Mus musculus GN=Gstm7 PE=1 SV=1	0	65.44	45.8716	11	84	3	1	218	25.7	6.8		0.865	1.135	0.907	0.98	0.774	275.4	609.4	243.8	1128.7	421.7	290.2	248.5	708.4	962.5	861.7	399	209.5	600.7	732.8	422.6	395	500.2	165.6	918.9	980.6	543.7	748.7	405.3	174.9	713	409	418.1	2	3	2	4	3
P35762	CD81 antigen OS=Mus musculus GN=Cd81 PE=1 SV=2	0	65.387	27.5424	3	26	3	1	236	25.8	5.83		0.97	0.975	0.962	0.809	0.999	285.9	633.9	505.1	650.2	1015	1070.5	380.8	600.3	441.7	554.1	1308.1	701.6	443.5	552.2	500.3	733	549.6	591.1	604	588.8	546.2	565.3	1235.2	774.8	551.4	1054.4	1111.6	3	2	3	2	2
Q9D0R2	Threonine--tRNA ligase, cytoplasmic OS=Mus musculus GN=Tars PE=1 SV=2	0	65.374	27.8393	19	52	17	1	722	83.3	7.36		0.819	0.842	0.873	0.796	0.947	1725.1	1490.5	1372.3	1470	2066.4	1369.8	1635.1	1126	955.9	1307.6	1881.9	1204.1	959.8	1186.8	1211.1	1805.5	1441.6	1286.6	1313.2	1244.8	1099.3	936.7	2175.1	1127.5	1213	2059.6	1983.6	11	8	8	8	6
P63242	Eukaryotic translation initiation factor 5A-1 OS=Mus musculus GN=Eif5a PE=1 SV=2	0	65.371	53.2468	8	57	5	1	154	16.8	5.24		1.001	0.97	0.851	0.929	0.931	2304	2083.8	1261.4	1442	1631.9	1806	2384.1	1780.8	1434.5	1565.2	1606.7	1363.1	1996.7	2120.2	1609.3	1458.6	2065.1	1102.5	1575	1428.4	1417.3	1855	1614.7	1447.5	1578.5	1309.8	1373.4	6	6	8	6	4
A0A087WPD1	Regulator of G-protein-signaling 6 OS=Mus musculus GN=Rgs6 PE=1 SV=1	0	65.261	32.8713	14	55	11	1	505	58.4	8.24		0.629	0.847	0.759	0.714	0.91	2473.4	1466.1	1374	815.9	1302.8	1249.2	2575.4	1576.3	941.6	672.9	1127.3	821.9	1250.4	1079.2	1228	862.3	1402.6	1370	629.5	713.6	771.5	468.3	1195.7	496.4	575.1	1046.1	1094.7	10	8	5	4	7
Q9D898	Actin-related protein 2/3 complex subunit 5-like protein OS=Mus musculus GN=Arpc5l PE=1 SV=1	0	65.235	71.2418	8	30	8	1	153	17	6.8	Phospho [S64]	0.911	1.003	0.952	0.997	0.906	2650	2504.2	545.5	907.5	549.3	596.6	2346.6	1997.5	740.5	862.7	573.6	648.2	2351.2	2292.5	2322	559.8	2372.9	608.4	706.1	700.8	683.2	710.4	595.2	461.8	760.4	551.7	544.8	3	6	5	3	4
Q91V61	Sideroflexin-3 OS=Mus musculus GN=Sfxn3 PE=1 SV=1	0	65.146	42.6791	10	55	9	1	321	35.4	9.51		0.858	0.922	0.895	0.867	0.859	1067.5	1237.2	665.5	1254.4	1061.1	1894.6	845.9	1406.7	611.9	1189.1	969.5	1599.1	1058.8	1076	1070	1112.4	1029.9	651.8	950.1	1143.1	566.1	1097.6	1096	1440.5	1184.1	990.7	1036.1	5	7	5	6	8
F6WC15	Guanine nucleotide-binding protein G(o) subunit alpha (Fragment) OS=Mus musculus GN=Gnao1 PE=1 SV=1	0	65.132	65.1376	6	94	1	1	109	12.6	5.41		0.489	0.465	0.473	0.62	0.453	116.2	235.7	91	87.8	170.9	6.1	97.2	157.3	20.1	14.2	131.3	5.8	166.1	217	158.3	169.3	216.6	37.9	10.2	13.9	29.8	6.9	165	8.6	16.2	139.9	132.9	1	1	1	1	1
Q549A5	Clusterin OS=Mus musculus GN=Clu PE=1 SV=1	0	65.114	33.0357	13	59	13	1	448	51.6	5.67		0.813	0.784	0.862	0.884	0.902	2734.7	3079.1	1045.9	3548	1028	1609.3	2390	2187.1	830.3	2445.4	883	1290.6	2582.3	2271.4	2680.4	996.2	3008.1	977	2795.2	2740.3	1009.8	2566	879.6	1191.9	2872.6	990.6	924.3	5	8	7	8	6
Q9WV55	Vesicle-associated membrane protein-associated protein A OS=Mus musculus GN=Vapa PE=1 SV=2	0	65.003	46.1847	11	64	10	1	249	27.8	8.4		1.063	1.03	1.004	1.003	1.025	1378.1	1790.1	1950.8	1847.8	1082	1091.6	1528.1	1564.3	1947.4	2068.5	1332.5	982.7	1866.1	1548.2	1398	1191.2	1767.3	1737	1931.3	1872.5	1731.7	1981.1	1233.6	1102.1	2096.5	1041.7	1045.1	6	6	7	6	5
Q91YT0	NADH dehydrogenase [ubiquinone] flavoprotein 1, mitochondrial OS=Mus musculus GN=Ndufv1 PE=1 SV=1	0	65.001	30.819	12	50	12	1	464	50.8	8.21		0.834	0.957	0.824	0.825	0.799	1256.9	1265.8	1583.6	795.6	1481.7	1711.3	1030.1	1228.2	1063.4	1142.8	1265.6	1804	963.8	1135.3	1009.3	1713.6	1088.1	1291.2	569	687.7	1112.8	634.9	1685.7	1402.5	752.5	1265.7	1335.3	6	8	7	5	8
Q8C1W9	Uncharacterized protein OS=Mus musculus GN=Nap1l4 PE=2 SV=1	0	64.939	31.0427	12	58	10	1	422	47.3	4.73		1.157	1.193	1.157	1.21	1.145	1528.4	2434.2	446	672	1149.9	1445.2	1695.9	2926.4	382	584.8	1389.4	3317.6	2746.4	3168.5	2688.3	1522.4	2478.8	465.9	707.2	674.4	452.5	588.6	1324.3	2575.9	657.1	1454.1	1196.5	4	8	3	4	5
Q6PHN9	Ras-related protein Rab-35 OS=Mus musculus GN=Rab35 PE=1 SV=1	0	64.9	58.209	11	82	9	1	201	23	8.29		0.703	0.863	0.799	1.253	0.927	44.9	327.1	797.3	932.4	361	425	51.5	273.1	633.8	700.8	284.4	363.5	270.1	312.1	227.8	1120.5	295.9	673.5	726.3	866.4	601.1	736.2	273.9	250.9	680.5	450.7	346.6	2	3	6	5	3
Q6PER3	Microtubule-associated protein RP/EB family member 3 OS=Mus musculus GN=Mapre3 PE=1 SV=1	0	64.814	39.8577	12	102	9	1	281	31.9	5.54		0.961	0.983	0.916	0.932	0.931	2660.9	2159.2	2687.7	1617.2	2496.5	1324.9	2390.1	2741.5	3129.5	1457.9	2495.3	1025.7	2185.1	2560.8	2604	2092.3	2248.2	2766.6	1394.6	1651.8	3345.3	1265.7	2533.2	1154.7	1330.9	2210.2	2353.6	5	9	8	7	9
Q8CHP8	Glycerol-3-phosphate phosphatase OS=Mus musculus GN=Pgp PE=1 SV=1	0	64.672	57.6324	13	56	13	1	321	34.5	5.35		0.802	0.906	0.858	0.906	0.947	764	1062.4	2804	879.4	2211.6	821.7	955.8	955.9	1779.3	935.4	1943.4	655.1	936.9	1094.9	941.9	1966.8	1049	2862.4	658	754.6	2309.5	679.5	1839	516.6	619.4	2057.9	2028.5	6	7	8	3	9
Q570Z8	MKIAA4114 protein (Fragment) OS=Mus musculus GN=Picalm PE=2 SV=1	0	64.55	17.2107	11	39	3	1	674	72.9	9		1.074	0.903	0.961	0.985	0.958	1285.2	552.5	665.4	709.5	406.3	1059.4	1220.5	506.6	480.2	783.6	326.4	1025.9	454.4	514.1	476.9	395.4	525.7	568.1	829.5	646.1	697.8	988.1	356.6	1074.7	749.8	381	367.2	5	4	5	4	3
Q4VA32	Thioesterase superfamily member 2 OS=Mus musculus GN=Acot13 PE=1 SV=1	0	64.257	62.1429	6	51	6	1	140	15.2	8.82		0.694	0.724	0.741	0.687	0.982	1384	1979.3	1545.9	2924.6	1557.6	917	1536.7	1413	670.9	2072.1	1389.9	527.6	1359.9	1585.3	1590.6	921.1	2067.3	1599.5	2542.9	2904.5	1139.6	2021.1	1186.6	454.6	2031.5	1191.1	1286.5	3	6	4	3	5
Q71M36	Chondroitin sulfate proteoglycan 5 OS=Mus musculus GN=Cspg5 PE=1 SV=2	0	64.248	20.318	9	63	9	1	566	60.4	4.54		0.973	0.993	1.004	0.979	1.029	501.1	1087.3	1402.7	1166.1	2287.7	581.8	535.2	844.4	1632	1150.4	2603	525.8	833.2	870.6	896	2630.8	1045.8	1331.9	1225.4	1229.1	1527.8	1119.9	2398.6	517.5	1207.2	2583.7	2250.8	4	7	7	6	7
Q9DCT2	NADH dehydrogenase [ubiquinone] iron-sulfur protein 3, mitochondrial OS=Mus musculus GN=Ndufs3 PE=1 SV=2	0	64.189	41.0646	10	43	10	1	263	30.1	7.17		1.228	1.051	1.017	0.974	0.927	728.6	1186.4	970.9	1015.1	779.9	1151.8	663.6	1343.4	1031	1302.9	681.9	1262.2	1141	1182.9	1108	736.1	1046.4	915.4	884.7	1101.4	867.5	1389.2	745.1	2383.2	1246.2	689.9	708.7	4	7	5	6	5
A5JUZ1	Ubiqutin subunit 1 (Fragment) OS=Mus musculus GN=Ubc PE=2 SV=1	0	64.174	93.4211	10	338	1	1	76	8.6	7.25		0.01	1.753	0.01	1.174	0.976		6.7						11.7					7	6.6	9.9		6.5												1
P35505	Fumarylacetoacetase OS=Mus musculus GN=Fah PE=1 SV=2	0	64.149	38.6635	11	30	11	1	419	46.1	7.18		0.983	1.195	1.226	1.158	1.08	549.3	383	671.1	470.6	739.2	638	522.1	470.6	1000	696.7	839.7	631.2	545.1	459.1	511.6	644.8	404.3	720.9	688.7	587.7	734.9	648.4	570.4	493.3	723.1	735.9	785.1	4	4	6	5	4
Q3TJQ7	Alpha-1,4 glucan phosphorylase OS=Mus musculus GN=Pygl PE=2 SV=1	0	64.039	12.9412	12	67	2	1	850	97.4	7.06		1.005	1.232	0.01	1.161	0.732		44.2	224.2					75.6	189.2				57.6	56.3	58.1		34.9	153.8			204								1	1
P18572	Basigin OS=Mus musculus GN=Bsg PE=1 SV=2	0	63.89	24.1645	9	86	9	1	389	42.4	5.85		0.936	0.896	0.929	0.845	0.956	2278.6	3825.3	1214.1	935.6	2737.3	1112.1	2329.1	2866.2	1230	845.2	2485.8	902.3	2762	2910	2841.5	2652.7	3761.4	1074.6	891.9	854.8	1205.1	848.3	2509.9	1021.3	816.2	2472.6	2583.6	7	9	4	8	9
A2A5R2	Brefeldin A-inhibited guanine nucleotide-exchange protein 2 OS=Mus musculus GN=Arfgef2 PE=1 SV=1	0	63.83	9.76562	16	41	11	1	1792	202.1	6.55		0.724	0.739	0.75	0.775	0.891	341	772.5	1106.1	1524.9	823.1	1461.8	320.7	622.8	485.3	1055.4	892.3	895.8	726.4	757.8	862.4	582.4	855.9	939.9	1075	1199.9	555.4	731.3	967.1	1064	943.5	710.8	783.8	3	9	7	9	5
Q9DB72	BTB/POZ domain-containing protein 17 OS=Mus musculus GN=Btbd17 PE=1 SV=1	0	63.792	33.4728	9	36	9	1	478	52.6	9.42		1.063	1.093	1.158	1.258	0.976	768.3	670	531.2	1154.4	394.3	634.1	716.1	975.7	673.3	1111.6	419.4	625.6	1140.8	968.1	868.7	559.3	684.5	544.9	1468.2	1082	587.2	1407.6	407	640.5	1567.8	468	465.3	5	6	3	5	4
Q8R3P0	Aspartoacylase OS=Mus musculus GN=Aspa PE=1 SV=2	0	63.664	40.7051	10	41	10	1	312	35.3	6.58		0.734	0.886	0.86	0.919	1.055	548.2	616.2	564.8	1693.7	1905.5	1122.1	676.8	530.8	429.2	1105	2044.5	888.4	577.2	629.4	691.4	1712.5	693.5	577.3	1793.4	1661.6	406.8	1192	1706.7	588.6	1282.7	1668.1	1946.7	4	4	4	4	6
Q925E7	Serine/threonine-protein phosphatase 2A 55 kDa regulatory subunit B delta isoform OS=Mus musculus GN=Ppp2r2d PE=1 SV=1	0	63.658	25.8278	10	66	2	1	453	51.9	6.49		0.965	1.037	1.018	0.924	1.05		64.7	79.3	236.1	300.3	207.8		43.5	96.2	254.2	335.1	241.8	57	45.9	50.3	334.1	80.3	68.3	203	246.4	55.6	213.8	348.9	258.2	229.8	305.8	349.7		1	1	2	1
Q9JIF7	Coatomer subunit beta OS=Mus musculus GN=Copb1 PE=1 SV=1	0	63.646	14.7954	11	36	11	1	953	107	6		0.783	0.869	0.837	0.89	0.985	424.8	1303.8	671.2	615.6	793.5	73.7	427.9	1282.3	467.3	412	792.2	65.8	1209.4	1140.6	1282	629	1176.6	622.6	650.8	621.4	349.2	527	776.7	58.5	509.9	682.7	748.6	5	8	3	4	5
Q9CZ04	COP9 signalosome complex subunit 7a OS=Mus musculus GN=Cops7a PE=1 SV=2	0	63.572	47.6364	9	32	9	1	275	30.2	7.87		0.763	0.889	0.953	0.903	1.043	670.9	481.6	207.8	540.6	721.1	746.2	736.3	446.4	139.5	441.7	783.4	588.1	463.5	520.9	527.8	554.9	519.3	252	418.5	548.8	174.7	292.4	651.6	502.5	407.1	767.3	797.3	6	5	3	6	4
D6REG4	Glyoxylate reductase/hydroxypyruvate reductase OS=Mus musculus GN=Grhpr PE=1 SV=1	0	63.491	58.3756	9	47	1	1	197	21.2	7.8		0.01	1.183	0.01	0.01	0.01	172						203.4																					1
Q99MR8	Methylcrotonoyl-CoA carboxylase subunit alpha, mitochondrial OS=Mus musculus GN=Mccc1 PE=1 SV=2	0	63.434	19.6653	9	26	9	1	717	79.3	7.83		0.98	0.994	1.055	0.974	0.947	583.2	874.4	560.5	424.1	233.7	471.3	598	790	518.9	421.4	250.8	501.1	858.5	701.5	802.3	263.7	852.5	485.2	385.2	354.6	479.4	412.8	211	569.3	435.2	249.4	276.5	5	7	3	4	3
Q9CQW1	Synaptobrevin homolog YKT6 OS=Mus musculus GN=Ykt6 PE=1 SV=1	0	63.42	60.6061	10	52	10	1	198	22.3	6.35		0.78	0.767	0.781	0.727	0.919	3689.7	1734.6	1720.3	1558.2	1496.3	1759.9	2875.1	1375.1	817.9	1262.9	1676.1	1246.4	1157.2	1264.6	1352	1243.1	1663.7	1720.9	1185.8	1356.6	1211.4	1108.5	1615.6	1312.3	1143.1	1457.6	1405.9	5	8	4	6	4
Q8JZZ5	Phosphatidylinositol transfer protein beta isoform OS=Mus musculus GN=Pitpnb PE=1 SV=1	0	63.329	51.8382	14	39	11	1	272	31.6	6.37		0.779	0.912	0.842	0.849	0.865	126.9	133.5	772.8	355	340.6	1298.5	154.6	119.8	721.7	280.7	253.6	1165	131.4	96.7	80.3	363.7	126.2	785.8	233.5	245.7	756	206.5	266.1	1116.3	264.1	301.6	306.6	2	1	4	4	3
Q3UQL2	Uncharacterized protein OS=Mus musculus GN=Cops3 PE=1 SV=1	0	63.207	29.5508	9	42	9	1	423	47.8	6.65		0.862	1.023	1.001	1.145	1.009	1332	880.2	1018.3	768.1	1756.5	577.1	1427.9	884.4	1252.1	692.6	1969.6	506	939.9	908.8	978.2	2433.5	859.1	1057.2	605.8	753.9	1146.2	540.9	1886.6	264.8	622.2	2045.8	1855.7	3	5	5	4	6
P32037	Solute carrier family 2, facilitated glucose transporter member 3 OS=Mus musculus GN=Slc2a3 PE=1 SV=1	0	63.159	17.0385	9	43	9	1	493	53.4	4.98		0.765	0.857	0.827	0.878	0.906	668.6	1708.2	487.9	770.2	711.2	1312.6	649.6	1904.5	333.9	734.3	640.1	800.2	1929.7	1864	1909	536.3	1654	436	718.7	786.6	374.8	579.8	669.5	721.6	667.4	555.2	694.7	4	6	3	4	5
Q8JZN5	Acyl-CoA dehydrogenase family member 9, mitochondrial OS=Mus musculus GN=Acad9 PE=1 SV=2	0	63.08	24.16	12	31	12	1	625	68.7	7.46		0.712	0.852	0.912	0.827	0.952	576	842.7	958.7	496.9	494.3	607	539.4	862.3	694.9	462	488.1	348.6	775.3	769.9	835.8	404.8	852.8	992.2	406.3	466.5	645.7	395.9	433.6	293	365.5	550.5	554.7	3	7	6	3	4
Q8BLR2	Copine-4 OS=Mus musculus GN=Cpne4 PE=1 SV=1	0	62.978	26.0323	12	33	11	1	557	62.4	6.33		0.964	0.972	0.953	0.869	1.025	143.2	582.9	654	515.4	657.1	671.4	144.6	541.4	430.2	562.5	708	767.1	418.5	452.5	495.7	558.4	590.6	660.3	497.7	479	441	535.1	705.6	759.1	553.8	620.7	592.7	2	5	3	4	5
Q8CI71	Syndetin OS=Mus musculus GN=Vps50 PE=1 SV=2	0	62.795	18.9834	11	29	11	1	964	111.1	6.07		0.974	0.938	0.948	0.869	0.887	734.3	712.3	279.8	744.2	276.1	773.5	746.8	499.3	322.8	615.2	322.8	653.4	551.7	578	575	275.5	704.1	247.5	571.4	589.7	337.6	621.6	307.2	685.3	552	314.1	315.3	3	4	4	5	4
Q9QXV0	ProSAAS OS=Mus musculus GN=Pcsk1n PE=1 SV=2	0	62.77	31.0078	7	78	7	1	258	27.3	5.85		1.248	1.118	1.238	1.227	1.065	883.6	712.9	845.8	859.6	1049.4	1191.7	915.3	794.6	1066.2	959.2	1161.6	1304.6	954.3	943.7	884.9	1142.7	857.3	764.6	1039.1	861.2	1280.7	1050.2	1060.9	1490	903.2	1371	1327.7	6	6	6	6	6
Q8CIB5	Fermitin family homolog 2 OS=Mus musculus GN=Fermt2 PE=1 SV=1	0	62.74	24.2647	13	39	13	1	680	77.8	6.7		0.629	0.733	0.698	0.67	0.775	2368.8	810.1	1003.4	1015	1416.8	874.3	2288	660.8	631.7	670.2	985	584	575.8	628.5	654.6	723.2	811.5	739.7	579	712.8	680.7	629.1	1028.9	353.5	736.3	962.1	950.7	7	6	7	3	7
Q8BW75	Amine oxidase [flavin-containing] B OS=Mus musculus GN=Maob PE=1 SV=4	0	62.733	30.1923	12	44	10	1	520	58.5	8.29		0.684	0.719	0.777	0.661	0.906	982	408.5	1081.2	1689.7	2029.5	1576.8	721.3	283.1	686.2	1378.3	1601.3	1027.1	241.3	326.4	269.5	1389.9	419.6	1193.2	1067.8	1346.1	745.4	994.9	1661.5	1091.3	1073.9	1834.3	2000.2	5	3	7	6	9
P52196	Thiosulfate sulfurtransferase OS=Mus musculus GN=Tst PE=1 SV=3	0	62.619	41.7508	10	64	10	1	297	33.4	7.85		1.039	1.084	1.072	1.118	1.084	1736.5	1245	1296.2	1425.3	1631.5	1194.4	1519.5	1699	1404.5	1411	1737.4	1460.1	1760.4	1865.8	1767.3	1540.2	1501.9	1587.3	1433.3	1505.1	1181.8	1333.9	1677.9	1462.2	1326.5	1656.1	1755.6	6	7	6	8	6
Q8JZR2	Adapter molecule crk OS=Mus musculus GN=Crk PE=1 SV=1	0	62.618	58.8235	9	43	1	1	204	22.9	5.48		0.01	1.16	0.01	1.112	1.2	209.3	214.6					304	193.4					188.9	237.1	248.7		242.6											1	1
Q8R5L1	Complement component 1 Q subcomponent-binding protein, mitochondrial OS=Mus musculus GN=C1qbp PE=1 SV=1	0	62.595	21.8638	4	44	4	1	279	31	4.87		1.304	1.274	1.267	1.383	1.123	907.1	603.1	708.2	1316.4	758.2	1079.8	1293.8	903.8	1210.5	1512.3	673.5	1277.2	880.1	867.8	833.1	869.9	606.5	863.6	1658.1	1456.3	1171.8	1872.8	658.5	1251.7	1647.2	790.5	758.8	3	3	3	4	4
Q99JI6	Ras-related protein Rap-1b OS=Mus musculus GN=Rap1b PE=1 SV=2	0	62.521	42.3913	8	57	2	1	184	20.8	5.78		0.702	0.815	0.824	0.728	0.904	1572.7	867.5	1301	917	1348.3	1732.9	1365.8	701.4	1308.2	556.7	1295.1	1187.2	634.8	676.8	709.5	801.8	852.3	1400.3	663.8	890.1	1266.1	537.1	1386.7	701.9	724	1146.6	1305.6	6	4	6	4	6
P27612	Phospholipase A-2-activating protein OS=Mus musculus GN=Plaa PE=1 SV=4	0	62.373	21.5365	13	37	13	1	794	87.2	6.14		0.996	0.936	1.004	1.207	1.012	2168.5	1877.3	869	733.9	997.6	1384.6	1917	1271.1	923.9	595.2	1053.5	1814.8	1559.6	1547.2	1513.4	2034.3	1696.9	973.7	587.9	642.2	1522.8	471.9	989.1	1505.8	517.1	1425.9	1155.4	6	7	2	6	4
Q99L13	3-hydroxyisobutyrate dehydrogenase, mitochondrial OS=Mus musculus GN=Hibadh PE=1 SV=1	0	62.334	28.0597	7	44	7	1	335	35.4	8.13		0.793	0.924	0.89	0.876	0.952	1318.9	1125.2	1063.8	545.5	870	1059.6	1217.8	1245.2	900.1	395.6	1013.5	923.7	1191.4	1180.6	1228.2	727.7	1203.1	1120.5	393.2	453.3	1035.4	294.9	881.3	683.9	316.5	940.1	1010.1	4	5	4	3	5
P59325	Eukaryotic translation initiation factor 5 OS=Mus musculus GN=Eif5 PE=1 SV=1	0	62.272	25.4079	13	32	13	1	429	48.9	5.52		0.865	1.005	0.966	0.898	1.037	1045.9	958.3	889.5	689.3	1273	1139.4	1110.6	869.6	773.2	826.2	1274.6	1159.6	792.8	764	851.5	1165.8	984.1	825.7	707.2	729.5	773	585.3	1165.5	895.4	688.8	1232.7	1205.5	4	6	6	3	7
Q9D1P4	Cysteine and histidine-rich domain-containing protein 1 OS=Mus musculus GN=Chordc1 PE=1 SV=1	0	62.167	38.0665	11	39	11	1	331	37.3	7.9		0.939	1	0.976	1.022	0.961	1411.1	1175.9	1319	1668.3	1192.2	867.2	1356.3	1115.8	1422.4	1396.2	1130.2	1095	1047.3	1261.1	1005.4	1378.4	1039.4	1261.7	1563.7	1500.8	1208.5	1388.6	1230.8	920.7	1506	1190.3	1241.8	6	4	7	7	5
Q5DTH1	MKIAA4216 protein (Fragment) OS=Mus musculus GN=Ube3a PE=2 SV=1	0	62.137	17.5497	13	31	13	1	906	103.3	5.15		0.709	0.845	0.694	0.787	0.834	1626.7	1287.2	583	282.6	507.2	954.2	1470.6	1134.6	560.9	205.8	414.4	742.6	1127.5	1051.8	1137.4	285.8	1249.7	473.6	253	231.8	403	262.2	325.6	594.4	227.3	316.7	301.3	6	6	5	3	4
Q99LR1	Monoacylglycerol lipase ABHD12 OS=Mus musculus GN=Abhd12 PE=1 SV=2	0	62.081	32.6633	11	43	11	1	398	45.2	8.72		0.777	0.88	0.866	0.858	0.913	450.5	1265.1	697.1	980.4	804.1	1135.4	392	1401.8	445.2	1041.2	783.3	837.2	1298.6	1324.8	1347.6	664.5	1279.5	646.7	931.8	945.5	360.7	1069.9	798.5	716.8	887	765.8	816.5	3	7	6	7	6
P97351	40S ribosomal protein S3a OS=Mus musculus GN=Rps3a PE=1 SV=3	0	62.047	41.6667	13	63	13	1	264	29.9	9.73		0.722	0.876	0.848	0.817	0.959	1866.4	1024.2	2426	2101.7	1927.6	1542.7	2079.3	815.5	2109	2068.6	1454	1205.6	756	896.1	705.1	1545.7	881.6	2012.5	2360.2	1970.1	1433.3	1446.6	1643.4	1098.2	1869	1400.7	1765.4	8	6	9	10	8
Q54AH9	Beta-2-globin (Fragment) OS=Mus musculus GN=Hbb-b2 PE=2 SV=1	0	62.042	35.6164	6	210	1	1	146	15.7	8.05		0.695	0.929	0.929	1.527	1.322	716.7	1784.4	3359.7	1347.9	420.2	829.7	567.8	2058.5	3391.7	1135.3	413.6	655.3	3375	772	2962.4	764	2581.8	4591.9	2042.6	1366.3	3679.1	934.1	183.4	510.2	1286.2	121.4	584.2	1	1	1	1	1
P52760	2-iminobutanoate/2-iminopropanoate deaminase OS=Mus musculus GN=Rida PE=1 SV=3	0	62.027	81.4815	8	59	7	1	135	14.2	8.68		1.222	1.041	1.214	1.097	1.029	1582.8	1558.4	1975.4	1306.9	1175.4	407.5	1816.2	1602.5	2058.6	1161.6	1205.8	468.9	1649	1656.3	1690.2	1206.7	1566.6	1803	1263.8	1297.5	2169.1	1187	1193.2	742.5	1237.8	1244.3	1643	6	5	6	4	5
Q91V35	Receptor-type tyrosine-protein phosphatase OS=Mus musculus GN=Ptpra PE=1 SV=1	0	61.983	22.1942	13	31	12	1	793	89.8	6.64		0.946	0.976	0.971	0.956	1.083	967.4	1606.2	818	270.5	498.6	260.3	1079.5	1250.8	661.7	363.5	495.6	247	1315.4	1345.7	1378.3	455.4	1542.5	935.7	363.8	328.4	681.3	376.4	492.9	204.3	355.2	465.7	463.4	5	6	7	4	4
P35293	Ras-related protein Rab-18 OS=Mus musculus GN=Rab18 PE=1 SV=2	0	61.976	49.0291	8	27	8	1	206	23	5.36		0.757	0.807	0.827	0.758	0.892	884	1214.8	488.4	1103.3	561.6	769.2	778.4	961.3	245.8	982.4	661.8	543.6	1020.9	999.5	1154	395.3	1198.5	464.6	793.9	919.9	301.1	784.1	586.5	529.1	833.7	540	587.7	3	5	3	3	4
O55091	Protein IMPACT OS=Mus musculus GN=Impact PE=1 SV=2	0	61.942	34.5912	8	49	8	1	318	36.3	5.05		0.776	0.892	0.892	0.89	1.001	1095.2	665.3	739.5	697.4	876.8	751.6	1328	615	451.5	594.5	877.5	634.7	632.1	583.1	676.6	677.7	672.1	733.1	637.8	690.4	566.7	403.5	745.9	569.6	577.5	747.3	855.7	4	6	5	6	6
Q78NS1	Reticulon OS=Mus musculus GN=Rtn4 PE=2 SV=1	0	61.887	40.201	7	91	1	1	199	22.5	9.41		1.5	1.117	1.318	1.368	1.37	324.6	76.3	120.4	132	699.6	647	285.5	321.2	57.9	99.1	1501.5	493.7	391.5	350.1	423.9	604.6	158.1	264.3	113	201.6	165	121	1581.7	880.6	107.4	1236.8	1270.2	1	1	1	1	1
Q3U011	Uncharacterized protein OS=Mus musculus GN=Gltp PE=2 SV=1	0	61.831	66.9856	11	50	11	1	209	23.7	7.39		0.699	0.778	0.811	0.806	0.923	1535.7	1695.6	2141.5	1147.8	2461.1	732.8	1407.4	1298.7	1326.6	1037.9	2032.5	494.6	1452.6	1461.6	1647.1	1583.4	1650.1	2143.6	1011.6	1062.3	1692.8	960	1808.5	299.1	977.8	2060.3	2044.9	6	9	6	3	5
E9PW66	Nucleosome assembly protein 1-like 1 OS=Mus musculus GN=Nap1l1 PE=1 SV=1	0	61.82	27.7512	8	53	6	1	418	48.5	4.48		0.929	0.996	1.032	1.079	1.055	518	727.6	396.1	325.3	145	513.6	586.1	754.8	579.1	341.3	125.6	362.2	853.1	827.3	761.6	118.3	671.9	636.6	340.4	324.5	601.8	304.4	113.8	274.9	324.8	128.7	126.3	3	3	4	1	1
F8WIV2	Serine (or cysteine) peptidase inhibitor, clade B, member 6a OS=Mus musculus GN=Serpinb6a PE=1 SV=1	0	61.804	29.3233	11	40	11	1	399	44.7	6.38		0.845	0.832	0.871	0.863	1.024	2059.9	2462.5	1018.3	1111.9	659.9	881.3	2167.2	2243.6	465	860.3	729.3	751.9	2227.5	2284.9	2405.7	526.5	2505.2	1040.5	829.8	1120.7	674.7	782.1	722.2	762.6	776	658.8	715.3	5	7	4	4	5
A0A286YCW8	Calcium/calmodulin-dependent protein kinase type II subunit gamma (Fragment) OS=Mus musculus GN=Camk2g PE=1 SV=1	0	61.775	52.5547	11	78	1	1	274	30	8.07		1.15	0.983	1.325	0.813	0.736	65.3	75.1	93.2	48		31.4	83.3	72.7	63.7	68.5		20.8	55.5	57.9	40.7		51	85.5	14.9	42.2	43.9	84.2		47.7	71.3			1	1	1	1
P15116	Cadherin-2 OS=Mus musculus GN=Cdh2 PE=1 SV=2	0	61.621	12.0309	8	39	8	1	906	99.7	4.78		1.218	1.005	1.028	1.114	0.959	398.6	545.8	619.6	401.3	406.8	930	368.7	431.1	779.2	461.6	342.7	1063.1	450.8	446.4	455.4	613.7	504.2	573	414.9	368.4	833.6	515.1	363.4	1548.7	460.4	438.6	379.7	3	4	5	3	3
Q3U1Q4	Uncharacterized protein OS=Mus musculus GN=Grb2 PE=2 SV=1	0	61.487	59.447	11	83	11	1	217	25.2	6.07		1.11	1.004	1.072	1.041	0.931	2226	1650	1951.8	2598.5	2244.4	2960	1952.3	1427.9	2541.8	2332.2	2129	3646.3	1625.7	1513.8	1429	2470.7	1622.5	1659.8	2454.8	2213.6	2853.1	2739.2	2077	3705.7	2680.1	2442.9	2162.6	6	5	6	9	7
Q3TQX5	Uncharacterized protein OS=Mus musculus GN=Ddx3x PE=1 SV=1	0	61.438	23.565	13	36	12	1	662	73.1	7.18		0.675	0.829	0.825	0.751	0.883	802	1087.9	218.3	1847.2	914.2	1197.3	907.4	769.7	137	1754.6	750.2	1024.9	745.5	824	830.9	839.5	1159.7	116.7	1783.9	1687.2	63.3	1328.8	780.3	1123.4	1546	821.7	870.7	4	5	2	4	5
P70232	Neural cell adhesion molecule L1-like protein OS=Mus musculus GN=Chl1 PE=1 SV=2	0	61.364	12.2415	11	41	11	1	1209	135	5.57		0.895	0.924	0.915	0.885	0.985	392.3	688.8	243.4	1110	795.3	1125.3	422.7	506.8	184.5	1138.2	714.8	1255.5	558.2	491.4	540.2	817.9	704.1	187.3	1211.9	1138.1	186.3	1091.4	716.5	1090.2	1176.9	764.4	652.2	3	4	2	7	6
Q9JKC6	Cell cycle exit and neuronal differentiation protein 1 OS=Mus musculus GN=Cend1 PE=1 SV=1	0	61.346	48.9933	10	140	10	1	149	15	8.97	Phospho [S10]	1.276	1.035	1.232	1.103	0.904	3531	1941.6	2055.8	4237.9	3549.9	3169.9	2740.1	1832.2	3938.4	3579.6	3043.3	3724.1	1590.9	1337.3	1453.4	5664.7	1476.4	1791.7	4073.1	3676.9	3618.2	4534.4	3431.8	6065.4	4607.5	4762.5	4752.7	6	6	8	6	9
Q9R1T2	SUMO-activating enzyme subunit 1 OS=Mus musculus GN=Sae1 PE=1 SV=1	0	61.242	51.7143	13	28	13	1	350	38.6	5.36		0.644	0.768	0.809	0.769	0.917	431.8	1487.4	790.3	482.6	1139.7	25.5	483	1174.4	471.5	339.4	1145.3	13.9	1208.8	1115.7	1268.5	788	1386.1	714.7	348.9	506.2	531.7	307.8	989.8	8.6	343.8	979	1165.4	3	5	6	3	6
A2AQ07	Tubulin beta-1 chain OS=Mus musculus GN=Tubb1 PE=1 SV=1	0	61.14	13.969	7	273	1	1	451	50.4	5.07		0.01	2.37	0.01	2.66	1.193		31.9						75.6					100.7	78.4	75.5		38.1												1
P59999	Actin-related protein 2/3 complex subunit 4 OS=Mus musculus GN=Arpc4 PE=1 SV=3	0	61.085	79.1667	14	72	14	1	168	19.7	8.43		0.776	0.794	0.838	0.81	0.909	2130.8	2170.2	3017.3	1423.8	2110.2	1355	1774.8	2154.9	1637.8	909.5	1948.4	1238	2143.9	2088	2354.5	1303.8	2443.9	2915.7	918.3	1152.9	2309.5	912.5	1935.5	932.6	972	1922.2	1907.4	7	10	7	6	9
Q9Z2C4	Myotubularin-related protein 1 OS=Mus musculus GN=Mtmr1 PE=1 SV=1	0	60.983	21.3752	12	37	11	1	669	75.3	6.8		0.89	0.9	0.881	0.981	0.946	406.2	766.1	297	169.4	865.3	402.1	477	701.9	240	98	803.1	446.7	750.8	768.2	704.7	914.8	761.1	280.8	116.1	138.8	334.4	71.4	842.3	413.1	124.3	821.4	790.3	3	4	3	2	4
E9Q8N8	Anion exchange protein OS=Mus musculus GN=Slc4a4 PE=1 SV=1	0	60.933	14.8995	10	25	9	1	1094	123	6.89		1.09	1.068	1.02	0.832	1.023	493.8	570.1	248.2	152	41.4	1153.5	506.7	592.8	228	289.2	37.7	916.8	522.5	570.6	564.8	24.2	610.3	242.4	196.6	196.7	215.7	252.5	40.2	1304.4	211.3	39	39.7	4	5	2	2	1
Q6PAJ1	Breakpoint cluster region protein OS=Mus musculus GN=Bcr PE=1 SV=3	0	60.926	11.4173	11	48	9	1	1270	143	6.92		1.277	1.002	1.046	1.018	1.039	134.1	441.4	274.2	649.8	427.2	403.2	116.2	415	428.2	599.8	342.5	431.6	375.3	362.9	388.7	401.4	388.8	327.5	730	620	404.5	906.8	342	727.5	696	386.3	372.9	2	6	3	6	4
Q61137	Astrotactin-1 OS=Mus musculus GN=Astn1 PE=1 SV=4	0	60.768	13.5177	13	34	13	1	1302	144.8	5.21		0.802	0.979	0.872	0.92	0.838	141.3	838.7	602.7	756.9	875.3	691.9	115.9	905.2	620.4	772.3	868.7	644.3	835.7	919.7	807.1	724.5	794.6	509.5	623.8	525	598.9	528.4	691.8	457	589.9	744.5	776.1	3	7	4	4	6
Q9Z1R2	Large proline-rich protein BAG6 OS=Mus musculus GN=Bag6 PE=1 SV=1	0	60.67	13.4315	11	28	11	1	1154	121	5.71		1.001	0.989	0.88	0.997	0.845	145.9	507.4	593.8	556	489.3	231.1	131.3	561.1	740.3	533.3	416.8	208	503.5	505.4	582.1	423	539.4	441.2	485.3	491.1	587.7	718.4	474.4	197.9	596.5	402.5	366.6	2	5	4	5	5
Q8BKX1	Brain-specific angiogenesis inhibitor 1-associated protein 2 OS=Mus musculus GN=Baiap2 PE=1 SV=2	0	60.585	26.5421	13	27	13	1	535	59.2	9.04		1.036	0.948	1.016	0.907	1.002	1035.7	840.3	1367.9	1567.4	673.8	458.9	999.5	870.2	943.2	1253.9	705.1	549.3	881.8	754.6	801.7	474.1	876.5	1529.6	1177	1406.3	1269.5	1407.8	823.3	515.9	1318	738.9	717.7	5	4	4	4	4
Q8VE33	Ganglioside-induced differentiation-associated protein 1-like 1 OS=Mus musculus GN=Gdap1l1 PE=1 SV=1	0	60.568	41.8919	11	50	10	1	370	42.3	6.6		0.788	0.934	0.866	0.915	0.886	2977.9	1130.9	2706.5	1605.5	1022.5	1056.5	3204.4	1161.5	1950.9	1484.5	923.4	1030.1	1196.7	1290.7	1249.1	746.5	1012.4	2675.5	1229.6	1280.2	1710.4	1251.6	979.2	788.9	1176.1	985.6	980.1	6	5	7	8	5
A9DA50	Leucine-rich repeat and immunoglobulin-like domain-containing nogo receptor-interacting protein 1 OS=Mus musculus GN=Lingo1 PE=1 SV=1	0	60.406	17.7419	10	31	10	1	620	69.8	8.31	Phospho [S602]	0.895	0.891	0.867	0.869	0.891	413.2	646.9	681.1	603.2	564.3	692.6	444.6	490.9	634.9	478.2	458.7	693.6	527.5	544.8	559.4	478.5	631.9	611.6	428.1	495.5	648	522.9	499.3	578.1	498.9	524.7	471.4	4	6	5	5	5
Q3TL33	Uncharacterized protein OS=Mus musculus GN=Calu PE=2 SV=1	0	60.236	35.5556	9	50	1	1	315	37.1	4.58		0.906	1.038	1.034	0.858	1.004				233.6	183.6	203.8				268.9	196.3	182.5				151.5			235.4	248.5		253.9	133.9	186.3	250.2	180.2	184				1	1
A0A1W2P882	Plasma membrane calcium-transporting ATPase 1 (Fragment) OS=Mus musculus GN=Atp2b1 PE=1 SV=1	0	60.194	39.4265	9	53	1	1	279	31.3	6.61		3.441	3.918	3.9	4.129	1.301		1.7			1.3			6.5			5		7	6.6	5.5	6.3	2.1						4.5			5.3	5		1			1
B2RSY3	Hepatocyte cell adhesion molecule OS=Mus musculus GN=Hepacam PE=1 SV=1	0	60.178	31.1005	12	39	12	1	418	46.3	9.42	Phospho [T378; S379]	0.985	0.95	0.874	0.87	0.874	750.6	468	581.5	344.7	898.1	211.4	764.2	371.7	564.2	316.5	826.7	230.4	363.7	330.3	392	933.5	467.4	396.5	344.8	329.6	457.8	496.3	832.7	230.2	356.2	781.5	829.3	4	4	6	6	7
Q8QZY1	Eukaryotic translation initiation factor 3 subunit L OS=Mus musculus GN=Eif3l PE=1 SV=1	0	60.059	31.383	15	40	15	1	564	66.6	6.44		0.804	0.835	0.903	0.907	1.074	1617.5	1093.5	610.9	568.8	783.4	1917.6	1221.6	904.8	464.8	497.5	845.1	1441	941.2	993.3	1026.6	702	1100.9	859.7	550.1	735.6	490.6	462.7	751.8	1749.1	481.1	802	887.9	6	7	4	5	7
Q8CIJ3	Eukaryotic translation initiation factor 3 subunit B OS=Mus musculus GN=Eif3b PE=2 SV=1	0	59.99	15.7732	13	28	13	1	970	108.9	5.54		0.903	1.062	0.97	0.986	1.018	465.6	1188.7	931.8	222.1	745.7	426	506.1	1252.7	857.4	278	718.1	473.9	1187.2	1262.3	1262.8	706.6	1295.6	904	176.7	253.2	883.2	173.9	683	383.4	202.4	739.8	726.4	5	6	4	1	5
A0A1S6GWJ8	Uncharacterized protein OS=Mus musculus GN=Hnrnpm PE=2 SV=1	0	59.985	18.047	11	35	11	1	809	86.4	9.11		0.938	1.04	0.973	0.944	0.98	911.8	734.4	914.6	864.6	569.7	457.5	1079.4	603.1	1124	900.9	488.5	549.9	504	517	529	661.3	614.3	876.7	884.1	839.8	839	809.1	565	445.7	892	519.1	531.9	6	6	6	7	3
Q8R574	Phosphoribosyl pyrophosphate synthase-associated protein 2 OS=Mus musculus GN=Prpsap2 PE=1 SV=1	0	59.972	41.4634	11	51	8	1	369	40.9	7.17	Phospho [S227]	0.91	1.079	0.924	0.917	1.025	732.6	1790.3	815.8	833.1	1084.9	1636.8	798.1	1900.4	1192.2	817.3	1071.8	1539.3	1801.6	1793.3	1993.1	745.5	2018.4	905.7	728.2	815.1	854.6	651.5	987.4	1362.1	623.4	966.3	1062.9	4	7	4	5	5
Q99LC3	NADH dehydrogenase [ubiquinone] 1 alpha subcomplex subunit 10, mitochondrial OS=Mus musculus GN=Ndufa10 PE=1 SV=1	0	59.863	29.5775	9	29	9	1	355	40.6	7.78		0.765	0.833	0.81	0.775	0.82	758.4	423.1	143.7	847.8	447.9	1326.8	612.3	550.1	98	770.9	365.3	780.9	352.9	447.3	432.7	400	390.5	150.6	511.4	712.5	83.2	696.6	514.1	757.6	627.4	411.9	410.3	3	3	2	5	5
Q99JI4	26S proteasome non-ATPase regulatory subunit 6 OS=Mus musculus GN=Psmd6 PE=1 SV=1	0	59.829	34.4473	13	51	13	1	389	45.5	5.52		0.837	0.863	0.942	0.851	0.999	1061.6	1432	640.2	1806.7	1484.5	1207.4	1038.6	1035.8	512	1701.6	1538.2	924.7	1041	946.1	987.2	1643.2	1300.3	573.3	2126	2030.2	436.8	2287.7	1401	788.6	2014.7	1513	1594.9	6	7	5	9	6
P19783	Cytochrome c oxidase subunit 4 isoform 1, mitochondrial OS=Mus musculus GN=Cox4i1 PE=1 SV=2	0	59.803	37.2781	9	66	9	1	169	19.5	9.23		1.03	0.981	1.083	0.908	0.926	2699.3	1200.2	1810.5	2959.9	2228.1	2203.4	1955.2	1365.7	1882.7	3138.2	2700.8	1760.2	957.6	1032.1	1132.1	2919.1	1044.3	1696	2620.2	2964.7	1850	3031.4	2631.9	2466	3331.9	2538.6	2999.6	6	5	7	8	5
P16332	Methylmalonyl-CoA mutase, mitochondrial OS=Mus musculus GN=Mut PE=1 SV=2	0	59.785	22.4599	12	32	12	1	748	82.8	6.89		0.817	0.837	0.896	0.833	0.997	920.4	777.5	813.8	934.3	1114.9	820	851	507.8	701.1	699.9	1224.1	651.5	544.4	540.6	619.8	1148.1	802.2	837.2	721.2	899.2	799	572.6	1100.9	631.1	586.3	1217.2	1324.1	4	4	7	5	5
Q9D0M5	Dynein light chain 2, cytoplasmic OS=Mus musculus GN=Dynll2 PE=1 SV=1	0	59.78	62.9213	6	85	2	1	89	10.3	7.37		0.9	0.93	1.001	0.825	0.871	1351.8	1194.8	3796.1	1596.6	1875.4	1482.5	1288.4	956.4	3931.6	1587.8	1794.9	1279.1	807.2	804.4	952	1790.6	1222.9	3210	1092.1	1409.2	4050.9	1412.8	1823.6	1198.5	1887.5	1774	1711.9	2	2	2	2	2
Q66JR8	Ptms protein OS=Mus musculus GN=Ptms PE=2 SV=1	0	59.754	24.6445	7	63	4	1	211	23.1	4.79		1.417	1.038	1.329	1.201	1.045	1636.2	1021.8	804.9	1513.2	707	1489.8	1646.4	1050.9	1038.7	1010.2	710.5	1985.6	938.1	1024.3	955.1	880.3	909.3	737.4	2285.9	989.4	1382.6	1716	650	3319.6	2255.3	767	755.5	2	3	3	2	3
P54822	Adenylosuccinate lyase OS=Mus musculus GN=Adsl PE=1 SV=2	0	59.662	21.0744	8	41	8	1	484	54.8	7.27		0.782	0.942	1.028	0.995	1.035	484.4	412.3	1067.7	647.3	333.1	245.7	536.3	402.7	800	531.5	416.8	207.5	375	393.9	439	462.5	473.1	1146.9	579.4	553.2	911.3	396.8	329.1	150.7	478	416.5	466.8	6	4	6	6	2
Q9DC61	Mitochondrial-processing peptidase subunit alpha OS=Mus musculus GN=Pmpca PE=1 SV=1	0	59.66	25.3817	11	48	11	1	524	58.2	6.83		1.043	1.181	1.098	1.12	0.955	407	921.3	922.3	473.4	538.8	883.2	463.7	865.8	953.4	766.9	567.7	1167.3	1047	1209.6	1000.1	443.9	931.1	807.3	441.7	422.4	898.9	465.5	573.5	940.5	555.9	515	544.9	4	7	6	4	5
Q9ER72	Cysteine--tRNA ligase, cytoplasmic OS=Mus musculus GN=Cars PE=1 SV=2	0	59.655	20.4573	13	40	13	1	831	94.8	6.76		0.782	0.8	0.825	0.794	0.903	1828.9	1689.2	1796.6	894.1	1474.1	987.4	1697.1	1342.3	1091.2	730.8	1164.7	872.4	1228.6	1404.3	1366.8	1220.5	1695.7	1596.3	740.5	750.2	1366.1	708.3	1251.3	720.5	742.3	1290.5	1206	8	5	6	4	5
G3X9W0	Heterogeneous nuclear ribonucleoprotein D, isoform CRA_a OS=Mus musculus GN=Hnrnpd PE=1 SV=1	0	59.582	30.9524	11	49	1	1	336	36.2	8.1		1.603	0.917	1.297	0.01	1.204				102.3						93.8									129.8	116.4		164			132.7						1
Q80TM9	Nischarin OS=Mus musculus GN=Nisch PE=1 SV=2	0	59.5	8.22348	11	27	11	1	1593	174.9	5.16		0.904	0.962	0.909	0.952	0.958	1582.2	517.2	753.1	443.8	702.4	1125	1724.4	435.6	934.2	346.1	660.5	1065	571.5	405.1	456.6	612.9	510.8	718.1	386	401.5	839.6	361.8	597.8	1003	356.5	650.2	621	5	3	5	3	4
Q3TKM9	Actin-related protein 2/3 complex subunit 5 OS=Mus musculus GN=Arpc5 PE=2 SV=1	0	59.481	48.3444	6	26	6	1	151	16.2	5.67		0.886	1.032	0.907	0.857	0.894	99.3	1175	533.1	1166.3	529.4	806.7	133	989.9	642.1	1136.1	514.6	681.7	978.9	1077.4	1238.8	375.6	1268.6	444.8	1031.4	1044.3	651.1	869.3	538.2	537.5	992.5	532.7	507.2	1	5	4	5	2
Q8C845	EF-hand domain-containing protein D2 OS=Mus musculus GN=Efhd2 PE=1 SV=1	0	59.398	45.8333	10	37	10	1	240	26.8	5.14		0.712	0.899	0.733	0.792	0.921	1185.4	1268.1	1429.7	1105.5	760.3	811.3	1386.2	814.4	1090.6	1032.9	843.7	674.6	918.8	912.7	1072.8	659	1334	1086.1	839.7	1067.4	1144.3	648.6	629.5	455.3	771.3	609.3	563.5	5	5	6	5	3
P84309	Adenylate cyclase type 5 OS=Mus musculus GN=Adcy5 PE=1 SV=2	0	59.384	11.7274	14	50	13	1	1262	139	7.06		0.899	0.902	0.882	0.968	0.92	1696.9	1490.9	1587.9	1336.7	1370.3	728.4	1601.9	1331.7	1493.6	1248.3	1135.6	632.1	1536.4	1485.9	1378.9	1294.7	1445.7	1584.8	1094.1	1080.6	1541	775.7	1235.2	829.6	1075.4	1184.8	1226.4	6	9	9	8	10
Q571F3	MFLJ00061 protein (Fragment) OS=Mus musculus GN=Necap1 PE=2 SV=1	0	59.197	33.5714	7	58	7	1	280	30	6.8		0.964	0.912	0.851	0.922	0.95	888.7	1042.7	1466	1918.3	1468.3	2407.8	898.3	1068	1175.8	1770.7	1349	1947.9	974.4	1034.4	1038.4	1308.5	1101.5	1303.9	1621.3	1783.3	1360.9	1799.5	1379.4	2281.2	1593.6	1204.8	1254.6	5	6	6	5	4
O35381	Acidic leucine-rich nuclear phosphoprotein 32 family member A OS=Mus musculus GN=Anp32a PE=1 SV=1	0	59.187	29.1498	9	84	9	1	247	28.5	4.07		1.072	0.971	1.077	1.068	0.978	1325.8	2061.1	3221.9	1691.9	3719.8	1346.8	1159.6	2135.5	2927	1682.8	3936	1287.4	2202.9	2147.5	2151.4	4382.4	2002.4	3195.7	1520.3	1626.3	3613.3	1785	3867.1	1435.7	1719.3	4361.8	4101.3	5	6	8	7	7
P70392	Ras-specific guanine nucleotide-releasing factor 2 OS=Mus musculus GN=Rasgrf2 PE=1 SV=2	0	59.186	11.8587	12	26	11	1	1189	135.6	7.85		0.935	0.889	1.042	1.052	1.022	475.5	192.3	584.4	541.3	2.9	294	477.2	181.9	361.7	314.8	5	247.3	180.2	121.2	223.1	6.3	186.5	525.5	413.3	549.4	296.3	358.2	6	291.3	359.4	5.3	5	4	5	4	4	1
P99026	Proteasome subunit beta type-4 OS=Mus musculus GN=Psmb4 PE=1 SV=1	0	59.148	48.4848	8	57	8	1	264	29.1	5.64		0.984	0.971	1.063	0.949	0.97	641.2	934.5	1564.1	1125.3	1060.2	102.8	736.2	915.1	1573.9	1145.6	1036.8	78.7	840.9	881.5	844.5	1071.4	910.1	1594.2	1019.3	1153.3	1867.1	1080.6	1020.4	75.7	1165.8	1074	1229.6	6	6	6	6	6
A0A0R4J050	Aminoacylase-1 OS=Mus musculus GN=Acy1 PE=1 SV=1	0	59.066	39.951	12	46	12	1	408	45.8	6.21		1.138	1.163	1.095	1.279	1.024	582.1	752.3	643.9	2020.8	847.7	374.6	648.2	723.4	1178.4	2761.2	862	337.2	757.5	723.9	642.3	1412.9	738.9	623.7	2355	2087.1	1091.5	2691.4	843.3	305.9	2602	809.6	874.9	4	5	4	7	7
O88958	Glucosamine-6-phosphate isomerase 1 OS=Mus musculus GN=Gnpda1 PE=1 SV=3	0	59.033	44.6367	9	39	7	1	289	32.5	6.6		1.425	1.319	1.344	1.395	1.107	463.1	798.9	716.3	1459.1	262.8	271.7	427.2	937.8	1428	1717	281.8	544.7	1021.5	937	889.3	394.5	852.5	801.7	1788.5	1499.3	1419.5	2018.5	254.5	563.2	1957.1	316.4	296.5	3	4	4	4	2
Q8BGB7	Enolase-phosphatase E1 OS=Mus musculus GN=Enoph1 PE=1 SV=1	0	59.014	38.5214	10	37	10	1	257	28.6	4.92		0.79	0.963	0.936	0.931	0.868	1299.4	666.3	810.5	1232.1	725.4	705.1	1202.5	591.8	1309.3	1113.1	715.9	445.6	711.6	622.7	654.8	680	659.1	642.6	1411.6	1378.9	1005.5	1568	624.9	143.8	1695	586.7	623.2	5	6	5	5	5
A0A0G2JG35	Microtubule-associated protein (Fragment) OS=Mus musculus GN=Map4 PE=1 SV=1	0	58.904	42.4138	11	48	1	1	290	30.1	10.87		1.833	1.019	1.136	1.643	1.566	4.9	96.9		9.2		37.3	2.8	137.1		4.8		57.7	149.9	145	124.7		97.3		20.8	7.3		19.1		51.1	9			1	1		1
Q60930	Voltage-dependent anion-selective channel protein 2 OS=Mus musculus GN=Vdac2 PE=1 SV=2	0	58.899	47.1186	11	27	11	1	295	31.7	7.49		0.752	0.811	0.799	0.729	0.852	397	1014.1	671.3	2229.5	788.7	557.9	356.2	1182.4	537	1980.8	671.6	234	771.8	850	987.7	621.6	890	611.3	1914.1	1967.6	325.1	1669.3	983.2	307	1990.6	627.3	779.7	3	3	3	6	5
A2AEG6	Glycoprotein m6b, isoform CRA_g OS=Mus musculus GN=Gpm6b PE=1 SV=1	0	58.873	21.3415	8	91	8	1	328	36.2	6.14		0.88	0.897	0.964	0.864	0.972	1547	1751	1980.6	2187.4	3622.4	1561	1554.8	1710.4	1102	2153.9	4073.9	1286.9	1515	1611.1	1549.1	3079.1	1599.4	2034.2	1933.7	2152.1	1525.5	1841.4	4211.2	1160	1878.2	4019	4198.2	6	7	8	8	7
A2A432	Cullin-4B OS=Mus musculus GN=Cul4b PE=1 SV=1	0	58.851	11.7526	12	37	4	1	970	110.6	8.37		1.092	1.061	1.091	1.165	1.062	95.9	256.8	65.4	359.5	531.8	141.7	110.5	258.8	79	310.9	494.5	180.8	334.9	255.2	318	435	261	63.8	389	353.2	37.8	362.3	504.2	267.6	407.7	483.6	486.9	1	1	1	2	2
Q3TJG6	Uncharacterized protein OS=Mus musculus GN=Ptges3 PE=2 SV=1	0	58.817	51.25	7	53	7	1	160	18.7	4.55		1.112	1.05	1.079	1.094	1.073	925.3	1850.3	1439	1230.4	1424.5	1091.9	1117.1	1597.2	1536.6	1369.8	1554.7	1095.4	1912.1	1879.5	1929.7	1501.8	1860.3	1714.4	1301.3	1218	1536.9	1492.8	1586.1	1041.9	1350.7	1557.4	1481.8	4	5	7	5	6
Q9WUD1	STIP1 homology and U box-containing protein 1 OS=Mus musculus GN=Stub1 PE=1 SV=1	0	58.792	34.5395	10	35	10	1	304	34.9	6.01		1.261	1.509	1.188	1.417	0.984	230.6	210.5	635.3	998.7	761.7	503.7	299.2	632.7	817.3	1053.5	922.3	893.4	609.3	327	358.4	768	179.6	562.4	1043.1	957.9	563.5	944.8	719.4	1093.5	1044.6	756.4	777	2	1	5	6	6
Q9JI46	Diphosphoinositol polyphosphate phosphohydrolase 1 OS=Mus musculus GN=Nudt3 PE=1 SV=1	0	58.769	52.9762	9	62	8	1	168	19	6.34		0.776	0.853	0.803	0.895	0.938	2253.7	1399.2	2397.7	1205.2	1929.1	1342.5	1992.9	1250	1378.3	931.8	1785.1	1574.1	1384.6	1323.7	1333.8	1679.7	1334.2	2251.6	887.7	1141.2	1778.6	804.5	1499.9	1196.5	933.8	1621.4	1610.7	7	6	6	4	6
Q3UBP0	Adenylosuccinate synthetase isozyme 1 OS=Mus musculus GN=Adssl1 PE=2 SV=1	0	58.63	37.1991	13	43	12	1	457	50.2	8.43		0.94	0.901	0.953	0.825	0.996	579.1	515.1	747.1	952.9	395.4	1091.8	536.4	420.8	503.3	881.3	377.8	1280.2	424.4	423	502.5	270.9	545.9	655.4	1045	1026.1	504.8	998.2	376.5	1377.1	1065.8	346.6	391.4	4	4	3	8	4
Q3UIT2	COP9 (Constitutive photomorphogenic) homolog, subunit 6 (Arabidopsis thaliana), isoform CRA_b OS=Mus musculus GN=Cops6 PE=1 SV=1	0	58.534	42.9012	9	22	9	1	324	35.9	5.73		0.886	0.828	0.848	0.914	0.995	185.1	774	528.8	534.5	471.8	794	173.9	682.3	392.7	392	440.8	599.8	822.8	782.8	795.2	352.3	909.2	564	485.1	412.6	463.3	461.9	415.2	613.7	439.9	345.8	393.5	1	5	3	2	4
O08919	Numb-like protein OS=Mus musculus GN=Numbl PE=1 SV=3	0	58.502	23.5099	12	26	10	1	604	64.1	8.82		0.861	0.953	0.911	1.046	0.987	381.4	138.8	929.1	897.2	130.8	134.5	296.2	124.6	1307.6	800.3	107.3	136.7	126.8	135	187	129.6	170.7	912.1	929.1	772.6	1007.2	780.9	105.6	108.4	927.7	76	136.9	3	2	7	4	2
Q8C878	NEDD8-activating enzyme E1 catalytic subunit OS=Mus musculus GN=Uba3 PE=1 SV=2	0	58.494	26.6234	8	29	8	1	462	51.7	5.45		0.832	1.002	0.972	0.891	1.004	1636	1327.9	270.1	476.8	557.3	754.3	1478.9	1206.2	285.2	468	588.6	844.7	1076.3	1138.3	1215.5	459.2	1324	328.4	387.5	412.5	229.7	350.6	589.5	555.2	416.7	533.9	614.7	5	5	2	3	5
Q3UX10	Tubulin alpha chain-like 3 OS=Mus musculus GN=Tubal3 PE=2 SV=2	0	58.328	13.9013	6	104	2	1	446	50	5.58		1.17	1.993	1.267	0.949	1.117	361.2	118.5	43.6	513.2	405.3	204.7	318.6	291.7	216.1	643.6	547.4	279.2	120.2	93.7	130.9	388	120.6	42.4	584.1	643.3	19.1	484.4	645.6	321.7	498.3	608.3	511.5	2	1	1	1	2
Q3UC49	Ferrochelatase OS=Mus musculus GN=Fech PE=2 SV=1	0	58.303	27.9621	9	41	9	1	422	47.4	8.91		0.944	1.02	1.006	0.946	0.913	677.4	1035.8	935	1270.8	715.9	1182.1	741.3	793.2	1155.8	1367.1	641.3	1328.2	840.4	996.9	832.8	568.2	959.2	754.1	1193	1180.3	915.2	1281.9	692.4	977	1402	536.2	722.3	5	7	6	7	3
Q64433	10 kDa heat shock protein, mitochondrial OS=Mus musculus GN=Hspe1 PE=1 SV=2	0	58.292	74.5098	8	126	8	1	102	11	8.35		1.912	1.563	1.866	1.794	1.384	3280.5	2799.3	3145.3	2051.3	2812.8	3484.2	3282.2	5390.2	7645.4	4325.7	2992.2	4812.1	5950.8	4487	4674.4	3967	2830.9	4761.8	5101.4	3880.3	7974.1	6056.4	3231.5	5691.4	5504.5	3784.9	3817.1	8	7	8	6	6
Q3UMC8	Uncharacterized protein OS=Mus musculus GN=Stam PE=2 SV=1	0	58.253	27.8481	11	42	9	1	553	60.2	4.84		0.847	0.897	0.95	0.876	0.995	2011.1	955.8	801.9	1016.4	633.8	734.3	1859.1	771.1	658.1	1016.5	638	619.3	775	808.2	835.8	574.6	963.6	778.7	1026.6	965.7	605.9	1008.8	584.7	534.5	948.3	652.4	624.8	8	6	5	4	6
Q8K2T1	NmrA-like family domain-containing protein 1 OS=Mus musculus GN=Nmral1 PE=1 SV=1	0	58.151	30.7443	10	32	10	1	309	34.4	6.86		0.755	0.825	0.844	0.859	0.987	1414.9	906.9	1911.9	949.7	1769.3	2444	1150.5	686.2	1229	865.1	1861.9	1989.4	713.4	732.4	855.8	1853.5	903.5	2002.2	754.5	923.4	1588.9	582.4	1575.9	1684.3	665	1859.2	1789.8	4	4	5	3	7
P01831	Thy-1 membrane glycoprotein OS=Mus musculus GN=Thy1 PE=1 SV=1	0	58.107	32.0988	5	86	5	1	162	18.1	8.97		1.432	1.403	1.456	2.162	1.23	943.7	971	881.5	1555.6	1770.4	2267.4	1199.1	1108.1	2497.2	1637.5	2442.4	2945.6	1241.7	1194.9	1232.8	9435.5	1059.6	1014.9	1689.7	1808.2	1869.6	1999.1	2605.8	2731.2	2042	3477.7	2615.5	5	4	5	4	4
G3X9K3	Brefeldin A-inhibited guanine nucleotide-exchange protein 1 OS=Mus musculus GN=Arfgef1 PE=1 SV=1	0	58.079	8.28819	13	33	8	1	1846	208.4	5.86	Phospho [S234; S237]	1.007	0.855	1.162	1.003	0.947	1150.1	1261.7	831.9	420.7		66.8	1167.9	1177.9	905	511.3		16.6	1167	1248.2	1128.8		1156.3	678.7	526.7	423.8	925.4	501.5		48.6	538.3			5	4	3	3
E9QN59	Mitogen-activated protein kinase OS=Mus musculus GN=Mapk10 PE=1 SV=1	0	58.021	23.0769	12	76	3	1	494	55.7	6.6		0.669	0.764	0.814	0.777	0.948	2042.2	1865.6	2825.1	2423	1569.8	2259.8	1802.8	1712.5	1476.1	1784.9	1406.7	1531.1	1584.6	1578.9	1603.1	1442.1	2037.2	2862.2	1892.9	2276.6	1942.5	1418.3	1365.9	1189.7	1806.3	1441.7	1479.2	6	8	8	8	8
P29387	Guanine nucleotide-binding protein subunit beta-4 OS=Mus musculus GN=Gnb4 PE=1 SV=4	0	58.005	29.1176	9	113	5	1	340	37.4	6.16		0.948	1.222	1.203	1.166	1.054	312.3	371.6	290	286.4	133.6	222.5	356.8	382.8	386.7	365.4	140.9	337.4	361.5	419.2	345.1	163	346.9	336.6	320.8	297.7	284.4	288.3	139.8	165.2	378.4	151.5	137.6	3	4	3	2	2
Q04690	Neurofibromin OS=Mus musculus GN=Nf1 PE=1 SV=1	0	57.908	4.99824	13	34	13	1	2841	319.4	7.39		1.008	1.102	1.058	1.054	1.029	1282.7	413.4	297.7	582.8	1226.1	832.6	1500.5	280	678.9	623.1	1361.8	659.4	363	246.7	327	1864	380.3	274.9	749.6	616.3	482.5	575	1307.3	677.8	592.2	1467.2	1488.7	6	3	3	4	4
Q9QXS6	Drebrin OS=Mus musculus GN=Dbn1 PE=1 SV=4	0	57.817	22.0963	11	41	2	1	706	77.2	4.49		1.276	1.097	1.235	1.114	1.066	198.4	1176.7	1011.3	706.4	1112.9	1268.2	277.4	1157.5	888	870.7	1233	1413.4	972.1	906	967.5	1562.8	1031.9	1107.3	688.8	792.7	1311	1052.3	1472.6	1256.8	975.4	1453.3	1282.5	2	4	5	4	5
Q5U3K5	Rab-like protein 6 OS=Mus musculus GN=Rabl6 PE=1 SV=2	0	57.771	19.3103	11	23	11	1	725	79.8	5.53		1.017	0.99	0.991	1.124	1.012	319.9	300.8	126.5	825.8	346.9	503.3	310.8	393.5	81.3	804.9	379.2	522.1	403.5	505.4	346.1	330.5	312.7	102.7	969.6	858.3	137.4	739.1	382.7	436.5	733.1	366	369	3	3	2	6	4
O55106	Striatin OS=Mus musculus GN=Strn PE=1 SV=2	0	57.703	16.7949	10	34	9	1	780	85.9	5.27		0.937	1.024	0.966	0.835	0.959	874.1	753.8	767.4	660.2	792.4	1199.1	1080	688.3	530.3	892.5	779.5	1347.9	560.8	497	578.4	681.3	721.2	596.5	604.9	705.1	576.6	697	823.4	1066.7	720.7	813.9	725.2	5	4	4	3	5
Q8BJU0	Small glutamine-rich tetratricopeptide repeat-containing protein alpha OS=Mus musculus GN=Sgta PE=1 SV=2	0	57.648	32.6984	10	41	10	1	315	34.3	5.06	Phospho [T82]	0.973	0.98	1.104	0.967	1.04	973.3	1006.8	708.3	915.8	1319.3	972.4	785	891.3	685.2	862.1	1597.9	1078.2	908.1	1016.5	952.6	1398	1044.4	722.5	947.5	971	729.7	894	1482.2	858	917.1	1627.2	1771.6	4	5	4	4	4
Q9Z2X1	Heterogeneous nuclear ribonucleoprotein F OS=Mus musculus GN=Hnrnpf PE=1 SV=3	0	57.585	29.1566	8	35	6	1	415	45.7	5.49		0.949	0.968	1.006	1.014	0.99	556.2	514.3	468.2	170.1	797.7	702.4	559.8	502	548.6	123.9	761.4	693.8	541.8	509.6	573.2	841.4	467.9	500.7	156.4	171.4	372.6	184	829.2	586	168.8	840.8	765.6	3	5	4	1	5
Q8BWM0	Prostaglandin E synthase 2 OS=Mus musculus GN=Ptges2 PE=1 SV=3	0	57.526	26.3021	9	34	9	1	384	43.3	9		1.251	1.071	1.019	1.107	1.008	311.4	974	270.5	170.3	861.1	317.2	283.7	933.8	363.9	150.3	912	440.9	1005.3	1027.6	1040.3	878.4	1037.2	235.8	131.5	183.2	383.4	154.1	809	645	153.5	802.6	796.6	3	5	1	3	7
Q6P8X1	Sorting nexin-6 OS=Mus musculus GN=Snx6 PE=1 SV=2	0	57.513	28.8177	12	42	11	1	406	46.6	6.16		0.729	0.802	0.854	0.816	0.946	785.1	996.6	1321.7	653.1	947	1993.4	734.3	798.6	762.3	466.3	925.2	1703.1	787.9	926.6	990.9	765.8	1039.1	1301.6	450.4	607.6	965.4	436.8	771	1247.5	476.4	916.5	870.6	5	6	5	5	3
O55022	Membrane-associated progesterone receptor component 1 OS=Mus musculus GN=Pgrmc1 PE=1 SV=4	0	57.496	65.1282	12	75	10	1	195	21.7	4.7		0.881	0.961	0.928	0.943	0.981	2048.8	1676.5	1980.2	1780.5	2143.5	1847.8	2234.2	1527.2	1599.7	1836.7	2273.3	1610.7	1676.1	1666.9	1880.5	1899.6	2024.9	1879.6	1608.4	1653.5	1796.6	1568.2	1828.2	1488.5	1676	2022.1	1849.2	7	9	8	7	8
Q80XN0	D-beta-hydroxybutyrate dehydrogenase, mitochondrial OS=Mus musculus GN=Bdh1 PE=1 SV=2	0	57.493	34.4023	11	53	11	1	343	38.3	9.01		0.841	0.836	0.913	0.82	0.917	1558.3	2700.6	1876.1	1470.7	1100.1	1878.7	1077.3	3338.8	1462.7	1221.7	850.2	1461.7	2549.7	2477.3	2611	813.4	2576.6	2211.4	1220.9	1392.6	1749.4	1066.3	1166.7	1603.4	1267.9	1042	1096	6	9	9	8	5
A2AUD5	Tumor protein D54 OS=Mus musculus GN=Tpd52l2 PE=1 SV=1	0	57.48	53.7118	10	29	1	1	229	25.1	6.55		0.999	1.027	1.014	1.025	1.005	1294.6	100.5	642.2	1493	1003.5	1877	1211.2	98.4	920.8	1452.8	992.1	1750.8	78	114	86.3	1059.1	101.6	665.2	1757	1477.3	739.2	1849.8	972.7	1619.2	1741.8	963.6	985.5	4	1	3	5	4
P26883	Peptidyl-prolyl cis-trans isomerase FKBP1A OS=Mus musculus GN=Fkbp1a PE=1 SV=2	0	57.441	29.6296	4	56	4	1	108	11.9	8.16		1.209	1.251	1.808	1.353	1.309	422.5	617.8	650.4	273.9	1922.5	1145.9	328.4	685.8	1141.1	919.2	1838	1127.1	623.4	1014.5	590.1	1944	631.5	1135.9	696.3	822.2	1563.1	460.2	1590.9	1421.3	1374.4	1940	1872.5	2	4	5	3	4
G5E8T9	Hydroxyacyl glutathione hydrolase OS=Mus musculus GN=Hagh PE=1 SV=1	0	57.41	39.8058	9	58	9	1	309	34.1	7.94		0.899	0.884	0.902	0.78	0.973	748.2	1016.1	792.3	912.7	990.1	1376.3	717.5	966.3	547.7	741	888.2	1351	832.7	858	963.5	604.9	1085.9	760	1000.3	930.4	700.7	914.1	862.9	1375	901.2	838.2	921	5	8	6	7	5
Q3TCH7	Cullin-4A OS=Mus musculus GN=Cul4a PE=1 SV=1	0	57.359	17.3913	13	37	5	1	759	87.7	8.35		0.905	0.962	0.931	0.891	1.001	680	1067.3	617.4	741	510.3	967.1	629.3	850.7	530.2	659.9	396.1	1755.6	1125.6	876.1	976	291.9	1120.8	492.9	919.3	814	486.6	749	389.6	1401.7	853.5	398.4	381.2	3	8	5	7	4
Q921L4	Histone H2B OS=Mus musculus GN=LOC665622 PE=2 SV=1	0	57.333	52.5926	8	78	8	1	135	14.9	10.13		1.065	1.136	0.966	0.893	0.926	1315.5	2561.7	2225.7	1517.3	1606.3	3357	1117.2	2943.9	3468.9	2118.5	1084.9	4150.2	1634.7	1677.8	2173.7	1755.7	2234.5	1939.2	1415	1587.1	2417.1	1430.4	2031	3913.9	1851.9	1656.2	1133.3	6	6	8	5	7
E9Q3V9	Adhesion G protein-coupled receptor L1 OS=Mus musculus GN=Adgrl1 PE=1 SV=1	0	57.323	10.0264	10	25	10	1	1516	166.9	6.7		1.185	1.145	1.071	1.054	0.952	545.9	716.5	424.3	357.8	219.9	284	546.3	820.9	458.1	421.2	235.2	419.8	835.6	754.4	714.9	216.3	756.1	396.8	356	339	367.7	471.7	260	495.7	395	255.1	227.6	3	7	3	4	3
Q91YE6	Importin-9 OS=Mus musculus GN=Ipo9 PE=1 SV=3	0	57.254	15.3698	11	29	11	1	1041	116	4.81		0.884	0.916	0.895	0.826	0.997	1009.4	475.9	856.9	625.7	957.7	926.5	931.2	419.2	848	546.5	914.8	820.3	352.9	288.1	407.8	776.7	457.2	929.7	578.4	635.3	958.1	426.8	989.3	822.9	543.8	930.2	859.3	5	5	6	4	4
Q9DBS2	Tumor protein p63-regulated gene 1-like protein OS=Mus musculus GN=Tprg1l PE=1 SV=1	0	57.054	54.5113	10	33	10	1	266	29.8	7.37		0.886	0.931	0.973	1.093	1.133	772	488.2	288.7	855.3	322.8	1293.9	1037.6	425.6	154.4	753.3	363.2	1244.7	512.2	465.7	558.3	463.6	564.4	351.3	760.5	827.3	192.9	664.5	370.2	1140	697.7	355.5	374.3	5	4	2	6	4
Q61425	Hydroxyacyl-coenzyme A dehydrogenase, mitochondrial OS=Mus musculus GN=Hadh PE=1 SV=2	0	57.048	58.9172	15	42	14	1	314	34.4	8.65		0.713	0.904	0.918	0.888	0.945	2555.5	1248.9	1386.1	1133.8	1185.6	682.3	2882.6	1063.8	964.9	1171	974.3	624	1266.8	1200.9	1277.5	882.3	1291.7	1210.6	1168.5	1096.9	1082.2	951.4	1022	231.4	1039.1	1046.8	1186.2	8	8	5	5	5
B1AW58	Calcium/calmodulin-dependent protein kinase ID OS=Mus musculus GN=Camk1d PE=2 SV=1	0	57.021	31.1688	10	49	6	1	385	42.9	7.17		0.797	0.852	0.887	0.795	0.95	1194	1356.1	1530.9	1574.3	1160.4	2121.1	1258.4	1357.7	992	1114.9	1196.9	1540.9	1240.5	1401.3	1470.1	568.6	1375.9	1559.3	1341.3	1421.1	1020.1	1287.1	1101.7	1440	1234.2	1033.2	1208.1	6	8	6	4	3
Q3TYC2	Uncharacterized protein OS=Mus musculus GN=Ntm PE=2 SV=1	0	56.839	30.5233	9	81	6	1	344	37.9	7.81		0.855	0.911	0.918	0.958	0.975	1875.2	3246	3327.2	1757.1	1441.9	1419.4	2258.6	3093.7	3167.9	1760.1	1033.8	1033.7	2766.5	3124.5	2917.6	1548.5	2963.8	3335.3	1565.7	1786.1	2893.3	1522	1305	881.5	1706.8	1219.2	1245.7	8	8	8	8	6
Q03517	Secretogranin-2 OS=Mus musculus GN=Scg2 PE=1 SV=1	0	56.839	19.2869	12	44	12	1	617	70.6	4.75	Phospho [S270; S555; S556]	1.134	1.042	1.082	1.093	0.995	1094.9	338.8	734.7	1832.7	2813.5	1413.9	1076.8	348.7	846.9	2196.6	2495	1471.8	432.9	414.9	377.8	2379.3	385.1	575.3	2437.5	2013.7	876.4	2544.3	2432.3	1627.6	2375.1	2762.8	2547.9	6	2	4	10	9
P47199	Quinone oxidoreductase OS=Mus musculus GN=Cryz PE=1 SV=1	0	56.822	35.3474	8	31	8	1	331	35.2	8.07		1.037	1.082	1.228	1.097	0.964	338.3	494.6	1118.9	431.6	312.5	712.5	320.7	509.8	1556.1	506.2	288.7	769.8	516.5	453.7	482.4	395.1	458.1	1087.9	481.9	467.6	1162.9	554	281.6	836.3	668.4	363.8	365.8	3	5	6	2	2
C5H0E8	Rap1A-retro1 OS=Mus musculus GN=Gm9392 PE=2 SV=1	0	56.757	38.587	7	50	1	1	184	21	6.67		0.735	0.781	0.766	0.644	1.166			252.4		193.5	276.1			146.6		208	202.5				136.2		265.9			157.8		206.1	151.9		138.5	185.6			1		1
O54984	ATPase Asna1 OS=Mus musculus GN=Asna1 PE=1 SV=2	0	56.718	35.0575	9	38	9	1	348	38.8	4.91		0.695	0.791	0.891	0.835	0.995	1338.9	1722.1	1632.2	1565.4	505.6	1071.1	1173.2	1698.8	1048.9	1136.7	512.5	591.7	1987.2	1534.8	1654.8	327.2	1751.2	1918.4	1526.9	1670.9	1345.1	1095.9	350.1	567.7	1463.5	423.6	484.9	5	6	6	5	3
Q8VBX5	Palmitoyl-protein thioesterase OS=Mus musculus GN=Ppt1 PE=2 SV=1	0	56.709	37.1336	10	32	10	1	307	34.6	8		0.807	0.901	0.863	0.905	0.927	764.5	743.1	803.2	810.9	633.6	888.7	862.9	765.3	515.8	750.1	732	537.5	699.5	872.6	903.8	520.5	799.7	662.8	772.8	768.9	681.3	716.7	578.2	462.6	638.4	572.3	632.8	5	4	4	4	5
Q63932	Dual specificity mitogen-activated protein kinase kinase 2 OS=Mus musculus GN=Map2k2 PE=1 SV=2	0	56.704	26.6833	10	82	3	1	401	44.4	7.05		0.73	0.889	0.803	0.911	0.907	887.1	878	227.2	375.3	859.8	637.2	815.5	868.4	226.9	309.5	641.6	557.5	750.9	917.8	837	888.4	976.4	205.6	336.5	304.7	228.5	270.3	561.8	344.6	271.8	741.2	653.7	3	3	1	2	3
Q8BH80	Vesicle-associated membrane protein, associated protein B and C OS=Mus musculus GN=Vapb PE=1 SV=1	0	56.662	34.9794	7	44	6	1	243	26.9	7.78		1.108	1.075	1.086	1.12	1.03	407.4	1223.2	528.7	816.1	548.3	1170.2	518.1	1262.1	526.4	937.6	608.5	1103.3	1417.2	1360.9	1271.3	697.9	1259.2	429.9	935.7	858.6	606	964.2	547.6	1059.6	876.8	625.7	577.4	3	6	3	4	3
P42125	Enoyl-CoA delta isomerase 1, mitochondrial OS=Mus musculus GN=Eci1 PE=1 SV=2	0	56.645	46.7128	11	56	11	1	289	32.2	8.98		0.842	0.919	0.925	0.914	0.972	1351.7	1166.7	1292.7	1955.5	1327.1	884.2	1192.2	1103.9	1026.1	1844.7	1352.6	829.7	1094.4	1155.3	1164.9	1166.4	1225.9	1371.8	1808.2	1665.7	1136	1659.3	1321.3	606.8	1635	1277.4	1421.9	6	7	7	6	6
Q6PDG5	SWI/SNF complex subunit SMARCC2 OS=Mus musculus GN=Smarcc2 PE=1 SV=2	0	56.332	8.98599	13	29	13	1	1213	132.5	5.59		0.876	0.892	0.865	0.857	0.913	311.8	1115.6	409	105.5	904.8	1011.4	392.5	694.1	362.2	87.7	715.5	1125.1	793.9	744.7	734.1	941.3	1089.6	294.9	80.8	81.6	343.5	69.3	832.3	1202.9	75.9	852.8	769.7	2	4	2	1	7
F6VQ81	Tumor protein D54 (Fragment) OS=Mus musculus GN=Tpd52l2 PE=1 SV=1	0	56.315	75.7764	10	34	1	1	161	17.7	8.19		1.195	1.246	1.336	1.413	1.304		65.7	159.7		324.8			63.8	375.4		288.6		83.2	80.6	104	292.4	78.8	300.7			294.8		309			375.4	343.1		1	1		1
A2AN96	Retinoblastoma binding protein 9 OS=Mus musculus GN=Rbbp9 PE=1 SV=1	0	56.303	54.8387	7	31	7	1	186	20.9	5.97		0.838	1.001	1.009	1.04	0.997	743.3	922.7	227.2	525.9	638.7	849	729.4	917.5	248.5	546.2	725.7	668.2	1127.5	1128.1	1242.6	546.7	1086.1	222.1	478.8	532.8	221.2	366.3	644.2	557.6	456.8	700.7	737.1	3	3	3	3	4
Q3U590	Uncharacterized protein OS=Mus musculus GN=C2cd2l PE=2 SV=1	0	56.202	22.3796	9	19	9	1	706	76.2	7.01		1.073	1.225	1.726	1.075	1.177	69.2	506.3	588.9		535.4	280.4	128.9	460.3	516.6		1296.3	202.7	462.3	486.1	456.7	973.7	520.1	592.9			483.9		1132	222.4		1516.1	1393.5	2	4	6		4
Q8C5H8	NAD kinase 2, mitochondrial OS=Mus musculus GN=Nadk2 PE=1 SV=2	0	56.176	27.8761	10	28	10	1	452	50.8	8.07		0.882	0.848	0.831	0.88	0.988	809.1	1400.3	332.9	883.5	258.9	609.1	815	1000.9	183.9	866.5	224.2	662.8	1192.3	1158.5	1182.8	193.7	1401.4	313.7	857.2	807.2	210	738.8	248.3	740	784.3	199.3	217.1	4	7	3	3	2
Q0PD50	RAB8A, member RAS oncogene family, isoform CRA_a OS=Mus musculus GN=Rab8a PE=1 SV=1	0	55.921	45.8937	11	92	4	1	207	23.7	9.07		0.746	0.812	0.817	0.846	0.933	1687.8	696.1	1193.2	1100.7		311.6	1533.3	660.9	699.5	898		263.8	649.2	628.2	665.5		687	1267.7	854.2	904.7	846.4	793.8		243	892.5			4	3	3	4
D3Z5M6	Adhesion G protein-coupled receptor L3 OS=Mus musculus GN=Adgrl3 PE=1 SV=1	0	55.656	8.92405	9	19	9	1	1580	175.6	6.74		0.893	0.883	0.865	0.832	0.846	87.9	905.4	216.9	395.3	87.3	617.7	74.2	764.4	241.2	317.7	67.2	543.7	769.8	834.2	669.4	65.1	757.6	163.9	344.1	345.9	103.2	493	80.6	593.8	412.1	78.2	60.9	3	5	2	4	1
Q61543	Golgi apparatus protein 1 OS=Mus musculus GN=Glg1 PE=1 SV=1	0	55.63	11.0638	11	43	11	1	1175	133.6	6.84		1.178	1.013	1.021	1.01	1.003	392.7	286.9	840.8	464.1	738.9	502.9	381.8	201.4	1211.2	541.1	600.6	563.5	280.1	215.3	221.6	808.2	280.5	812.7	553.4	466.8	1017.4	604.5	659.5	855.6	565.3	743.7	654	4	4	5	4	7
P70207	Plexin-A2 OS=Mus musculus GN=Plxna2 PE=1 SV=2	0	55.614	9.55649	17	44	8	1	1894	211.4	6.54		1.137	1.122	1.337	1.17	1.148	242.9	58.6	79.7	604.2	216.2	123.1	339.6	18.6	84.4	623.4	275.2	275.2	41.4	70.1	36.2	336.1	65.1	79.7	687.7	617.1	51.5	869.8	319.7	192.2	1158.6	279.3	271.9	4	2	2	5	1
Q4FZE6	40S ribosomal protein S7 OS=Mus musculus GN=Rps7 PE=2 SV=1	0	55.607	45.3608	9	45	9	1	194	22.1	10.1		0.713	0.82	0.709	0.706	0.938	1240.4	1078	930.8	788	1191.6	426.6	1300.3	835.8	688.6	675.3	1144	251.5	756	818.1	823.8	770.1	969.3	840.8	671.1	708.9	431.5	450.4	1115	370.5	502.2	926.9	982.2	6	5	7	6	6
P63216	Guanine nucleotide-binding protein G(I)/G(S)/G(O) subunit gamma-3 OS=Mus musculus GN=Gng3 PE=1 SV=1	0	55.576	81.3333	5	55	5	1	75	8.3	7.78	Phospho [T5]	1.516	1.277	1.27	1.4	1.057	671.7	1130.1	915.2	1415.3	1102.3	834.8	533.7	1229.4	1394.1	2120	1080.2	1750.7	1534.3	2051.1	1230.4	1397.8	1153.8	971.6	1975.6	1604.8	1684.1	3243.7	1097.6	1232.8	2316.6	1280.3	1045.5	3	6	5	4	5
Q3TE95	Uncharacterized protein OS=Mus musculus GN=Rcn2 PE=2 SV=1	0	55.455	27.6056	11	75	9	1	355	41	4.59		1.176	1.135	1.146	1.077	1.003	439.2	1566.2	624.4	2262.8	1755.3	2513.5	583.5	1375.1	906.2	2283.9	1832.5	3090.1	1404.5	1451.9	1362	1800.6	1313.9	561.4	2572.6	2218.3	763.1	2598	1832.8	3563.3	2606.6	1729.4	1941.5	5	7	6	9	9
E9QAU4	Enhancer trap locus 4 OS=Mus musculus GN=Etl4 PE=1 SV=1	0	55.375	8.01202	11	36	10	1	1997	218.3	8.28		1.239	1.101	1.116	1.1	0.944	169	745.1	212.1	823.2	91.2	767.3	198	871.7	343.6	758.3	54.9	1025.1	854.1	873.6	818.6	71.4	631.7	194	789.9	720.5	228.5	830.5	103.8	1307.1	805.8	117.7	52.6	3	5	3	4	1
Q3TWG2	Uncharacterized protein OS=Mus musculus GN=Prkcsh PE=2 SV=1	0	55.298	22.6488	11	57	11	1	521	58.7	4.45		1.049	1.025	0.998	1.027	0.963	1638.9	2165.1	1175.3	1487.1	1583.7	2922.6	1883.8	2089.7	1376	1177.4	1470.4	3557.1	2186.7	2231.1	2218.9	1579.9	2240.2	982.8	1346.2	1195.7	1223.7	1357.8	1348.4	3874.4	1187.6	1568.9	1609.3	3	7	5	3	5
Q3TI63	Uncharacterized protein OS=Mus musculus GN=Snx1 PE=2 SV=1	0	55.175	18.5824	10	41	9	1	522	59	5.22		0.69	0.799	0.824	0.773	0.956	554.5	883.3	662.8	319	1638.9	722.3	553.8	809.2	336.1	222.7	1690.5	516.3	752.6	817	809.8	1156.9	943.5	689.7	218.8	293.1	501.9	152.9	1477.6	421.4	230.5	1451.2	1671.4	3	6	4	4	6
Q9D1K2	V-type proton ATPase subunit F OS=Mus musculus GN=Atp6v1f PE=1 SV=2	0	55.109	77.3109	7	85	7	1	119	13.4	5.82		1.151	0.973	1.003	1.032	0.977	1997.1	1363.6	1449.6	1673.2	1476.8	2895.4	1830	1309.1	1470.8	1734	1334.2	2969.3	1318.2	1261.1	1350	1730.5	1373.5	1504.1	1620.6	1574.6	2030.9	1900.4	1284.5	4066.1	1730.6	1434.6	1430.3	7	7	5	5	5
O88952	Protein lin-7 homolog C OS=Mus musculus GN=Lin7c PE=1 SV=2	0	55.019	45.1777	8	56	3	1	197	21.8	8.43		0.964	0.848	0.01	0.767	0.988		451.8	154.5			198.5		285.3	179.3			173.7	304.9	249.7	271.2		363.1	189.6			241.5			145.5					2	1
Q3UNH3	Uncharacterized protein (Fragment) OS=Mus musculus GN=Txnl1 PE=2 SV=1	0	54.987	32.2259	7	34	7	1	301	33.5	4.94		0.733	0.818	0.85	0.812	0.953	880.7	1553.6	814.8	1545.1	472.5	1146.2	789.2	963.9	683.4	1297.8	443.9	915.8	1164.6	1129	1224	357.3	1514.5	802.2	1410.2	1409.7	733.8	1188	357.3	653.6	1291.1	409.2	428.9	3	5	5	6	4
Q3THS6	S-adenosylmethionine synthase isoform type-2 OS=Mus musculus GN=Mat2a PE=1 SV=2	0	54.799	31.8987	12	68	12	1	395	43.7	6.48		0.951	1.006	1.081	1.013	1.002	3198.6	993.9	3131.9	1393.2	2204.7	2188.3	2675.1	793.9	3396.5	2446.2	2049.9	1832.7	958.4	875.5	946	2318.3	1020.8	2874.8	1887.4	1722.8	3252.4	2136.1	1884.6	1432.9	2180.3	2141.2	2213.7	7	5	9	4	9
Q60575	Kinesin-like protein KIF1B OS=Mus musculus GN=Kif1b PE=1 SV=2	0	54.655	6.99339	12	41	1	1	1816	204	5.62		0.977	0.925	0.01	0.906	0.908	102.1	118				185.5	92.4	122.2				151	98.7	76.2	120.2		98.5							197.5				1	1
P63321	Ras-related protein Ral-A OS=Mus musculus GN=Rala PE=1 SV=1	0	54.646	53.8835	10	21	6	1	206	23.5	7.11		0.93	0.965	1.049	0.78	1.195	862.2	34.2	1275.9	309.2	341.5	969.9	964.2	22.8	851.8	529.7	407.2	874.9	10.3	18.2	21.7	344.4	32.3	1612.1	370.9	454.2	1184.5	377	429.7	631.6	479.5	396.6	382.8	4	1	6	1	3
O88533	Aromatic-L-amino-acid decarboxylase OS=Mus musculus GN=Ddc PE=1 SV=1	0	54.533	20.4167	8	42	8	1	480	53.8	6.6		0.945	1.123	1.021	0.987	1.014	427.4	301	329.7	1072.1	179.4	877	679.2	289.6	446.1	1161.2	178.6	802.8	322.6	234.2	391.9	119.3	330.4	299.5	988.6	993.5	304.3	744.8	212.4	730.4	805.8	168.9	208.2	5	5	4	5	3
Q61081	Hsp90 co-chaperone Cdc37 OS=Mus musculus GN=Cdc37 PE=1 SV=1	0	54.105	29.5515	10	49	10	1	379	44.6	5.34		0.783	0.864	0.889	0.796	0.973	1072.4	1246.6	2595.6	2935.7	2534.9	2596.4	1052.6	976.6	2073	2482.8	2375.2	2259.9	945.8	951.8	981.1	1853.9	1217.7	2713.4	2332.4	2538.9	2242.3	2145.4	2226.3	1515.7	2200.6	2437.2	2401.1	5	6	7	5	6
Q8R464	Cell adhesion molecule 4 OS=Mus musculus GN=Cadm4 PE=1 SV=1	0	53.981	29.6392	8	36	8	1	388	42.7	6.3		0.862	0.891	0.894	0.838	0.971	895.8	437	301.8	623	699.4	783.4	1005	322.6	304.6	427.3	775.5	616.3	314.1	310.9	365	577.9	421.4	262.4	486	622.1	306.5	381.4	791.2	589.8	453.5	675	726.1	5	4	4	4	4
P52825	Carnitine O-palmitoyltransferase 2, mitochondrial OS=Mus musculus GN=Cpt2 PE=1 SV=2	0	53.855	15.9574	8	28	8	1	658	73.9	8.37		1.439	1.338	1.278	1.127	1.097	120.6	1028.9	76.6	425.9	809	59.5	107.6	757.3	436.1	442	809.5	91.9	837.9	922	826	744.6	1042.7	87.6	609.3	436.3	245.5	570.3	791.3	122.8	665.2	743.2	702.3	3	4	1	3	3
A0A0A6YX71	Serine/threonine-protein kinase DCLK2 OS=Mus musculus GN=Dclk2 PE=1 SV=1	0	53.827	14.6273	10	29	9	1	711	78	8.79		0.925	0.957	0.874	0.844	0.945	369.1	389.6	786.1	441.8	909	155.1	346.4	270	726.9	472.9	964.7	175.1	296.6	314.3	249.9	744.8	319.1	695.4	465.6	456.4	685.4	443.7	935	157.6	429.9	717.2	878.7	3	3	4	4	4
Q9D154	Leukocyte elastase inhibitor A OS=Mus musculus GN=Serpinb1a PE=1 SV=1	0	53.739	33.2454	11	37	11	1	379	42.5	6.21		0.748	0.773	0.825	0.858	0.976	935	1602.6	421.7	791.5	1110.6	827.7	832	1297.1	215.7	598.2	1039.1	646.1	1409.9	1468	1617.8	910.8	1423.6	436.8	727.1	748.1	268	593.7	957.3	651.5	571	1072.7	1101.9	4	8	4	4	5
Q91ZP9	N-terminal EF-hand calcium-binding protein 2 OS=Mus musculus GN=Necab2 PE=1 SV=1	0	53.735	46.7866	13	32	13	1	389	43.4	5.3		0.932	0.919	0.877	0.859	1.037	618.6	373	1212.9	682.5	1520.9	759.7	666	356.7	984.2	461.1	1680.5	744.7	321.9	301	400	1294.4	453.4	1151.2	551.1	559.8	930.6	389.3	1672.6	945.2	396.6	1480	1594.7	3	3	6	6	6
Q6ZQ18	Protein EFR3 homolog B OS=Mus musculus GN=Efr3b PE=1 SV=2	0	53.707	14.1983	9	22	9	1	817	92.3	6.54		1.06	1.131	1.082	0.925	0.988	253.4	478.2	662.1	459.2	292.9	359.2	322.3	437.8	779.9	473.7	367.7	423.6	402.8	413.3	418.8	202.9	444.9	558.8	511.1	453.7	618.5	499.4	367.7	365.3	523.7	285.8	348.9	1	3	4	2	3
Q8VED9	Galectin-related protein OS=Mus musculus GN=Lgalsl PE=1 SV=1	0	53.66	41.2791	7	37	7	1	172	18.9	5.35		0.965	1.096	1.031	1.201	1.021	602.3	988	840.5	647.7	890.5	1587.8	681.1	1259.7	1021.3	703.6	823.3	1585.2	1455.5	1299.1	1267.3	885.6	989	881.2	674.6	729.9	1136.8	583.1	705.9	1160.4	613.6	866.4	892.8	2	4	5	4	4
P34914	Bifunctional epoxide hydrolase 2 OS=Mus musculus GN=Ephx2 PE=1 SV=2	0	53.62	29.0614	10	29	10	1	554	62.5	6.19		0.937	0.778	0.932	0.882	0.953	193.8	1012.1	829.5	360.9	69.4	39.9	238.9	853.8	926.9	364	34.7	11.6	876.5	955.6	838.5	68.9	1070.4	890.3	338.2	367	989.7	328.1	67.9	26.7	279.2	71.5	87.1	3	7	7	3	3
Q8K274	Ketosamine-3-kinase OS=Mus musculus GN=Fn3krp PE=1 SV=2	0	53.56	31.7152	9	29	9	1	309	34.4	7.87		0.996	0.876	0.922	0.882	0.932	652.4	403.3	974.5	895.5	828.7	912.8	518.7	373.9	630.2	820.2	789.4	1038.1	357.9	420.7	355.2	870.4	481.6	679.8	739.6	875.9	744.7	719.6	833.4	1534.4	781.8	883	779.8	4	4	4	6	5
Q8K0G5	EARP-interacting protein OS=Mus musculus GN=Eipr1 PE=1 SV=2	0	53.526	27.4611	8	37	8	1	386	43.1	5.14		1.072	1.019	1.016	1.009	0.972	173.1	596.1	389.4	1059.1	1195.4	607.6	263.6	602.5	341.1	914.7	1175.8	597.5	737.3	572.2	643	950.7	620	409	798.1	856.3	463.9	790.5	1152.1	733.8	816.4	1196.2	1262.7	1	4	3	6	6
A0A1L1STE4	Interleukin enhancer-binding factor 3 OS=Mus musculus GN=Ilf3 PE=1 SV=1	0	53.522	16.1894	13	31	11	1	908	97.4	8.92		0.768	0.917	0.921	0.945	0.954	964.9	711.8	574	833.6	767.1	915.9	1084.7	684.3	398.8	742.4	683.3	954	727.1	763.9	595.7	914.6	683.6	520.1	721.6	691	335.7	684.3	699.6	527.1	749.5	710.6	737.6	5	6	3	3	5
Q3U741	DEAD (Asp-Glu-Ala-Asp) box polypeptide 17, isoform CRA_a OS=Mus musculus GN=Ddx17 PE=1 SV=1	0	53.499	21.1656	13	38	6	1	652	72.5	8.68		0.812	0.918	0.731	0.833	0.986		448.9	53.9	123.3		452.1		421.9	52.8	93.5		463.2	415.7	379.2	449.8		493.9	55.4	107.7	85.5	26.3	104.1		509.2	80.1				4	1	2
B2RTM0	Histone H4 OS=Mus musculus GN=Hist2h4 PE=1 SV=1	0	53.499	58.2524	8	42	8	1	103	11.4	11.36		1.255	1.36	1.112	1.176	1.032	1798.2	873.9	973	997.7	1528.5	1381	1644.3	1351.2	2033.3	1435.8	1196	1953.9	773.9	691	911.9	2190.9	670.7	1001.5	1157.9	1495	1345.8	1343.6	2529.2	1140.5	1565.2	1769.2	1166.3	3	3	4	4	7
P24270	Catalase OS=Mus musculus GN=Cat PE=1 SV=4	0	53.411	25.2372	10	22	10	1	527	59.8	7.88		1.004	1.003	1.002	1.01	0.997	172.1	1068.8	449.9	516.8	534.3	649.7	213.5	911.5	501.7	516.5	525	563.3	886.8	971.6	976.6	557.7	1101.8	409.8	509.5	506.8	506.6	542.3	392.3	724.8	562.2	489.2	474.2	2	6	3	5	3
Q9CRC9	Glucosamine-6-phosphate isomerase 2 OS=Mus musculus GN=Gnpda2 PE=1 SV=1	0	53.343	45.2899	11	42	9	1	276	31.1	6.9		1.093	1.02	1.096	1.056	1	544.8	1149.3	1323.5	1386.8	1285.4	381.1	458	1222.3	1270.7	1426	1398.7	460.1	1199.8	1262	1275.5	1356.5	1262	1139.5	1465.7	1484.9	1395	1524	1135.6	604.8	1423.4	1415.8	1555.1	2	7	5	8	4
Q8BNY6	Neuronal calcium sensor 1 OS=Mus musculus GN=Ncs1 PE=1 SV=3	0	53.341	61.0526	10	38	10	1	190	21.9	4.83		0.944	0.926	0.949	0.801	1.033	1622.7	1158.6	1572	481.9	740.8	564.7	1415.6	1102.1	1097.8	474	665.7	666.6	959.2	931.9	1136.7	448.7	1176	1710.4	547.8	512.6	1512.8	568	643	489	512.6	670.1	691.3	6	5	8	3	6
[truncated: 3,335 more rows]
[truncated: 25 more columns]

## Sheet: Phosphoproteins
Accession	Description	Exp. q-value	Sum PEP Score	Coverage	# Peptides	# PSMs	# Unique Peptides	# Protein Groups	# AAs	MW [kDa]	calc. pI	Modifications	Abundance Ratio: (TBI-SA) / (Control)	Abundance Ratio: (Cross Ref) / (Control)	Abundance Ratio: (Sham-SA) / (Control)	Abundance Ratio: (Sham-CH) / (Control)	Abundance Ratio: (TBI-CH) / (Control)	Abundances (Grouped): Control	Abundances (Grouped): TBI-SA	Abundances (Grouped): Cross Ref	Abundances (Grouped): Sham-SA	Abundances (Grouped): Sham-CH	Abundances (Grouped): TBI-CH	Abundances (Normalized): F6: 126, Control, Control	Abundances (Normalized): F5: 126, Control, Control	Abundances (Normalized): F4: 126, Control, Control	Abundances (Normalized): F3: 126, Control, Control	Abundances (Normalized): F2: 126, Control, Control	Abundances (Normalized): F1: 126, Control, Control	Abundances (Normalized): F6: 127C, Sample, TBI-SA	Abundances (Normalized): F5: 127C, Sample, TBI-SA	Abundances (Normalized): F4: 128N, Sample, TBI-SA	Abundances (Normalized): F3: 127N, Sample, TBI-SA	Abundances (Normalized): F6: 131, Sample, Cross Ref	Abundances (Normalized): F5: 131, Sample, Cross Ref	Abundances (Normalized): F4: 131, Sample, Cross Ref	Abundances (Normalized): F3: 131, Sample, Cross Ref	Abundances (Normalized): F2: 131, Sample, Cross Ref	Abundances (Normalized): F1: 131, Sample, Cross Ref	Abundances (Normalized): F5: 128C, Sample, Sham-SA	Abundances (Normalized): F5: 130C, Sample, Sham-SA	Abundances (Normalized): F4: 129N, Sample, Sham-SA	Abundances (Normalized): F1: 130C, Sample, Sham-SA	Abundances (Normalized): F5: 129C, Sample, Sham-CH	Abundances (Normalized): F2: 127N, Sample, Sham-CH	Abundances (Normalized): F2: 128N, Sample, Sham-CH	Abundances (Normalized): F2: 129N, Sample, Sham-CH	Abundances (Normalized): F4: 128C, Sample, TBI-CH	Abundances (Normalized): F4: 130C, Sample, TBI-CH
[truncated: 1,393 more rows]
[truncated: 6 more columns]
