# Supplementary material for: Subacute and chronic proteomic and phosphoproteomic analyses of a mouse model of traumatic brain injury at two timepoints and comparison with chronic traumatic encephalopathy in human samples
Source: Mol Brain. 2022 Jul 18;15:62. doi: 10.1186/s13041-022-00945-4 (PMC9290256; doi:10.1186/s13041-022-00945-4)
Supplement: Supplementary file 2 — Additional file 2. Proteins and phosphoproteins in the overlapping pathways. [file 13041_2022_945_MOESM2_ESM.xlsx]

## Sheet: Proteins
Common pathways	# of proteins in SA	Proteins (SA)	# of proteins in CH	Proteins (CH)
Ephrin Receptor Signaling	26	EFNB1,EFNB2,EPHA7,GNA11,GNAZ,GNG12,GNG4,GNG5,GRIN1,GRIN2B,ITGA3,ITGAV,MAP2K2,MAP4K4,MRAS,NCK1,RALA,RALB,RAP1B,RAP2A,RAP2B,RASA1,RRAS,SDC2,SH2D3C,SORBS1	16	ARPC3,EFNB1,GNAL,GNAZ,GNG13,GNG5,MAP2K2,MRAS,PAK3,PXN,RAC3,RAP2A,RAP2B,RRAS,SDC2,SOS1
Integrin Signaling	30	ACTB,ACTN4,ARF3,ARF4,ARF5,CAPN2,CAPNS1,FNBP1,ILKAP,ITGA3,ITGA7,ITGAV,ITGB8,LIMS1,MAP2K2,MRAS,NCK1,PARVA,PFN3,PIK3R1,RALA,RALB,RAP1B,RAP2A,RAP2B,RHOG,RRAS,TSPAN2,TSPAN7,VASP	25	ACTB,ACTN2,ACTN4,ARF4,ARF5,ARF6,ARPC3,CAPN5,CAPNS1,MAP2K2,MPRIP,MRAS,PAK3,PARVA,PIK3CB,PIK3R1,PIK3R2,PTEN,PXN,RAC3,RAP2A,RAP2B,RRAS,SOS1,ZYX
Leukocyte Extravasation Signaling		#N/A		#N/A
HGF Signaling	16	ELK1,GAB1,ITGA3,ITGAV,MAP2K2,MAP2K7,MAP3K4,MAPK10,MRAS,PIK3R1,RALA,RALB,RAP1B,RAP2A,RAP2B,RRAS	12	MAP2K2,MAP2K7,MAP3K5,MRAS,PIK3CB,PIK3R1,PIK3R2,PXN,RAP2A,RAP2B,RRAS,SOS1
Actin Cytoskeleton Signaling	23	ABI2,ACTB,ACTN4,APC,ARHGEF1,CSK,CYFIP2,GNG12,ITGA3,ITGAV,MAP2K2,MATK,MRAS,MYH1,PFN3,PIK3R1,RALA,RALB,RAP1B,RAP2A,RAP2B,RRAS,TIAM2	25	ABI2,ACTB,ACTN2,ACTN4,APC,ARPC3,FGF12,IQGAP2,KNG1,MAP2K2,MPRIP,MRAS,MYH1,NCKAP1L,PAK3,PIK3CB,PIK3R1,PIK3R2,PXN,RAC3,RAP2A,RAP2B,RRAS,SOS1,TIAM2
EIF2 Signaling		ACTB,AGO4,EIF2S1,EIF3F,EIF3M,FAU,MAP2K2,MRAS,PDPK1,PIK3R1,Ppp1cc,RALA,RALB,RAP1B,RAP2A,RAP2B,RPL13,RPL21,RPL23,RPL24,RPL26,RPL27A,RPL30,RPL35A,RPL37A,RPL39,RPL7A,RPL8,RPL9,RPLP0,RPS15,RPS15A,RPS2,RPS23,RPS24,RPS25,RPS3,RPS7,RPS9,RRAS		ACTB,EIF2B1,EIF3F,EIF3K,IGF1R,MAP2K2,MRAS,PIK3CB,PIK3R1,PIK3R2,RAP2A,RAP2B,RPL35,RPL35A,RPL38,RPL39,RPS2,RPS20,RPS25,RRAS,SOS1
Sperm Motility		#N/A		#N/A
Paxillin Signaling	18	ACTB,ACTN4,CSK,ITGA3,ITGA7,ITGAV,ITGB8,MAPK10,MRAS,NCK1,PARVA,PIK3R1,RALA,RALB,RAP1B,RAP2A,RAP2B,RRAS	15	ACTB,ACTN2,ACTN4,ARF6,MRAS,PAK3,PARVA,PIK3CB,PIK3R1,PIK3R2,PXN,RAP2A,RAP2B,RRAS,SOS1
ERK/MAPK Signaling		#N/A	20	BAD,MAP2K2,MRAS,PAK3,PIK3CB,PIK3R1,PIK3R2,PPP1R14A,PPP2R1A,PPP2R2C,PRKACB,PRKAR1A,PXN,RAC3,RAP2A,RAP2B,RPS6KA1,RRAS,SOS1,STAT1
G Beta Gamma Signaling	16	CACNA1I,DNM2,GNA11,GNAZ,GNG12,GNG4,GNG5,MRAS,PDPK1,PRKACB,RALA,RALB,RAP1B,RAP2A,RAP2B,RRAS	13	ADCY1,CACNA1I,GNAL,GNAZ,GNG13,GNG5,MRAS,PRKACB,PRKAR1A,RAP2A,RAP2B,RRAS,SOS1
Agrin Interactions at Neuromuscular Junction	12	ACTB,AGRN,DVL1,LAMC1,MAPK10,MRAS,RALA,RALB,RAP1B,RAP2A,RAP2B,RRAS	11	ACTB,AGRN,ERBB4,LAMC1,MRAS,PAK3,PXN,RAC3,RAP2A,RAP2B,RRAS
Fatty Acid β-oxidation I	7	ACSL4,ACSL6,ECI2,HADHB,HSD17B4,HSD17B8,IVD	5	ACAA1,ACSL5,ACSL6,HADHA,SLC27A4
Actin Nucleation by ARP-WASP Complex	7	FNBP1,ITGA3,ITGAV,MRAS,NCK1,RALA,RALB,RAP1B,RAP2A,RAP2B,RHOG,RRAS,VASP		#N/A
Opioid Signaling Pathway	31	AP1B1,CACNA1I,Calm1,CDKN1B,ELK1,GNG5,GRIN1,GRIN2B,GRK3,MAP2K2,MAP2K7,MRAS,OPRM1,PDE1C,PENK,PPP3CC,PRKACB,RALA,RALB,RAP1B,RAP2A,RAP2B,RGS12,RGS6,RGS7,RGS9,RPS6KB1,RRAS,RYR2,SRF,YES1	21	ADCY1,BAD,CACNA1I,GNAL,GNG5,MAP2K2,MAP2K7,MRAS,PPP3CC,PRKACB,PRKAR1A,RAC3,RAP2A,RAP2B,RGS10,RGS7,RPS6KA1,RPS6KA3,RPS6KB1,RRAS,SOS1
Cardiac β-adrenergic Signaling	15	AKAP6,APEX1,GNG12,GNG4,GNG5,GRK3,MRAS,PDE1C,PDE2A,PDE8A,PDE8B,Ppp1cc,PPP2R5B,PRKACB,RYR2	15	ADCY1,GDPD1,GNG13,GNG5,MRAS,PDE10A,PDE6D,PDE8A,PKIB,PPP1R14A,PPP2R1A,PPP2R2C,PRKACB,PRKAR1A,SMPDL3B
PAK Signaling	13	ITGA3,ITGAV,MAP2K2,MAPK10,MRAS,NCK1,PIK3R1,RALA,RALB,RAP1B,RAP2A,RAP2B,RRAS	11	MAP2K2,MRAS,PAK3,PIK3CB,PIK3R1,PIK3R2,PXN,RAP2A,RAP2B,RRAS,SOS1
IL-15 Production		#N/A		#N/A
NGF Signaling	19	ELK1,GAB1,MAP2K2,MAP3K4,MAPK10,MRAS,PDPK1,PIK3R1,RALA,RALB,RAP1B,RAP2A,RAP2B,RELA,RHOG,RPS6KB1,RRAS,SMPD1,SMPD2	15	IKBKG,MAP2K2,MAP3K5,MRAS,NGFR,PIK3CB,PIK3R1,PIK3R2,RAP2A,RAP2B,RPS6KA1,RPS6KA3,RPS6KB1,RRAS,SOS1
Regulation of Actin-based Motility by Rho		#N/A		#N/A
RHOGDI Signaling		#N/A		#N/A
TEC Kinase Signaling		#N/A		#N/A
NF-κB Activation by Viruses	11	ITGA3,ITGAV,MRAS,PIK3R1,RALA,RALB,RAP1B,RAP2A,RAP2B,RELA,RRAS	8	IKBKG,MRAS,PIK3CB,PIK3R1,PIK3R2,RAP2A,RAP2B,RRAS
IGF-1 Signaling	19	ELK1,IRS2,MAP2K2,MRAS,PDPK1,PIK3R1,PRKACB,RALA,RALB,RAP1B,RAP2A,RAP2B,RASA1,RPS6KB1,RRAS,SFN,SRF,YWHAB,YWHAH	18	BAD,IGF1R,IGFBP4,IRS2,MAP2K2,MRAS,PIK3CB,PIK3R1,PIK3R2,PRKACB,PRKAR1A,PXN,RAP2A,RAP2B,RPS6KB1,RRAS,SFN,SOS1
SAPK/JNK Signaling	19	ELK1,GAB1,GNG5,HNRNPK,MAP2K7,MAP3K4,MAP4K2,MAP4K3,MAP4K4,MAPK10,MINK1,MRAS,PIK3R1,RALA,RALB,RAP1B,RAP2A,RAP2B,RRAS	15	GNG5,HNRNPK,MAP2K7,MAP3K5,MAP4K3,MINK1,MRAS,PIK3CB,PIK3R1,PIK3R2,RAC3,RAP2A,RAP2B,RRAS,SOS1
NRF2-mediated Oxidative Stress Response	31	ACTB,DNAJA3,DNAJA4,DNAJB11,DNAJB12,DNAJB14,DNAJB4,DNAJB5,DNAJB6,DNAJC16,DNAJC3,DNAJC5,FTL,GSTM3,GSTT2/GSTT2B,GSTZ1,HACD3,MAP2K2,MAP2K7,MRAS,NQO2,PIK3R1,PPIB,RALA,RALB,RAP1B,RAP2A,RAP2B,RRAS,TXNRD1,UBE2K	16	ACTB,DNAJB12,GSTM2,GSTM5,GSTT2/GSTT2B,MAP2K2,MAP2K7,MAP3K5,MRAS,NQO1,PIK3CB,PIK3R1,PIK3R2,RAP2A,RAP2B,RRAS
PI3K/AKT Signaling	26	BCL2L1,CDC37,CDKN1B,GAB1,GYS1,INPP5J,INPP5K,ITGA3,ITGAV,LIMS1,MAP2K2,MRAS,PDPK1,PIK3R1,PPP2R5B,RALA,RALB,RAP1B,RAP2A,RAP2B,RELA,RPS6KB1,RRAS,SFN,YWHAB,YWHAH	20	BAD,BCL2L1,IKBKG,INPP5J,MAP2K2,MAP3K5,MRAS,PIK3CB,PIK3R1,PIK3R2,PPP2R1A,PPP2R2C,PTEN,RAP2A,RAP2B,RPS6KB1,RRAS,SFN,SOS1,THEM4
T Cell Receptor Signaling	17	Calm1 (includes others),CBL,CSK,ELK1,MAP2K2,MRAS,PIK3R1,PPP3CC,RALA,RALB,RAP1B,RAP2A,RAP2B,RASA1,RASGRP1,RELA,RRAS	11	IKBKG,MAP2K2,MRAS,PIK3CB,PIK3R1,PIK3R2,PPP3CC,RAP2A,RAP2B,RRAS,SOS1
Signaling by Rho Family GTPases	26	ACTB,ARHGEF1,ARHGEF18,CDH11,CDH12,CDH6,ELK1,FNBP1,GNA11,GNAZ,GNG12,GNG4,GNG5,ITGA3,ITGAV,MAP2K2,MAP2K7,MAPK10,MRAS,PI4KA,PIK3R1,PKN1,RELA,RHOG,SEPTIN10,SEPTIN2	20	ACTB,ARHGEF10,ARHGEF17,ARHGEF18,ARPC3,CDH6,GNAL,GNAZ,GNG13,GNG5,MAP2K2,MAP2K7,MRAS,PAK3,PIK3CB,PIK3R1,PIK3R2,PKN1,RAC3,SEPTIN10
RAC Signaling	19	ABI2,CYFIP2,ELK1,ITGA3,ITGAV,MAP2K2,MAP2K7,MCF2L,MRAS,PI4KA,PIK3R1,RALA,RALB,RAP1B,RAP2A,RAP2B,RELA,RPS6KB1,RRAS	15	ABI2,ARPC3,IQGAP2,MAP2K2,MAP2K7,MCF2L,MRAS,PAK3,PIK3CB,PIK3R1,PIK3R2,RAP2A,RAP2B,RPS6KB1,RRAS
PTEN Signaling	20	BCL2L1,CBL,CDKN1B,INPP5J,INPP5K,ITGA3,ITGAV,MAP2K2,MRAS,PDPK1,PIK3R1,RALA,RALB,RAP1B,RAP2A,RAP2B,RELA,RPS6KB1,RRAS,YWHAH	20	BAD,BCL2L1,FGFR2,IGF1R,IKBKG,INPP5J,MAGI2,MAP2K2,MRAS,NGFR,PIK3CB,PIK3R1,PIK3R2,PTEN,RAC3,RAP2A,RAP2B,RPS6KB1,RRAS,SOS1
Regulation of eIF4 and p70S6K Signaling	28	AGO4,EIF2S1,EIF3F,EIF3M,FAU,ITGA3,ITGAV,MAP2K2,MRAS,PDPK1,PIK3R1,PPP2R5B,RALA,RALB,RAP1B,RAP2A,RAP2B,RPS15,RPS15A,RPS2,RPS23,RPS24,RPS25,RPS3,RPS6KB1,RPS7,RPS9,RRAS	18	EIF2B1,EIF3F,EIF3K,MAP2K2,MRAS,PIK3CB,PIK3R1,PIK3R2,PPP2R1A,PPP2R2C,RAP2A,RAP2B,RPS2,RPS20,RPS25,RPS6KB1,RRAS,SOS1
Insulin Receptor Signaling	22	CBL,GAB1,GYS1,INPP5J,INPP5K,IRS2,MAP2K2,MRAS,NCK1,PDPK1,PIK3R1,Ppp1cc,PRKACB,PTPRF,RALA,RALB,RAP1B,RAP2A,RAP2B,RPS6KB1,RRAS,VAMP2	21	ASIC1,BAD,EIF2B1,INPP5J,IRS2,MAP2K2,MRAS,PIK3CB,PIK3R1,PIK3R2,PPP1R14A,PRKACB,PRKAR1A,PTEN,PTPRF,RAP2A,RAP2B,RPS6KB1,RRAS,SOS1,STX4
Fc Epsilon RI Signaling	15	GAB1,INPP5J,INPP5K,MAP2K2,MAP2K7,MAPK10,MRAS,PDPK1,PIK3R1,RALA,RALB,RAP1B,RAP2A,RAP2B,RRAS	12	INPP5J,MAP2K2,MAP2K7,MRAS,PIK3CB,PIK3R1,PIK3R2,RAC3,RAP2A,RAP2B,RRAS,SOS1
Neuregulin Signaling	18	CDKN1B,ELK1,ITGA3,ITGAV,MAP2K2,MATK,MRAS,PDPK1,PICK1,PIK3R1,RALA,RALB,RAP1B,RAP2A,RAP2B,RPS6KB1,RRAS,TMEFF2	13	BAD,CDK5,ERBB4,MAP2K2,MRAS,PIK3R1,PIK3R2,PTEN,RAP2A,RAP2B,RPS6KB1,RRAS,SOS1
Acute Myeloid Leukemia Signaling	14	JUP,MAP2K2,MAP2K7,MRAS,PIK3R1,RALA,RALB,RAP1B,RAP2A,RAP2B,RELA,RPS6KB1,RRAS,TCF4	14	BAD,IDH1,IDH2,MAP2K2,MAP2K7,MRAS,PIK3CB,PIK3R1,PIK3R2,RAP2A,RAP2B,RPS6KB1,RRAS,SOS1
Ferroptosis Signaling Pathway	17	ACSL4,ARF3,ARF4,ARF5,CTSB,FTL,G3BP1,MAP2K2,MRAS,RALA,RALB,RAP1B,RAP2A,RAP2B,RRAS,TXNRD1,YAP1	11	ARF4,ARF5,ARF6,BECN1,BID,MAP2K2,MRAS,RAP2A,RAP2B,RRAS,TF
Type II Diabetes Mellitus Signaling		#N/A	12	ACSL5,ACSL6,CACNA1I,IKBKG,IRS2,MAP2K7,MAP3K5,NGFR,PIK3CB,PIK3R1,PIK3R2,SLC27A4
Amyotrophic Lateral Sclerosis Signaling		#N/A	9	BCL2L1,BID,CAPN5,CAPNS1,CCS,PIK3CB,PIK3R1,PIK3R2,RAB5B
Induction of Apoptosis by HIV1		#N/A	8	BCL2L1,BID,DIABLO,IKBKG,MAP2K7,MAP3K5,NGFR,SLC25A5
Phosphatidylglycerol Biosynthesis II (Non-plastidic)	5	AGPAT1,LCLAT1,LPCAT1,LPCAT4,PTPMT1		#N/A
tRNA Splicing	6	APEX1,PDE1C,PDE2A,PDE8A,PDE8B,TSEN34	6	GDPD1,PDE10A,PDE6D,PDE8A,SMPDL3B,TSEN34
Regulation of Cellular Mechanics by Calpain Protease	13	ACTN4,CAPN2,CAPNS1,CDKN1B,ITGA3,ITGAV,MRAS,RALA,RALB,RAP1B,RAP2A,RAP2B,RRAS	9	ACTN2,ACTN4,CAPN5,CAPNS1,MRAS,PXN,RAP2A,RAP2B,RRAS
γ-linolenate Biosynthesis II (Animals)		#N/A	3	ACSL5,ACSL6,SLC27A4
CDC42 Signaling		#N/A		#N/A
VEGF Signaling	16	ACTB,ACTN4,BCL2L1,EIF2S1,ELAVL1,MAP2K2,MRAS,PIK3R1,PTPN6,RALA,RALB,RAP1B,RAP2A,RAP2B,RRAS,SFN	19	ACTB,ACTN2,ACTN4,BAD,BCL2L1,EIF2B1,ELAVL1,MAP2K2,MRAS,PIK3CB,PIK3R1,PIK3R2,PTPN6,PXN,RAP2A,RAP2B,RRAS,SFN,SOS1
Semaphorin Neuronal Repulsive Signaling Pathway		#N/A	12	CDK5,MAP2K2,MAP2K7,MPRIP,NRP1,PAK3,PIK3CB,PIK3R1,PIK3R2,PRKACB,PRKAR1A,RRAS
CD27 Signaling in Lymphocytes		#N/A	6	BCL2L1,BID,IKBKG,MAP2K2,MAP2K7,MAP3K5
Relaxin Signaling	17	APEX1,ELK1,GNA11,GNAZ,GNG12,GNG4,GNG5,GUCY1A1,MRAS,PDE1C,PDE2A,PDE8A,PDE8B,PIK3R1,PRKACB,RAP1B,RELA	16	ADCY1,GDPD1,GNAL,GNAZ,GNG13,GNG5,MRAS,PDE10A,PDE6D,PDE8A,PIK3CB,PIK3R1,PIK3R2,PRKACB,PRKAR1A,SMPDL3B

## Sheet: Phosphoproteins
Common pathways	# of phosphoproteins in SA	Phosphoproteins (SA)	# of phosphoproteins in CH	Phosphoproteins (CH)
G-Protein Coupled Receptor Signaling		#N/A	21	ADCY9,ADGRL3,ARRB1,CRK,CTNNB1,GNAI1,GNAI2,GNB1,GNG3,GPR162,GSK3B,HCN2,MAP2K1,MAP2K4,PAK1,PDE2A,PLCB1,PPP3CA,PRKAR2B,PRKCE,RGS12
Signaling by Rho Family GTPases	14	ARFIP2,BAIAP2,CDH10,FNBP1,GFAP,GNB1,GNG3,MAP2K1,MAP2K4,PI4KA,PTK2,PTK2B,SEPTIN4,SLC9A1	11	ACTB,CDH10,GNAI1,GNAI2,GNB1,GNG3,MAP2K1,MAP2K4,PAK1,PIP4K2B,SLC9A1
Synaptogenesis Signaling Pathway	21	BRAF,CAMK2B,CAMK2G,CDH10,CDK5,CNTNAP1,CPLX2,CTNNB1,ITSN1,NAPB,NECTIN1,NSF,PRKACA,PRKAG2,PRKAR2B,PRKCD,SNCB,SYN2,SYN3,SYT1,VAMP2	21	ADCY9,CADM1,CDH10,CNTNAP1,CPLX2,CRK,CTNNB1,GSK3B,LRP1,NAPB,NSF,PAK1,PRKAR2B,PRKCD,PRKCE,RAB3A,SNAP25,SNCA,SYN1,SYN2,SYT1
Cardiac Hypertrophy Signaling (Enhanced)		#N/A	16	ADCY9,CTNNB1,FGF12,GNAI1,GNAI2,GNB1,GNG3,GSK3B,MAP2K1,MAP2K4,PDE2A,PLCB1,PPP3CA,PRKAR2B,PRKCD,PRKCE
T Cell Receptor Signaling		#N/A	6	CTNNB1,GSK3B,MAP2K1,MAP2K4,PPP3CA,RPTOR
GNRH Signaling	12	CAMK2B,CAMK2G,GNB1,GNG3,MAP2K1,MAP2K4,PRKACA,PRKAG2,PRKAR2B,PRKCD,PTK2,PTK2B	12	ADCY9,GNAI1,GNAI2,GNB1,GNG3,MAP2K1,MAP2K4,PAK1,PLCB1,PRKAR2B,PRKCD,PRKCE
Colorectal Cancer Metastasis Signaling		#N/A	12	ADCY9,ARRB1,CTNNB1,GNAI1,GNAI2,GNB1,GNG3,GSK3B,LRP1,MAP2K1,MAP2K4,PRKAR2B
CDK5 Signaling	7	CDK5,MAP2K1,PPP1CA,PPP1R7,PRKACA,PRKAG2,PRKAR2B	5	ADCY9,MAP2K1,PPP1R1B,PPP2R5D,PRKAR2B
Chemokine Signaling	5	CAMK2B,CAMK2G,MAP2K1,PTK2,PTK2B	4	GNAI1,GNAI2,MAP2K1,PLCB1
Integrin Signaling		#N/A	7	ACTB,CRK,GSK3B,MAP2K1,MAP2K4,PAK1,PFN2
Ephrin B Signaling	6	CAP1,CTNNB1,GNB1,GNG3,ITSN1,PTK2	7	CTNNB1,GNAI1,GNAI2,GNB1,GNG3,HNRNPK,PAK1
Polyamine Regulation in Colon Cancer		#N/A	5	CTNNB1,GSK3B,MAP2K1,MAP2K4,RPTOR
Oxytocin Signaling Pathway	11	ATP2B1,ATP2B2,CAMKK2,GNB1,GNG3,MAP2K4,PPP3R1,PRKACA,PRKAG2,PRKAR2B,PRKCD	12	ARRB1,GNAI1,GNAI2,GNB1,GNG3,GSK3B,MAP2K4,PLCB1,PPP3CA,PRKAR2B,PRKCD,PRKCE
Opioid Signaling Pathway	17	BRAF,CAMK2B,CAMK2G,CTNNB1,GNB1,GNG3,MAP2K1,MAP2K4,PPP3R1,PRKACA,PRKAG2,PRKAR2B,PRKCD,RGS12,RGS14,RGS6,RGS7	18	ADCY9,ARRB1,CTNNB1,GNAI1,GNAI2,GNB1,GNG3,GSK3B,MAP2K1,MAP2K4,PLCB1,PPP3CA,PRKAR2B,PRKCD,PRKCE,RGS12,RGS6,TH
Endocannabinoid Developing Neuron Pathway	10	BRAF,CNR1,CTNNB1,GNB1,GNG3,MAP2K1,MAP2K4,PRKACA,PRKAG2,PRKAR2B	11	ADCY9,CTNNB1,GNAI1,GNAI2,GNB1,GNG3,GSK3B,MAP2K1,MAP2K4,PRKAR2B,RPTOR
cAMP-mediated signaling	13	AKAP5,BRAF,CAMK2B,CAMK2G,CNR1,MAP2K1,PPP3R1,PRKACA,PRKAR2B,RGS12,RGS14,RGS7,S1PR1		#N/A
fMLP Signaling in Neutrophils		#N/A	9	GNAI1,GNAI2,GNB1,GNG3,MAP2K1,PLCB1,PPP3CA,PRKCD,PRKCE
Nitric Oxide Signaling in the Cardiovascular System	8	ATP2A2,HSP90AB1,HSP90B1,MAP2K1,PRKACA,PRKAG2,PRKAR2B,PRKCD	6	HSP90B1,MAP2K1,PDE2A,PRKAR2B,PRKCD,PRKCE
Factors Promoting Cardiogenesis in Vertebrates		#N/A	7	CTNNB1,GSK3B,LRP1,MAP2K4,PLCB1,PRKCD,PRKCE
Synaptic Long Term Potentiation	10	CAMK2B,CAMK2G,MAP2K1,PPP1CA,PPP1R7,PPP3R1,PRKACA,PRKAG2,PRKAR2B,PRKCD	6	MAP2K1,PLCB1,PPP3CA,PRKAR2B,PRKCD,PRKCE
14-3-3-mediated Signaling		#N/A	10	GSK3B,MAP2K1,MAP2K4,PLCB1,PRKCD,PRKCE,SNCA,TUBA4A,TUBB,TUBB4A
RAC Signaling	7	ARFIP2,BAIAP2,MAP2K1,MAP2K4,PI4KA,PTK2,PTK2B		#N/A
Melatonin Signaling	9	BRAF,CAMK2B,CAMK2G,MAP2K1,MAP2K4,PRKACA,PRKAG2,PRKAR2B,PRKCD	8	GNAI1,GNAI2,MAP2K1,MAP2K4,PLCB1,PRKAR2B,PRKCD,PRKCE
Leukocyte Extravasation Signaling		#N/A	8	ACTB,CRK,CTNNB1,GNAI1,GNAI2,MAP2K4,PRKCD,PRKCE
Superpathway of Inositol Phosphate Compounds		#N/A	8	ATP1A2,NUDT3,PIP4K2B,PLCB1,PPP1R1B,PPP2R5D,PPP3CA,SYNJ1
Estrogen Receptor Signaling		#N/A	15	ADCY9,ATP5F1A,ATP5F1B,GNAI1,GNAI2,GNB1,GNG3,GSK3B,HSP90B1,MAP2K1,PAK1,PLCB1,PRKAR2B,PRKCD,PRKCE
TEC Kinase Signaling		#N/A	9	ACTB,GNAI1,GNAI2,GNB1,GNG3,MAP2K4,PAK1,PRKCD,PRKCE
Cardiac Hypertrophy Signaling		#N/A	11	ADCY9,GNAI1,GNAI2,GNB1,GNG3,GSK3B,MAP2K1,MAP2K4,PLCB1,PPP3CA,PRKAR2B
IL-8 Signaling		#N/A	8	GNAI1,GNAI2,GNB1,GNG3,MAP2K1,MAP2K4,PRKCD,PRKCE
G Beta Gamma Signaling	7	GNB1,GNG3,PDPK1,PRKACA,PRKAG2,PRKAR2B,PRKCD	8	GNAI1,GNAI2,GNB1,GNG3,PAK1,PRKAR2B,PRKCD,PRKCE
AMPK Signaling		#N/A	11	ACACA,ACTB,GNAI1,GNAI2,GNB1,GNG3,PPM1E,PPP2R5D,PRKAR2B,RAB3A,RPTOR
Systemic Lupus Erythematosus In T Cell Signaling Pathway		#N/A	7	GNAI1,GNAI2,MAP2K1,MAP2K4,PPP2R5D,PPP3CA,RPTOR
Apelin Adipocyte Signaling Pathway	6	GPX1,GSTP1,PRDX6,PRKACA,PRKAG2,PRKAR2B	6	ADCY9,GNAI1,GNAI2,GPX1,PRKAR2B,SOD1
Necroptosis Signaling Pathway	6	CAMK2B,CAMK2G,CYLD,DNM1L,GLUL,PPP3R1		#N/A
D-myo-inositol-5-phosphate Metabolism		#N/A	7	ATP1A2,NUDT3,PLCB1,PPP1R1B,PPP2R5D,PPP3CA,SYNJ1
Role of NFAT in Regulation of the Immune Response		#N/A	8	GNAI1,GNAI2,GNB1,GNG3,GSK3B,MAP2K1,PLCB1,PPP3CA
Reelin Signaling in Neurons	9	CAMK2B,CAMK2G,CDK5,CNR1,MAP2K1,MAP2K4,MAPK8IP3,NDEL1,PAFAH1B2		#N/A
Renin-Angiotensin Signaling	8	MAP2K1,MAP2K4,PRKACA,PRKAG2,PRKAR2B,PRKCD,PTK2,PTK2B	7	ADCY9,MAP2K1,MAP2K4,PAK1,PRKAR2B,PRKCD,PRKCE
Dopamine-DARPP32 Feedback in cAMP Signaling	10	ATP2A2,CAMKK2,CDK5,PPP1CA,PPP1R7,PPP3R1,PRKACA,PRKAG2,PRKAR2B,PRKCD	10	ADCY9,GNAI1,GNAI2,PLCB1,PPP1R1B,PPP2R5D,PPP3CA,PRKAR2B,PRKCD,PRKCE
Corticotropin Releasing Hormone Signaling		#N/A	7	ADCY9,GNAI1,GNAI2,MAP2K1,PRKAR2B,PRKCD,PRKCE
Role of NFAT in Cardiac Hypertrophy	12	AKAP5,CAMK2B,CAMK2G,GNB1,GNG3,MAP2K1,MAP2K4,PPP3R1,PRKACA,PRKAG2,PRKAR2B,PRKCD	14	ADCY9,GNAI1,GNAI2,GNB1,GNG3,GSK3B,MAP2K1,MAP2K4,PLCB1,PPP3CA,PRKAR2B,PRKCD,PRKCE,SLC8A2
D-myo-inositol (1,4,5,6)-Tetrakisphosphate Biosynthesis		#N/A	6	ATP1A2,NUDT3,PPP1R1B,PPP2R5D,PPP3CA,SYNJ1
3-phosphoinositide Degradation		#N/A	6	ATP1A2,NUDT3,PPP1R1B,PPP2R5D,PPP3CA,SYNJ1
D-myo-inositol (3,4,5,6)-tetrakisphosphate Biosynthesis	5	MTMR7,PPFIA3,PPP1CA,PPP1R7,PPP3R1	6	ATP1A2,NUDT3,PPP1R1B,PPP2R5D,PPP3CA,SYNJ1
Protein Kinase A Signaling	20	ADD1,ADD3,AKAP5,BRAF,CAMK2B,CAMK2G,CTNNB1,GNB1,GNG3,MAP2K1,PPP1CA,PPP1R7,PPP3R1,PRKACA,PRKAG2,PRKAR2B,PRKCD,PTK2,PTK2B,PTPRZ1	18	ADCY9,ADD1,CTNNB1,GNAI1,GNAI2,GNB1,GNG3,GSK3B,MAP2K1,PDE2A,PLCB1,PPP1R1B,PPP3CA,PRKAR2B,PRKCD,PRKCE,PTPRZ1,TH
RHOA Signaling	8	BAIAP2,NGEF,PFN1,PI4KA,PTK2,PTK2B,RAPGEF2,SEPTIN4	4	ACTB,NGEF,PFN2,PIP4K2B
Ephrin Receptor Signaling	6	GNB1,GNG3,ITSN1,MAP2K1,NGEF,PTK2	8	CRK,GNAI1,GNAI2,GNB1,GNG3,MAP2K1,NGEF,PAK1
